# Supplementary material for: Crystal structures of three halide salts of l-asparagine: an isostructural series
Source: Acta Crystallogr E Crystallogr Commun. 2018 Oct 19;74(Pt 11):1619–23. doi: 10.1107/S2056989018014603 (PMC6218909; doi:10.1107/S2056989018014603)
Supplement: Supplementary file 1 [file e-74-01619-sup1.cif]

##############################################################################
#                                                                            #
# This CIF contains the data in a paper accepted for publication in          #
# Acta Crystallographica Section E. It conforms to the requirements of       #
# Notes for Authors for Acta Crystallographica Section E, and has been       #
# peer reviewed under the auspices of the IUCr Commission on Journals.       #
#                                                                            #
# Full details of the Crystallographic Information File format               #
# are given in the paper "The Crystallographic Information File (CIF):       #
# a New Standard Archive File for Crystallography" by S. R. Hall, F. H.      #
# Allen and I. D. Brown [Acta Cryst. (1991), A47, 655-685].                  #
#                                                                            #
# The current version of the core CIF dictionary is obtainable from          #
# ftp://ftp.iucr.org/pub/cif_core.dic.                                       #
#                                                                            #
# Software is freely available for graphical display of the structure(s)     #
# in this CIF. For information consult the CIF software page                 #
# http://www.iucr.org/resources/cif/software.                                #
#                                                                            #
# This file may be used for bona fide research purposes within the           #
# scientific community so long as proper attribution is given to the journal # 
# article from which it was obtained.                                        #
#                                                                            #
##############################################################################
data_I
_audit_creation_method     'SHELXL-2014/7'
_chemical_name_systematic
;
<i>L</i>-Asparaginium chloride monohydrate
;
_chemical_name_common     ?
_chemical_formula_moiety     'C4 H9 N2 O3 +, Cl -, H2 O'
_chemical_formula_sum     'C4 H11 Cl N2 O4'
_chemical_formula_iupac     'C4 H9 N2 O3 +, Cl -, H2 O'
_chemical_formula_weight     186.60
_chemical_melting_point     ?
_chemical_absolute_configuration     ad
_space_group_crystal_system     monoclinic
_space_group_name_H-M_alt     'P 21'
_space_group_name_Hall     'P 2yb'
loop_
    _space_group_symop_operation_xyz
    'x, y, z'
    '-x, y+1/2, -z'
_cell_length_a     5.09220(10)
_cell_length_b     10.1450(2)
_cell_length_c     8.1950(2)
_cell_angle_alpha     90
_cell_angle_beta     103.834(2)
_cell_angle_gamma     90
_cell_volume     411.076(16)
_cell_formula_units_Z     2
_cell_measurement_reflns_used     3444
_cell_measurement_theta_min     3.2472
_cell_measurement_theta_max     29.6985
_cell_measurement_temperature     123(2)
_exptl_crystal_description     prism
_exptl_crystal_colour     colourless
_exptl_crystal_size_max     0.45
_exptl_crystal_size_mid     0.30
_exptl_crystal_size_min     0.25
_exptl_crystal_density_diffrn     1.508
_exptl_crystal_density_meas     ?
_exptl_crystal_density_method     ?
_exptl_crystal_F_000     196
_exptl_absorpt_coefficient_mu     0.438
_exptl_absorpt_correction_type     multi-scan
_exptl_absorpt_process_details
;
[CrysAlis PRO (Agilent, 2014), based on expressions derived
by
Clark & Reid (1995)]
;
_exptl_absorpt_correction_T_min     0.89949
_exptl_absorpt_correction_T_max     1.00000
_diffrn_ambient_temperature     123(2)
_diffrn_source     'sealed tube'
_diffrn_radiation_type     MoK\a
_diffrn_radiation_wavelength     0.71073
_diffrn_measurement_device_type     'Oxford Diffraction Xcalibur E'
_diffrn_measurement_method     'omega scans'
_diffrn_detector_area_resol_mean     ?
_diffrn_reflns_number     4053
_diffrn_reflns_av_R_equivalents     0.0125
_diffrn_reflns_av_unetI/netI     0.0217
_diffrn_reflns_theta_min     3.254
_diffrn_reflns_theta_max     29.764
_diffrn_reflns_theta_full     27.000
_diffrn_measured_fraction_theta_max     0.921
_diffrn_measured_fraction_theta_full     0.999
_diffrn_reflns_limit_h_min     -7
_diffrn_reflns_limit_h_max     7
_diffrn_reflns_limit_k_min     -14
_diffrn_reflns_limit_k_max     13
_diffrn_reflns_limit_l_min     -10
_diffrn_reflns_limit_l_max     10
_diffrn_standards_number     0
_diffrn_standards_interval_count     0
_diffrn_standards_decay_%     0
_refine_special_details     ?
_reflns_number_total     2079
_reflns_number_gt     2032
_reflns_threshold_expression     'I > 2\s(I)'
_refine_ls_structure_factor_coef     Fsqd
_refine_ls_matrix_type     full
_refine_ls_R_factor_all     0.0225
_refine_ls_R_factor_gt     0.0216
_refine_ls_wR_factor_gt     0.0573
_refine_ls_wR_factor_ref     0.0579
_refine_ls_goodness_of_fit_ref     1.073
_refine_ls_restrained_S_all     1.073
_refine_ls_number_reflns     2079
_refine_ls_number_parameters     128
_refine_ls_number_restraints     9
_refine_ls_hydrogen_treatment     mixed
_refine_ls_weighting_scheme     calc
_refine_ls_weighting_details
              'w=1/[\s^2^(Fo^2^)+(0.0331P)^2^+0.0289P] where P=(Fo^2^+2Fc^2^)/3'
_atom_sites_solution_hydrogens     mixed
_atom_sites_solution_primary     direct
_atom_sites_solution_secondary     ?
_refine_ls_shift/su_max     0.000
_refine_ls_shift/su_mean     0.000
_refine_diff_density_max     0.262
_refine_diff_density_min     -0.201
_refine_ls_extinction_method
;
SHELXL-2014/7 (Sheldrick 2015)
;
_refine_ls_extinction_coef     0.029(8)
_refine_ls_extinction_expression
                                  'Fc^*^=kFc[1+0.001xFc^2^\l^3^/sin(2\q)]^-1/4^'
_refine_ls_abs_structure_details
;
Flack <i>x</i> determined using 897 quotients
[(<i>I</i>^+^)-(<i>I</i>^-^)]/[(<i>I</i>^+^)+(<i>I</i>^-^)]
(Parsons et al., 2013)
;
_refine_ls_abs_structure_Flack     -0.02(2)
loop_
    _atom_type_symbol
    _atom_type_description
    _atom_type_scat_dispersion_real
    _atom_type_scat_dispersion_imag
    _atom_type_scat_source
    'Cl' 'Cl' 0.1484 0.1585
                         'International Tables Vol C Tables 4.2.6.8 and 6.1.1.4'
    'O' 'O' 0.0106 0.0060
                         'International Tables Vol C Tables 4.2.6.8 and 6.1.1.4'
    'N' 'N' 0.0061 0.0033
                         'International Tables Vol C Tables 4.2.6.8 and 6.1.1.4'
    'C' 'C' 0.0033 0.0016
                         'International Tables Vol C Tables 4.2.6.8 and 6.1.1.4'
    'H' 'H' 0.0000 0.0000
                         'International Tables Vol C Tables 4.2.6.8 and 6.1.1.4'
_computing_data_collection
;
Crysalis PRO (Agilent, 2014)
;
_computing_cell_refinement
;
Crysalis PRO (Agilent, 2014)
;
_computing_data_reduction
;
Crysalis PRO (Agilent, 2014)
;
_computing_structure_solution
;
SIR92 (Altomare <i>et al.</i>,  1994)
;
_computing_structure_refinement
;
SHELXL2014 (Sheldrick, 2015)
;
_computing_molecular_graphics
;
Mercury (Macrae <i>et al.</i>,  2008)
;
_computing_publication_material
;
SHELXL2014 (Sheldrick, 2015)
;
loop_
    _atom_site_type_symbol
    _atom_site_label
    _atom_site_fract_x
    _atom_site_fract_y
    _atom_site_fract_z
    _atom_site_U_iso_or_equiv
    _atom_site_adp_type
    _atom_site_calc_flag
    _atom_site_occupancy
    _atom_site_disorder_assembly
    _atom_site_disorder_group
    Cl Cl1 0.36571(8) 0.90075(4) 0.92401(5) 0.02062(13) Uani d 1 . .
    O O1 1.1145(3) 0.51257(16) 0.77258(18) 0.0258(3) Uani d 1 . .
    O O2 0.8130(3) 0.48931(15) 0.52673(18) 0.0237(3) Uani d 1 . .
    O O3 0.8617(3) 0.83494(16) 0.56812(17) 0.0269(3) Uani d 1 . .
    O O1W 1.1611(3) 0.58702(15) 1.1607(2) 0.0242(3) Uani d 1 . .
    H H1W 1.275(4) 0.528(2) 1.142(3) 0.029 Uiso d 1 . .
    H H2W 1.034(4) 0.532(2) 1.170(3) 0.029 Uiso d 1 . .
    N N1 0.8288(3) 0.71004(16) 0.8685(2) 0.0162(3) Uani d 1 . .
    H H1N 0.699(4) 0.758(2) 0.902(3) 0.019 Uiso d 1 . .
    H H2N 0.936(4) 0.764(2) 0.827(3) 0.019 Uiso d 1 . .
    H H3N 0.927(4) 0.664(2) 0.957(2) 0.019 Uiso d 1 . .
    N N2 0.5625(4) 0.78473(17) 0.3247(2) 0.0218(4) Uani d 1 . .
    C C1 0.8969(4) 0.53507(18) 0.6792(2) 0.0153(3) Uani d 1 . .
    C C2 0.6864(4) 0.61977(17) 0.7318(2) 0.0140(3) Uani d 1 . .
    H H1 0.5703 0.5597 0.7813 0.017 Uiso calc 1 . .
    C C3 0.5009(4) 0.69279(18) 0.5859(2) 0.0162(3) Uani d 1 . .
    H H2 0.3900 0.6278 0.5091 0.019 Uiso calc 1 . .
    H H3 0.3765 0.7499 0.6304 0.019 Uiso calc 1 . .
    C C4 0.6548(4) 0.77587(19) 0.4888(2) 0.0170(4) Uani d 1 . .
    H H1H 0.936(6) 0.437(3) 0.503(5) 0.067(11) Uiso d 1 . .
    H H4N 0.643(4) 0.8399(19) 0.266(3) 0.019(6) Uiso d 1 . .
    H H5N 0.423(4) 0.736(2) 0.273(3) 0.023(6) Uiso d 1 . .
loop_
    _atom_site_aniso_label
    _atom_site_aniso_U_11
    _atom_site_aniso_U_22
    _atom_site_aniso_U_33
    _atom_site_aniso_U_12
    _atom_site_aniso_U_13
    _atom_site_aniso_U_23
    Cl1 0.01624(19) 0.0241(2) 0.0209(2) 0.00077(17) 0.00325(14) -0.00539(18)
    O1 0.0182(7) 0.0346(8) 0.0224(7) 0.0096(6) 0.0008(5) -0.0059(6)
    O2 0.0211(7) 0.0281(8) 0.0204(7) 0.0067(6) 0.0020(5) -0.0079(6)
    O3 0.0222(7) 0.0359(8) 0.0199(7) -0.0128(6) 0.0000(6) 0.0078(6)
    O1W 0.0252(8) 0.0200(7) 0.0270(8) -0.0019(6) 0.0051(6) -0.0003(6)
    N1 0.0150(8) 0.0182(8) 0.0156(8) 0.0008(6) 0.0040(6) -0.0019(6)
    N2 0.0265(9) 0.0217(8) 0.0163(7) -0.0029(7) 0.0034(7) 0.0011(6)
    C1 0.0149(8) 0.0149(8) 0.0168(8) -0.0014(6) 0.0052(6) 0.0014(6)
    C2 0.0123(8) 0.0149(8) 0.0152(8) -0.0006(6) 0.0039(6) -0.0007(6)
    C3 0.0129(8) 0.0186(8) 0.0166(8) 0.0004(7) 0.0026(6) 0.0023(7)
    C4 0.0168(8) 0.0163(8) 0.0183(8) 0.0023(6) 0.0046(7) 0.0023(6)
_geom_special_details
;
 All esds (except the esd in the dihedral angle between two l.s. planes)
 are estimated using the full covariance matrix.  The cell esds are taken
 into account individually in the estimation of esds in distances, angles
 and torsion angles; correlations between esds in cell parameters are only
 used when they are defined by crystal symmetry.  An approximate (isotropic)
 treatment of cell esds is used for estimating esds involving l.s. planes.
;
loop_
    _geom_bond_atom_site_label_1
    _geom_bond_atom_site_label_2
    _geom_bond_site_symmetry_2
    _geom_bond_distance
    _geom_bond_publ_flag
    O1 C1 . 1.209(2) ?
    O2 C1 . 1.305(2) ?
    O2 H1H . 0.876(13) ?
    O3 C4 . 1.251(2) ?
    O1W H1W . 0.869(13) ?
    O1W H2W . 0.868(13) ?
    N1 C2 . 1.493(2) ?
    N1 H1N . 0.913(13) ?
    N1 H2N . 0.891(13) ?
    N1 H3N . 0.901(12) ?
    N2 C4 . 1.317(2) ?
    N2 H4N . 0.897(12) ?
    N2 H5N . 0.882(13) ?
    C1 C2 . 1.515(2) ?
    C2 C3 . 1.527(2) ?
    C2 H1 . 1.0000 ?
    C3 C4 . 1.502(3) ?
    C3 H2 . 0.9900 ?
    C3 H3 . 0.9900 ?
loop_
    _geom_angle_atom_site_label_1
    _geom_angle_atom_site_label_2
    _geom_angle_atom_site_label_3
    _geom_angle_site_symmetry_1
    _geom_angle_site_symmetry_3
    _geom_angle
    _geom_angle_publ_flag
    C1 O2 H1H . . 110(3) ?
    H1W O1W H2W . . 97(3) ?
    C2 N1 H1N . . 107.3(15) ?
    C2 N1 H2N . . 108.8(17) ?
    H1N N1 H2N . . 110(2) ?
    C2 N1 H3N . . 111.2(16) ?
    H1N N1 H3N . . 109(2) ?
    H2N N1 H3N . . 110(2) ?
    C4 N2 H4N . . 119.5(15) ?
    C4 N2 H5N . . 119.9(17) ?
    H4N N2 H5N . . 121(2) ?
    O1 C1 O2 . . 125.44(17) ?
    O1 C1 C2 . . 122.06(16) ?
    O2 C1 C2 . . 112.48(15) ?
    N1 C2 C1 . . 108.17(14) ?
    N1 C2 C3 . . 112.85(15) ?
    C1 C2 C3 . . 113.57(15) ?
    N1 C2 H1 . . 107.3 ?
    C1 C2 H1 . . 107.3 ?
    C3 C2 H1 . . 107.3 ?
    C4 C3 C2 . . 112.56(15) ?
    C4 C3 H2 . . 109.1 ?
    C2 C3 H2 . . 109.1 ?
    C4 C3 H3 . . 109.1 ?
    C2 C3 H3 . . 109.1 ?
    H2 C3 H3 . . 107.8 ?
    O3 C4 N2 . . 123.25(18) ?
    O3 C4 C3 . . 118.34(16) ?
    N2 C4 C3 . . 118.40(17) ?
loop_
    _geom_torsion_atom_site_label_1
    _geom_torsion_atom_site_label_2
    _geom_torsion_atom_site_label_3
    _geom_torsion_atom_site_label_4
    _geom_torsion_site_symmetry_1
    _geom_torsion_site_symmetry_2
    _geom_torsion_site_symmetry_3
    _geom_torsion_site_symmetry_4
    _geom_torsion
    _geom_torsion_publ_flag
    O1 C1 C2 N1 . . . . 24.6(2) ?
    O2 C1 C2 N1 . . . . -156.61(16) ?
    O1 C1 C2 C3 . . . . 150.72(17) ?
    O2 C1 C2 C3 . . . . -30.5(2) ?
    N1 C2 C3 C4 . . . . 68.1(2) ?
    C1 C2 C3 C4 . . . . -55.4(2) ?
    C2 C3 C4 O3 . . . . -37.7(2) ?
    C2 C3 C4 N2 . . . . 143.49(18) ?
loop_
    _geom_hbond_atom_site_label_D
    _geom_hbond_atom_site_label_H
    _geom_hbond_atom_site_label_A
    _geom_hbond_site_symmetry_A
    _geom_hbond_distance_DH
    _geom_hbond_distance_HA
    _geom_hbond_distance_DA
    _geom_hbond_angle_DHA
    O2 H1H O3 2_746 0.876(13) 1.662(15) 2.533(2) 172(4)
    N1 H1N Cl1 . 0.913(13) 2.273(14) 3.1663(17) 166(2)
    N1 H2N Cl1 1_655 0.891(13) 2.555(18) 3.2909(17) 140(2)
    N1 H2N O3 . 0.891(13) 2.19(2) 2.809(2) 126(2)
    N1 H3N O1W . 0.901(12) 1.971(13) 2.867(2) 172(2)
    N2 H4N Cl1 1_554 0.897(12) 2.89(2) 3.4056(17) 118.2(17)
    N2 H4N O1 2_756 0.897(12) 2.209(15) 3.051(2) 156(2)
    N2 H5N O1W 1_454 0.882(13) 2.083(14) 2.949(2) 167(2)
    O1W H1W Cl1 2_747 0.869(13) 2.407(14) 3.2650(18) 169(2)
    O1W H2W Cl1 2_647 0.868(13) 2.402(16) 3.2184(17) 157(2)
_shelx_space_group_comment
;
The symmetry employed for this shelxl refinement is uniquely defined
by the following loop, which should always be used as a source of
symmetry information in preference to the above space-group names.
They are only intended as comments.
;
_shelx_estimated_absorpt_T_min     ?
_shelx_estimated_absorpt_T_max     ?
_shelx_hkl_file
;
   0 -14   0 15873.7 978.302   2
   0 -14   1 3408.56 489.994   2
   0 -13   0-64.0577 184.831   2
   0 -13  -1 5734.26 554.858   2
   0 -13   1 5410.65 568.099   2
   0 -13   2 2337.55 396.335   2
   0 -13   3 4610.88 562.256   2
   0 -12   0 104.762 131.744   2
   0 -12  -1 20684.9 974.990   2
   0 -12   1 20685.4 1035.86   2
   0 -12   2 13005.9 864.165   2
   0 -12  -2 14565.5 791.393   2
   0 -12   3 8348.74 717.472   2
   0 -12   4 1310.68 327.892   2
   0 -11   0 172.281 155.634   2
   0 -11  -1 30213.0 1110.58   2
   0 -11   1 27851.7 1133.05   2
   0 -11   2 21266.2 1025.68   2
   0 -11  -2 21216.6 903.916   2
   0 -11   3 8313.17 677.366   2
   0 -11   4 22173.4 1139.83   2
   0 -11   5 1410.16 353.892   2
   0 -10   0 85864.6 1803.68   2
   0 -10  -1 20443.0 858.167   2
   0 -10   1 20591.3 914.770   2
   0 -10   2 16043.4 842.892   2
   0 -10  -2 17244.3 766.729   2
   0 -10  -3 6991.67 478.118   2
   0 -10   3 7756.88 625.702   2
   0 -10   4 2319.77 370.521   2
   0 -10   5 8908.00 736.461   2
   0 -10   6 16655.8 1034.00   2
   0 -10   7 9892.44 804.787   1
   0  -9   0 6.08840 109.756   2
   0  -9   1 9282.88 577.177   2
   0  -9  -1 9440.84 545.090   2
   0  -9   2 26526.1 1017.88   2
   0  -9  -2 27315.6 897.425   2
   0  -9   3 58430.2 1572.36   2
   0  -9  -3 56446.9 1253.42   2
   0  -9  -4 27447.2 849.496   2
   0  -9   4 26809.8 1123.84   2
   0  -9   5 11022.1 768.869   2
   0  -9   6 13747.5 899.764   2
   0  -9   7 4250.37 535.477   2
   0  -9   7 4668.93 550.579   1
   0  -8   0 31571.7 958.489   2
   0  -8   1 11333.7 598.896   2
   0  -8  -1 10927.6 549.360   2
   0  -8   2 1136.98 220.984   2
   0  -8  -2 1647.26 213.006   2
   0  -8  -3 32557.4 879.610   2
   0  -8   3 32888.6 1113.29   2
   0  -8  -4 28981.2 814.159   2
   0  -8   4 30372.1 1122.66   2
   0  -8   5 48678.3 1519.63   2
   0  -8   6 3927.84 466.564   2
   0  -8   7 74886.7 2063.66   1
   0  -8   8 9263.54 773.963   1
   0  -7   0-0.43550 85.5625   2
   0  -7  -1 4836.74 336.239   2
   0  -7   1 5715.16 400.850   2
   0  -7   2 71903.5 1463.34   2
   0  -7  -2 72897.6 1240.51   2
   0  -7  -3 17532.8 603.333   2
   0  -7   3 18248.6 437.969   5
   0  -7   3 17735.9 773.482   2
   0  -7   4 59360.7 938.806   5
   0  -7   4 57522.9 1458.27   2
   0  -7  -4 57412.2 1065.91   2
   0  -7  -5 28939.9 766.715   2
   0  -7   5 29675.6 1124.50   2
   0  -7   6 4646.00 479.357   2
   0  -7   7 3902.53 470.543   1
   0  -7   8 8217.71 709.051   1
   0  -7  -9 792.267 281.379   6
   0  -6   0 31204.9 803.097   2
   0  -6  -1 239297. 2115.13   2
   0  -6   1 236007. 2320.66   2
   0  -6   2 890.269 171.818   2
   0  -6  -2 919.056 142.088   2
   0  -6   2 601.472 73.8167   5
   0  -6  -3 796.665 130.078   2
   0  -6   3 677.358 99.1291   5
   0  -6   3 802.311 117.402   6
   0  -6   3 1088.04 195.670   2
   0  -6   4 64677.9 1470.46   2
   0  -6  -4 63227.5 1067.90   2
   0  -6   4 64390.9 886.188   6
   0  -6   4 65337.7 1035.36   5
   0  -6   5 33735.1 865.058   5
   0  -6  -5 34086.8 783.015   2
   0  -6   5 34244.8 1143.20   2
   0  -6   6 25976.6 1051.36   2
   0  -6   6 24788.2 819.504   5
   0  -6   7 11073.9 616.969   5
   0  -6   7 11362.4 758.994   1
   0  -6   8 5958.28 595.571   1
   0  -6  -9 12536.3 930.398   6
   0  -6   9 12390.1 892.370   1
   0  -5   0 237.308 84.8084   2
   0  -5  -1 270601. 2020.79   2
   0  -5   1 276460. 2290.76   2
   0  -5   2 98664.1 883.281   5
   0  -5  -2 100147. 1196.94   2
   0  -5   2 99055.6 1471.99   2
   0  -5   3 142160. 1278.73   6
   0  -5   3 140987. 1883.85   2
   0  -5  -3 141846. 1427.45   2
   0  -5   3 136346. 1293.01   5
   0  -5   4 27268.9 895.717   2
   0  -5   4 27238.1 679.622   5
   0  -5  -4 27450.8 646.015   2
   0  -5   4 27037.1 537.871   6
   0  -5  -5 12211.0 455.989   2
   0  -5   5 12972.7 671.686   2
   0  -5   5 12104.9 522.232   5
   0  -5   6 3478.82 390.144   1
   0  -5   6 3394.73 373.820   2
   0  -5   6 3516.98 327.383   5
   0  -5   7 4924.52 420.065   5
   0  -5   7 5486.59 520.398   1
   0  -5   8 19512.3 1029.42   1
   0  -5   8 19744.8 904.924   5
   0  -5   9 6273.54 568.699   5
   0  -5   9 5568.06 591.270   1
   0  -5  -9 5804.47 609.749   6
   0  -5 -10 2513.00 436.145   6
   0  -4   0 32673.8 661.200   2
   0  -4   1 290834. 1237.77   5
   0  -4   1 285713. 2114.65   2
   0  -4  -1 286369. 1848.65   2
   0  -4  -2 101465. 1076.06   2
   0  -4   2 102257. 1366.63   2
   0  -4   2 97079.7 888.134   5
   0  -4   3 16960.2 618.007   2
   0  -4   3 16330.1 455.410   5
   0  -4   3 17641.0 405.086   6
   0  -4  -3 16733.5 448.148   2
   0  -4   4 38189.0 817.276   5
   0  -4   4 40115.8 1021.56   2
   0  -4   4 39380.9 638.886   6
   0  -4   5 3416.91 332.071   2
   0  -4   5 3437.01 296.399   5
   0  -4   6 120594. 1859.68   5
   0  -4   6 123421. 2165.42   1
   0  -4   7 4653.22 465.641   1
   0  -4   7 5102.48 434.096   5
   0  -4   8 15835.9 904.902   1
   0  -4  -8 16161.6 911.847   6
   0  -4   8 15846.7 829.093   5
   0  -4   8 16536.9 763.559   3
   0  -4   9 16410.5 915.252   5
   0  -4  -9 16864.4 976.204   6
   0  -4   9 16634.9 990.813   1
   0  -4  10 2735.60 413.305   5
   0  -4 -10 2400.18 407.776   6
   0  -3   0 161.693 117.481   3
   0  -3   0 88.0158 42.4574   2
   0  -3  -1 60389.9 862.526   3
   0  -3   1 57524.2 506.886   5
   0  -3   1 59692.8 843.225   2
   0  -3  -1 59078.8 710.770   2
   0  -3   2 13269.3 326.308   5
   0  -3   2 13851.8 318.951   6
   0  -3  -2 13438.8 344.174   2
   0  -3   2 13627.7 460.265   2
   0  -3  -3 6535.66 282.679   4
   0  -3   3 6994.85 303.881   5
   0  -3   3 7046.17 365.734   2
   0  -3   3 6462.84 230.978   6
   0  -3   4 275623. 2241.48   5
   0  -3  -4 280082. 1879.74   4
   0  -3   4 282523. 2556.07   2
   0  -3   5 137239. 2039.96   1
   0  -3  -5 137991. 1368.65   4
   0  -3   5 140061. 1823.17   5
   0  -3   6 5304.03 446.420   1
   0  -3   6 5144.63 405.732   5
   0  -3   7 6271.88 524.414   1
   0  -3   7 6731.91 447.118   3
   0  -3   7 6735.81 511.971   5
   0  -3   8 47410.2 1445.32   5
   0  -3   8 49477.2 1544.77   1
   0  -3   8 47318.2 1245.09   3
   0  -3  -8 45303.1 1454.09   6
   0  -3   9 19098.7 999.974   5
   0  -3   9 17808.9 1006.82   1
   0  -3  -9 20968.9 1041.31   6
   0  -3  10 9386.19 778.765   1
   0  -3  10 9176.91 744.759   5
   0  -3 -10 9485.21 748.171   6
   0  -2   0 25456.5 488.776   3
   0  -2   0 24917.7 395.829   2
   0  -2   1 60117.3 724.642   2
   0  -2  -1 62176.9 722.397   3
   0  -2  -1 61451.0 585.337   2
   0  -2   1 62107.1 497.653   5
   0  -2   2 358353. 2103.06   2
   0  -2  -2 367507. 1964.77   3
   0  -2  -2 365638. 1696.06   4
   0  -2   2 371257. 1772.81   5
   0  -2   2 361523. 1441.88   6
   0  -2   3 42757.6 612.854   6
   0  -2  -3 41002.5 727.311   1
   0  -2  -3 41802.7 609.951   4
   0  -2   3 42138.4 822.890   2
   0  -2   3 40137.6 734.715   5
   0  -2   4 56972.6 1075.73   2
   0  -2   4 53488.6 1000.68   5
   0  -2  -4 55940.6 749.472   4
   0  -2   4 52968.0 1118.37   1
   0  -2   5 27649.7 893.763   1
   0  -2  -5 28820.5 568.343   4
   0  -2   5 28302.3 828.194   5
   0  -2   6 48589.0 1290.02   1
   0  -2   6 45760.7 1037.32   3
   0  -2   6 48269.1 1214.13   5
   0  -2   7 81415.1 1489.81   3
   0  -2   7 80776.8 1727.11   5
   0  -2   7 80095.2 1795.19   1
   0  -2  -7 79889.8 1724.49   6
   0  -2   8 31444.2 1183.12   5
   0  -2   8 32317.3 1228.96   1
   0  -2  -8 31704.7 1154.46   6
   0  -2   8 31183.8 987.374   3
   0  -2  -9 463.656 185.232   6
   0  -2   9 396.144 185.295   1
   0  -2   9 80.7467 162.112   5
   0  -2  10 598.883 251.151   5
   0  -2 -10 912.386 240.614   6
   0  -2  10 793.987 258.172   1
   0  -1   1 173738. 848.060   5
   0  -1  -1 168410. 948.962   3
   0  -1   2 355557. 1850.16   2
   0  -1  -2 354811. 1694.64   3
   0  -1  -2 349510. 1365.80   4
   0  -1  -2 354289. 1739.19   1
   0  -1  -3 522272. 2648.53   1
   0  -1  -3 521744. 1883.32   4
   0  -1  -3 521443. 2462.04   3
   0  -1   3 528575. 2907.52   1
   0  -1  -4 15336.8 361.590   4
   0  -1   4 15517.2 482.402   3
   0  -1   4 15456.9 577.438   1
   0  -1   5 65073.2 1319.50   1
   0  -1   5 63951.9 1267.46   5
   0  -1  -5 64206.5 803.109   4
   0  -1   5 65835.2 1100.78   3
   0  -1   6 7287.44 491.077   1
   0  -1   6 7695.31 421.858   3
   0  -1  -6 7644.66 480.369   6
   0  -1  -6 7407.70 289.004   4
   0  -1   6 7814.27 507.806   5
   0  -1   7 29262.3 1062.76   5
   0  -1  -7 28071.3 967.381   6
   0  -1   7 28026.8 866.573   3
   0  -1   7 28850.2 1057.11   1
   0  -1   8 2689.98 366.838   1
   0  -1  -8 3019.98 353.576   6
   0  -1   8 3286.18 321.682   3
   0  -1   8 3408.21 422.739   5
   0  -1   9 25680.3 1164.83   1
   0  -1  -9 27147.3 1096.64   6
   0  -1   9 27052.9 1211.10   5
   0  -1  10 13703.6 937.531   5
   0   0  -2 20383.8 303.143   4
   0   0  -2 22311.0 409.877   2
   0   0   2 20298.4 444.411   1
   0   0   2 20838.7 381.245   3
   0   0  -3 145895. 983.688   4
   0   0   3 146186. 1457.23   1
   0   0   3 143253. 1232.39   3
   0   0  -4 44.5414 61.1790   6
   0   0   4 247.616 72.8315   3
   0   0  -4 176.388 48.6856   4
   0   0   4 55.1395 60.4522   1
   0   0   5 106574. 1641.61   1
   0   0  -5 103189. 1474.35   6
   0   0  -5 105721. 1059.66   4
   0   0   5 101853. 1367.10   3
   0   0  -6 15653.5 637.506   6
   0   0  -6 15499.8 438.625   4
   0   0   6 15198.5 691.498   1
   0   0   6 15282.1 584.186   3
   0   0   7 6420.58 414.005   3
   0   0   7 6298.84 508.637   5
   0   0   7 7258.94 529.595   1
   0   0  -7 7198.57 471.799   6
   0   0  -8 17429.4 788.832   6
   0   0   8 18449.0 927.690   5
   0   0   8 17330.5 728.762   3
   0   0   9 175.328 202.388   5
   0   0  -9 1084.37 243.172   6
   0   0  10 251.130 198.765   5
   0   1   1 166944. 807.619   4
   0   1  -2 362885. 1485.88   6
   0   1   2 363975. 1704.76   3
   0   1   2 360245. 1376.24   4
   0   1  -2 361704. 1852.34   2
   0   1   3 513114. 2443.54   3
   0   1   3 514736. 2660.41   1
   0   1   3 516078. 1863.20   4
   0   1  -3 517371. 2278.43   6
   0   1  -3 518137. 2605.16   2
   0   1   4 16753.6 564.123   1
   0   1   4 17359.8 511.125   3
   0   1  -4 17269.0 497.432   6
   0   1   5 62188.8 1079.75   3
   0   1  -5 60968.6 1057.86   6
   0   1   5 61422.4 1223.47   1
   0   1  -5 61624.9 873.233   4
   0   1   6 8263.53 437.985   3
   0   1  -6 7640.98 420.789   6
   0   1   7 28465.7 877.924   3
   0   1  -7 29181.9 900.959   6
   0   1   8 2371.34 361.449   5
   0   1  -8 3110.06 327.353   6
   0   1   8 3068.82 322.487   3
   0   1   9 26568.8 1226.22   5
   0   1  10 13419.7 957.648   5
   0   2   0 25373.7 408.740   2
   0   2   1 65264.4 691.401   4
   0   2  -1 64182.0 760.591   2
   0   2   1 66224.5 765.491   3
   0   2  -1 65133.2 512.884   5
   0   2  -2 358776. 1466.71   6
   0   2   2 355041. 1703.98   4
   0   2   2 357840. 1942.48   3
   0   2  -2 359217. 2089.29   2
   0   2   3 38027.4 714.694   3
   0   2  -3 40370.0 595.217   6
   0   2   3 40390.5 598.193   4
   0   2   4 54118.8 750.309   4
   0   2  -4 53569.3 818.489   6
   0   2   4 54312.9 964.185   3
   0   2   5 28044.8 768.410   3
   0   2  -5 28508.1 690.290   6
   0   2   6 46990.3 1084.00   3
   0   2  -6 46344.9 986.101   6
   0   2  -7 82412.6 1444.76   6
   0   2   7 80467.1 1520.34   3
   0   2   8 32310.9 1029.41   3
   0   2   8 30274.7 1229.01   5
   0   2  -8 31405.7 970.029   6
   0   2   9 272.624 150.891   3
   0   2   9 227.029 201.880   5
   0   2  10 674.241 287.514   5
   0   3   0 35.1795 33.9368   2
   0   3   0 59.9549 27.9118   5
   0   3  -1 57273.2 828.893   2
   0   3   1 56962.6 705.851   2
   0   3  -1 56674.5 499.108   5
   0   3   1 58061.8 800.501   4
   0   3   1 57718.8 914.834   3
   0   3   2 13745.0 398.207   4
   0   3   2 13689.0 444.657   3
   0   3   3 5619.64 307.959   3
   0   3   3 5451.42 258.078   4
   0   3   4 282463. 2342.06   3
   0   3  -4 282367. 1799.48   6
   0   3  -5 135802. 1439.48   6
   0   3   5 137834. 1772.18   3
   0   3   5 137672. 1379.42   4
   0   3   6 4168.37 338.188   3
   0   3   6 4333.63 255.611   4
   0   3  -6 4816.82 310.096   6
   0   3   7 7318.28 483.062   3
   0   3  -7 6505.71 393.294   6
   0   3   8 45449.2 1268.91   3
   0   3   9 20060.7 893.441   3
   0   3   9 17403.4 1024.95   5
   0   3  10 9648.92 827.162   5
   0   4   0 32258.0 466.158   5
   0   4  -1 277202. 1234.71   5
   0   4   1 280849. 2338.65   3
   0   4   1 277434. 2034.83   4
   0   4   1 280916. 1824.75   2
   0   4  -2 105523. 898.478   5
   0   4   2 102998. 1250.00   4
   0   4   2 103214. 1433.69   3
   0   4   3 17108.1 598.710   3
   0   4   3 17188.0 522.938   4
   0   4   4 38651.2 944.312   3
   0   4   4 39156.8 795.073   4
   0   4   5 4234.63 271.066   4
   0   4   5 3736.50 321.705   3
   0   4  -6 130612. 1472.66   6
   0   4   6 124481. 1926.63   3
   0   4   6 126118. 1491.16   4
   0   4   7 5649.94 443.402   3
   0   4   8 15534.3 778.705   3
   0   4   9 16986.0 864.482   3
   0   4   9 16295.3 1012.32   5
   0   5   0 109.242 43.1995   5
   0   5   1 267598. 2258.82   4
   0   5  -1 266516. 1308.35   5
   0   5   1 266908. 2537.84   3
   0   5   2 99659.0 1388.47   4
   0   5  -2 103639. 897.865   5
   0   5   2 99775.3 1617.55   3
   0   5   3 137639. 1645.01   4
   0   5   3 138973. 1921.07   3
   0   5   4 28524.5 747.589   4
   0   5   4 30216.4 921.951   3
   0   5   5 11262.2 479.283   4
   0   5   5 12635.5 632.231   3
   0   5   6 2947.92 258.974   4
   0   5   6 3343.58 346.830   3
   0   5   7 5846.36 480.283   3
   0   5   8 20309.8 939.405   3
   0   5   9 5478.57 530.737   3
   0   5   9 5598.87 629.227   5
   0   6   0 29372.5 533.487   5
   0   6  -1 236443. 1325.55   5
   0   6   1 229859. 2319.17   4
   0   6   2 539.084 143.836   4
   0   6  -2 573.527 73.6321   5
   0   6   2 421.929 203.993   3
   0   6   3 775.887 151.043   4
   0   6   3 1270.21 324.466   3
   0   6   4 63097.0 1497.54   3
   0   6   4 62840.1 1239.54   4
   0   6   5 34474.1 1137.40   3
   0   6   5 35049.8 922.436   4
   0   6   6 22897.0 755.057   4
   0   6   6 23242.2 980.536   3
   0   6   7 11515.3 724.868   3
   0   6   8 7451.65 625.506   3
   0   6   9 12401.7 918.556   5
   0   6   9 12687.4 854.297   3
   0   7   0-37.8032 127.598   4
   0   7   0 219.236 67.0081   5
   0   7  -1 5431.16 216.687   5
   0   7   1 5180.22 392.455   4
   0   7   2 74909.7 1451.64   4
   0   7  -2 75255.0 767.276   5
   0   7   2 74073.6 1650.13   3
   0   7   3 16216.9 679.137   4
   0   7   3 16625.5 834.835   3
   0   7   4 54849.2 1256.53   4
   0   7   4 55317.9 1544.72   3
   0   7   5 31452.6 950.096   4
   0   7   5 30990.8 1186.65   3
   0   7   6 5366.28 546.434   3
   0   7   6 4469.33 364.753   4
   0   7   7 4372.40 531.160   3
   0   7   8 9101.73 751.469   3
   0   7   9 1837.47 408.928   3
   0   8   0 28918.7 983.440   4
   0   8  -1 10973.7 620.812   4
   0   8   1 11345.3 617.890   4
   0   8   2 1659.59 253.325   4
   0   8   3 33163.9 1043.69   4
   0   8   3 33893.0 1238.33   3
   0   8   4 29783.8 1208.85   3
   0   8   4 29342.0 994.968   4
   0   8   5 44424.9 1212.59   4
   0   8   5 46588.9 1561.90   3
   0   8   6 2938.83 325.200   4
   0   8   6 3273.85 480.248   3
   0   8   7 74618.2 2149.89   3
   0   8   8 9420.82 828.557   3
   0   8   9 3159.90 538.468   3
   0   9   0 42.5083 100.963   4
   0   9   1 9217.88 597.103   4
   0   9  -1 8376.15 587.008   4
   0   9   2 25453.5 986.448   4
   0   9   3 54665.4 1444.32   4
   0   9   4 25886.2 996.248   4
   0   9   4 24849.6 1168.12   3
   0   9   5 10357.8 634.276   4
   0   9   5 11223.9 839.295   3
   0   9   6 13094.3 930.659   3
   0   9   7 4418.26 602.118   3
   0   9   8 2356.84 493.545   3
   0  10   0 81412.1 1899.73   4
   0  10   1 18944.0 915.244   4
   0  10  -1 19367.8 941.829   4
   0  10   2 15068.1 814.755   4
   0  10  -2 15646.5 857.818   4
   0  10   3 6062.14 523.319   4
   0  10  -3 6966.22 589.670   4
   0  10   4 2028.65 308.612   4
   0  10   5 8165.99 598.211   4
   0  10   6 16497.1 1085.27   3
   0  10   7 8419.62 835.657   3
   0  10  -7 9152.75 716.799   4
   0  11   0 267.952 204.047   4
   0  11  -1 28376.8 1211.66   4
   0  11   1 28867.5 1206.47   4
   0  11  -2 22815.3 1099.84   4
   0  11   2 20479.9 1013.73   4
   0  11   3 7174.93 606.728   4
   0  11  -3 9323.51 727.510   4
   0  11  -4 21248.3 1097.77   4
   0  11   4 21533.6 1041.80   4
   0  11   5 964.020 250.368   4
   0  11  -5 807.079 265.673   4
   0  11  -6 2264.15 387.934   4
   0  11  -7 4024.64 504.582   4
   0  12   0 45.1369 189.616   4
   0  12  -1 18729.9 1056.21   4
   0  12   1 21521.5 1107.05   4
   0  12  -2 13151.6 891.209   4
   0  12   2 12267.3 834.793   4
   0  12  -3 7757.72 699.573   4
   0  12   3 6950.24 632.789   4
   0  12  -4 1441.46 337.244   4
   0  12   4 1434.72 316.308   4
   0  12   5 4235.94 495.572   4
   0  12  -5 5076.32 587.606   4
   0  13   0-39.3535 186.230   4
   0  13  -1 5640.99 622.097   4
   0  13   1 5161.87 578.032   4
   0  13   2 1573.65 352.313   4
   0  13   3 3296.09 467.599   4
   0  13   4 12154.8 880.313   4
   1 -14  -1 5138.93 577.631   2
  -1 -13   3 16632.1 1040.13   2
  -1 -13   2 2705.07 434.567   2
   1 -13  -2 3671.01 467.456   2
  -1 -13   1 781.178 260.038   2
   1 -13  -1 541.111 225.294   2
   1 -13   0 36292.8 1460.14   2
   1 -13   1 11527.7 850.557   2
  -1 -12   4 6767.99 665.200   2
   1 -12  -3 6951.45 586.091   2
  -1 -12   3 7456.67 679.023   2
  -1 -12   2 5557.90 566.482   2
   1 -12  -2 5447.80 523.632   2
  -1 -12   1 32938.4 1278.38   2
   1 -12  -1 34149.5 1324.52   2
   1 -12   0 2593.80 401.622   2
  -1 -12   0 3117.46 388.563   2
   1 -12   1 5640.96 573.783   2
   1 -12   2 4570.18 537.860   2
   1 -12   3 2166.74 390.193   2
  -1 -11   7 10186.9 808.324   1
  -1 -11   6 12829.3 859.332   1
  -1 -11   5 28656.4 1346.14   2
  -1 -11   5 28295.2 1191.62   1
  -1 -11   4 5190.68 565.351   2
   1 -11  -4 4860.47 458.042   2
  -1 -11   3 8780.01 691.168   2
   1 -11  -3 8457.26 611.978   2
  -1 -11   2 13127.7 801.269   2
   1 -11  -2 12425.2 743.452   2
  -1 -11   1 903.390 215.869   2
   1 -11  -1 711.973 203.278   2
  -1 -11   0 2877.38 353.275   2
   1 -11   0 2692.75 373.300   2
   1 -11   1 529.367 189.886   2
  -1 -11  -1 929.611 205.754   2
   1 -11   2 43328.9 1514.69   2
   1 -11   3 5634.59 571.466   2
   1 -11   4 10382.2 807.070   2
   1 -11   5 13986.7 955.269   2
  -1 -10   7 3272.71 463.814   1
  -1 -10   6 1124.08 265.336   1
  -1 -10   5 1035.11 239.497   1
  -1 -10   5 1061.55 280.898   2
  -1 -10   4 7471.28 640.305   2
   1 -10  -4 7645.55 541.052   2
   1 -10  -3 33076.1 1118.64   2
  -1 -10   3 33690.3 1263.33   2
  -1 -10   2 10786.5 684.162   2
   1 -10  -2 10433.6 641.166   2
  -1 -10   1 5098.51 452.788   2
   1 -10  -1 4890.42 455.117   2
  -1 -10   0 25336.1 950.850   2
   1 -10   0 23461.1 1001.67   2
   1 -10   1 12020.9 734.933   2
  -1 -10  -1 11708.0 614.209   2
   1 -10   2 6443.49 562.414   2
   1 -10   3 1532.26 316.768   2
   1 -10   4 28922.7 1258.35   2
   1 -10   5 17350.7 1015.85   2
   1 -10   6 28197.4 1355.88   2
  -1  -9   8 3063.31 452.562   1
  -1  -9   7 2981.57 427.933   1
  -1  -9   6 29627.3 1216.15   1
  -1  -9   5 32195.9 1189.92   1
   1  -9  -5 32060.0 1047.87   2
  -1  -9   4 5297.04 508.022   2
   1  -9  -4 4811.47 414.159   2
  -1  -9   3 20146.6 925.321   2
   1  -9  -3 19180.8 812.886   2
  -1  -9   2 1888.81 283.130   2
   1  -9  -2 1981.44 272.440   2
   1  -9  -1 2635.43 321.982   2
  -1  -9   1 2639.27 310.334   2
   1  -9   0 31292.5 1076.54   2
  -1  -9   0 30300.4 969.208   2
   1  -9   1 43840.7 1313.86   2
  -1  -9  -1 44285.7 1103.99   2
   1  -9   2 35135.4 1212.86   2
  -1  -9  -2 35803.3 938.449   2
   1  -9   3 21194.3 976.534   2
   1  -9   4 3345.67 422.021   2
   1  -9   5 1622.18 324.346   2
   1  -9   6 8103.15 702.606   2
  -1  -9  -7 2546.66 465.544   6
   1  -9   7 2981.26 469.231   2
  -1  -8   8 9766.49 769.064   1
  -1  -8   7 2836.12 406.758   1
  -1  -8   6 9749.50 681.978   1
   1  -8  -6 9916.32 573.497   2
  -1  -8   5 9264.15 616.197   1
  -1  -8   5 9479.65 501.868   5
  -1  -8   5 8527.64 643.679   2
   1  -8  -5 8420.48 527.103   2
  -1  -8   4 7138.95 405.494   5
  -1  -8   4 7641.41 578.381   2
   1  -8  -4 7368.65 484.878   2
   1  -8  -3 24521.2 864.203   2
  -1  -8   3 23930.2 687.125   5
  -1  -8   3 25393.2 981.733   2
  -1  -8   2 95740.3 1782.14   2
   1  -8  -2 93676.1 1689.85   2
   1  -8  -1 86347.7 1639.29   2
  -1  -8   1 90079.7 1627.84   2
   1  -8   0 47954.8 1251.92   2
  -1  -8   0 46597.4 1103.92   2
   1  -8   1 15539.5 737.529   2
  -1  -8  -1 15158.1 592.922   2
  -1  -8  -2 4110.07 298.001   2
   1  -8   2 5153.80 448.302   2
  -1  -8  -3 61702.1 1033.61   2
   1  -8   3 60378.4 1546.35   2
   1  -8   4 5206.85 491.586   2
   1  -8   5 35896.9 1307.68   2
   1  -8   6 1971.37 340.228   2
   1  -8   7 2230.75 381.041   2
  -1  -8  -7 2283.81 426.407   6
  -1  -7   9 10156.9 817.609   1
  -1  -7   8 6700.09 624.528   1
  -1  -7   7 13218.1 701.240   5
  -1  -7   7 12267.0 786.181   1
   1  -7  -6 18258.6 750.984   2
  -1  -7   6 18165.5 752.129   5
  -1  -7   6 18511.5 902.807   1
   1  -7  -5 14300.6 646.392   2
  -1  -7   5 14313.4 784.324   2
  -1  -7   5 14084.3 726.005   1
  -1  -7   5 14154.7 615.222   5
  -1  -7   4 123998. 2165.14   2
   1  -7  -4 118319. 1817.53   2
  -1  -7   4 120026. 1636.41   5
  -1  -7   3 2775.37 243.518   5
  -1  -7   3 2361.07 295.696   2
   1  -7  -3 2579.65 269.764   2
  -1  -7   2 16437.7 543.650   5
  -1  -7   2 17114.9 711.573   2
   1  -7  -2 16649.5 672.586   2
  -1  -7   1 58928.6 1227.29   2
   1  -7  -1 57262.4 1253.11   2
   1  -7   0 29031.8 906.566   2
  -1  -7   0 28381.5 792.330   2
  -1  -7  -1 107057. 1428.25   2
   1  -7   1 105435. 1782.82   2
  -1  -7  -2 46714.1 874.500   2
   1  -7   2 45335.0 1221.07   2
   1  -7   3 21341.3 871.730   2
  -1  -7  -3 22827.1 560.291   2
   1  -7   4 2879.56 345.607   2
   1  -7   5 4044.00 429.583   2
   1  -7   6 26635.8 1132.60   2
  -1  -7  -7 4569.95 552.500   6
   1  -7   7 4538.56 509.457   2
  -1  -7  -8 30084.7 1441.23   6
   1  -7   8 29009.6 1369.19   1
  -1  -6   9 9722.90 778.271   1
  -1  -6   8 29477.7 1136.76   5
  -1  -6   8 30705.5 1295.10   1
  -1  -6   7 15553.9 854.861   1
  -1  -6   7 16437.4 787.735   5
  -1  -6   6 32714.2 1011.14   5
  -1  -6   6 32044.4 1135.91   1
  -1  -6   5 80479.7 1455.06   5
  -1  -6   5 78211.9 1642.71   1
   1  -6  -5 76848.7 1432.88   2
  -1  -6   4 29216.3 1003.99   2
   1  -6  -4 28162.9 837.185   2
  -1  -6   4 27742.9 782.301   5
  -1  -6   3 93202.0 1316.29   5
  -1  -6   3 97681.1 1702.75   2
   1  -6  -3 94714.0 1495.47   2
  -1  -6   2 62213.2 1259.33   2
  -1  -6   2 58631.8 979.382   5
   1  -6  -2 60170.8 1188.18   2
   1  -6  -1 14264.1 580.794   2
  -1  -6   1 15216.4 578.237   2
   1  -6   0 87432.8 1451.54   2
  -1  -6   0 88605.5 1273.28   2
  -1  -6  -1 5446.19 292.418   2
   1  -6   1 5325.61 378.127   2
  -1  -6  -2 36858.7 687.032   2
   1  -6   2 38378.9 1041.51   2
   1  -6   3 65073.3 638.640   5
  -1  -6  -3 66996.6 826.264   2
  -1  -6  -3 68105.3 862.155   1
   1  -6   3 68076.2 1441.23   2
  -1  -6  -4 8410.46 258.593   2
   1  -6   4 8585.15 546.332   2
   1  -6   4 7867.32 324.441   5
   1  -6   5 72455.4 1181.73   5
   1  -6   5 73373.3 1675.77   2
  -1  -6  -6 41507.3 1477.44   6
   1  -6   6 44307.4 1390.98   2
  -1  -6  -7 19476.8 1068.73   6
   1  -6   7 19736.1 987.333   2
  -1  -6  -8 3685.04 508.482   6
   1  -6   8 3437.54 468.884   1
  -1  -5  10 3366.78 472.079   5
  -1  -5   9 14149.8 926.128   1
  -1  -5   9 14105.3 853.455   5
  -1  -5   8 3212.83 397.092   5
  -1  -5   8 2923.06 412.195   1
  -1  -5   7 31553.2 1079.16   5
  -1  -5   7 32554.0 1199.25   1
  -1  -5   6 96226.9 1911.81   1
  -1  -5   6 92333.6 1702.22   5
  -1  -5   5 32955.8 927.220   5
  -1  -5   5 33210.3 1039.39   1
  -1  -5   4 28511.6 874.689   1
  -1  -5   4 27073.1 763.211   5
  -1  -5   4 28400.0 937.309   2
   1  -5  -3 37538.4 889.138   2
  -1  -5   3 38702.6 827.710   5
  -1  -5   3 40148.3 1030.66   2
   1  -5  -2 13897.8 531.454   2
  -1  -5   2 14457.1 471.645   5
  -1  -5   2 15334.7 590.158   2
  -1  -5   1 17060.5 563.441   2
  -1  -5   1 17005.8 500.009   5
   1  -5  -1 16323.3 577.905   2
  -1  -5   0 41855.1 795.106   2
   1  -5   0 44098.8 958.314   2
  -1  -5  -1 25079.0 544.566   2
   1  -5   1 26553.4 771.022   2
  -1  -5  -2 6894.01 222.007   1
  -1  -5  -2 6928.11 254.282   2
   1  -5   2 7132.39 420.881   2
   1  -5   3 203538. 2332.00   2
  -1  -5  -3 203794. 1178.04   2
   1  -5   3 203436. 1377.64   5
  -1  -5  -3 206113. 1478.34   1
   1  -5   4 67811.4 1430.61   2
  -1  -5  -4 68426.8 591.097   2
   1  -5   4 69138.8 1041.44   5
   1  -5   5 10758.4 490.224   5
   1  -5   5 11384.4 629.475   2
   1  -5   6 45321.8 1330.64   2
  -1  -5  -6 42983.5 1440.08   6
   1  -5   6 43377.6 1102.48   5
   1  -5   7 24206.3 914.178   5
  -1  -5  -7 25548.7 1165.42   6
   1  -5   7 25844.6 1076.01   2
  -1  -5  -8 12765.4 879.427   6
   1  -5   8 13650.9 895.563   1
   1  -5   9 25380.9 1284.92   1
  -1  -5  -9 24714.2 1282.89   6
  -1  -4  10 6589.33 640.351   5
   1  -4 -10 7775.32 693.717   6
  -1  -4   9 17520.8 953.754   5
  -1  -4   9 18188.1 1025.55   1
  -1  -4   8 22572.6 996.747   5
  -1  -4   8 26455.4 1149.25   1
  -1  -4   7 8653.56 615.722   1
  -1  -4   7 8330.22 566.243   5
  -1  -4   6 44390.1 1275.33   1
  -1  -4   6 43412.6 1158.31   5
  -1  -4   5 16425.5 655.234   5
  -1  -4   5 17276.9 731.199   1
  -1  -4   4 63921.7 1257.97   1
  -1  -4   4 64624.8 1171.10   5
  -1  -4   3 100585. 1536.54   2
  -1  -4   3 101280. 1424.60   1
   1  -4  -2 45703.8 889.590   2
  -1  -4   2 47699.3 516.811   6
  -1  -4   2 46990.3 953.248   2
  -1  -4   2 46555.6 813.446   5
   1  -4  -1 32185.3 738.230   2
  -1  -4   1 31626.0 642.314   5
  -1  -4   1 33274.5 721.203   2
  -1  -4   0 130178. 1235.09   2
   1  -4   0 128649. 1486.30   2
   1  -4   1 103422. 1377.07   2
  -1  -4  -1 101522. 919.896   2
   1  -4   2 37635.6 473.450   5
  -1  -4  -2 36796.9 453.469   2
  -1  -4  -2 37792.3 489.920   1
   1  -4   2 38578.0 888.902   2
  -1  -4  -3 113803. 634.280   2
   1  -4   3 116618. 1162.33   5
   1  -4   4 25215.5 650.901   5
  -1  -4  -4 23895.6 278.765   2
   1  -4   5 13096.0 635.197   2
   1  -4   5 12768.6 543.204   5
  -1  -4  -5 13293.0 258.008   2
  -1  -4  -5 12986.0 717.113   6
   1  -4   6 43054.1 1118.18   5
   1  -4   6 44370.8 1241.62   2
  -1  -4  -6 41716.9 1352.07   6
  -1  -4  -7 18898.0 964.712   6
   1  -4   7 19289.1 840.136   5
   1  -4   7 19896.4 976.317   1
  -1  -4  -8 14059.5 889.386   6
   1  -4   8 14213.0 788.138   5
   1  -4   8 12914.3 845.707   1
   1  -4   8 13917.3 797.020   3
  -1  -4  -9 7837.01 701.231   6
   1  -4   9 8800.72 670.645   3
   1  -4   9 9648.02 707.982   5
   1  -4   9 7702.73 698.073   1
  -1  -3  10 10661.6 816.613   5
   1  -3 -10 10444.7 762.983   6
  -1  -3   9 2109.53 366.838   5
  -1  -3   9 2705.94 411.794   1
  -1  -3   8 1140.89 269.876   5
  -1  -3   8 1207.32 275.183   1
  -1  -3   7 24188.8 968.499   5
  -1  -3   7 25516.7 705.687   3
  -1  -3   7 27054.9 1055.13   1
  -1  -3   6 35746.9 1122.15   1
  -1  -3   6 32549.6 1018.14   5
  -1  -3   5 48611.4 1124.27   5
  -1  -3   5 50211.3 1206.11   1
  -1  -3   4 153197. 1880.18   1
  -1  -3   4 148737. 1766.85   5
  -1  -3   3 215920. 1986.20   1
  -1  -3   3 215662. 1891.69   5
  -1  -3   2 493217. 2502.01   1
   1  -3  -2 504119. 2699.46   3
  -1  -3   2 492006. 2527.70   5
  -1  -3   2 494099. 2433.11   3
  -1  -3   1 716196. 2346.69   6
   1  -3  -1 735740. 3178.02   2
  -1  -3   1 719981. 3045.34   2
  -1  -3   1 733247. 2811.62   3
  -1  -3   1 731265. 2909.84   5
   1  -3   0 369584. 1100.13   5
  -1  -3   0 368506. 2136.53   3
  -1  -3   0 364730. 1810.04   2
   1  -3   1 346224. 1099.61   5
  -1  -3  -1 344816. 1352.14   2
   1  -3   2 272863. 2141.34   2
   1  -3   3 18730.1 602.072   2
  -1  -3  -3 18012.3 689.634   6
  -1  -3  -4 5857.83 154.386   2
  -1  -3  -4 6282.56 452.464   6
   1  -3   4 6707.67 392.714   2
   1  -3   5 15119.8 641.442   2
  -1  -3  -5 13411.1 697.581   6
  -1  -3  -5 14477.6 317.665   2
  -1  -3  -6 6668.42 523.522   6
   1  -3   6 6766.04 459.321   5
   1  -3   6 7539.07 491.259   2
   1  -3   7 13027.0 769.307   1
  -1  -3  -7 12513.4 767.710   6
   1  -3   7 13252.5 708.462   5
   1  -3   7 12776.2 704.403   3
  -1  -3  -8 13445.4 836.463   6
   1  -3   8 14551.0 813.208   5
   1  -3   8 13501.3 838.354   1
   1  -3   8 13605.9 770.008   3
  -1  -3  -9 3759.75 483.414   6
   1  -3   9 4189.44 484.791   5
   1  -3   9 3851.99 440.030   3
   1  -3   9 4133.49 503.561   1
   1  -3  10 16659.6 1008.69   5
  -1  -3 -10 17107.8 1059.29   6
  -1  -2  10 13636.2 925.231   5
  -1  -2   9 10511.1 756.867   5
   1  -2  -9 10114.2 677.367   6
  -1  -2   8 6905.69 571.052   1
  -1  -2   8 6689.84 565.436   5
  -1  -2   7 52919.2 965.780   3
  -1  -2   7 48702.3 1362.78   5
  -1  -2   7 49614.9 1410.54   1
  -1  -2   6 2384.21 306.970   5
  -1  -2   6 2468.05 298.893   1
  -1  -2   6 2350.16 190.833   3
  -1  -2   5 55124.8 1235.89   1
  -1  -2   5 53718.2 1180.93   5
  -1  -2   4 46624.8 987.359   5
   1  -2  -4 46836.7 733.063   3
  -1  -2   4 47961.3 1033.89   1
  -1  -2   3 15368.2 511.097   1
  -1  -2   3 15500.1 505.526   5
   1  -2  -3 16328.0 394.347   3
  -1  -2   2 405434. 2244.31   5
  -1  -2   2 399015. 1656.18   3
   1  -2  -2 410300. 2299.63   4
   1  -2  -2 399773. 2011.32   3
  -1  -2   2 395439. 2119.47   1
   1  -2  -1 955793. 2662.24   5
   1  -2  -1 950903. 3340.98   4
  -1  -2   1 920559. 2575.83   3
  -1  -2   1 977361. 2374.27   6
  -1  -2   1 954422. 3115.04   5
  -1  -2   0 328342. 1774.77   3
  -1  -2   0 328984. 1851.83   5
   1  -2   0 326853. 1883.19   2
  -1  -2   0 323795. 1803.84   6
   1  -2   0 329696. 1862.49   4
   1  -2   0 330662. 1199.92   5
  -1  -2  -1 102477. 1135.31   3
  -1  -2  -1 104959. 1224.33   6
   1  -2   1 105866. 1007.85   4
   1  -2   1 102869. 1089.32   2
   1  -2   1 104001. 1171.23   6
   1  -2   2 211822. 1779.24   6
  -1  -2  -2 211758. 1997.43   6
   1  -2   2 209301. 1666.34   2
   1  -2   3 8265.28 363.282   2
  -1  -2  -3 7770.28 430.955   6
  -1  -2  -4 150515. 2040.15   6
  -1  -2  -4 149774. 984.198   2
   1  -2   4 148618. 1696.12   2
   1  -2   5 33200.6 885.457   2
  -1  -2  -5 32772.4 1027.94   6
  -1  -2  -5 33489.9 569.888   2
  -1  -2  -6 33521.5 1123.32   6
   1  -2   6 33614.0 1045.05   3
   1  -2   6 32333.9 1084.46   1
   1  -2   7 51527.5 1473.55   1
  -1  -2  -7 50751.4 1464.21   6
   1  -2   7 52070.8 1383.53   3
   1  -2   8 2389.63 349.239   5
   1  -2   8 1607.79 299.716   1
  -1  -2  -8 2620.04 367.946   6
   1  -2   8 2052.83 303.565   3
   1  -2   9-19.7844 145.655   3
   1  -2   9 269.083 172.567   5
   1  -2   9 124.188 142.264   1
  -1  -2  -9 324.205 181.385   6
   1  -2  10 14422.0 965.834   1
  -1  -2 -10 15627.5 989.580   6
  -1  -1  10 10853.5 836.742   5
   1  -1  -9 278.918 136.752   6
  -1  -1   9 385.000 219.205   5
  -1  -1   8 26282.0 1098.79   5
  -1  -1   7 14911.9 775.234   5
  -1  -1   7 13661.5 487.160   3
  -1  -1   6 52765.4 1316.76   5
  -1  -1   6 54581.6 861.244   3
  -1  -1   6 55206.3 1338.04   1
   1  -1  -5 218826. 1632.86   3
  -1  -1   5 221173. 2423.75   1
  -1  -1   5 215345. 1489.68   3
  -1  -1   5 219899. 2409.27   5
  -1  -1   4 40777.9 931.553   5
   1  -1  -4 41024.8 603.230   3
  -1  -1   4 41494.8 529.385   3
  -1  -1   4 40499.7 929.852   1
   1  -1  -3 17983.7 491.836   4
  -1  -1   3 16330.6 524.290   5
   1  -1  -3 16912.8 321.655   3
   1  -1  -2 47926.6 509.474   3
  -1  -1   2 47299.4 748.694   5
   1  -1  -2 49585.4 753.507   5
   1  -1  -2 47614.3 738.025   4
   1  -1  -1 214394. 1419.90   4
  -1  -1   1 212106. 965.928   3
  -1  -1   1 213469. 1123.09   6
   1  -1  -1 212295. 1274.19   5
  -1  -1   1 213937. 1375.42   5
  -1  -1   0 152006. 1071.42   3
   1  -1   0 148009. 1239.06   6
   1  -1   0 149466. 932.329   5
   1  -1   0 151676. 1088.09   2
  -1  -1   0 149713. 1140.52   6
   1  -1   0 152150. 1080.04   4
  -1  -1   0 148421. 1139.77   5
   1  -1   1 109813. 1143.11   6
  -1  -1  -1 111254. 1108.16   3
  -1  -1  -1 107811. 1152.80   6
   1  -1   1 107836. 848.398   4
   1  -1   1 109773. 944.704   2
  -1  -1  -2 248456. 2021.36   6
   1  -1   2 246505. 1874.55   6
   1  -1   2 244968. 1552.95   2
  -1  -1  -2 240939. 872.810   2
  -1  -1  -3 64173.5 1159.37   6
  -1  -1  -3 62852.2 610.397   2
   1  -1   3 63048.4 886.278   2
  -1  -1  -4 61470.0 755.327   2
  -1  -1  -4 59597.2 1228.01   6
   1  -1   4 59436.6 987.327   2
   1  -1   4 57548.5 1155.76   3
   1  -1   5 41103.7 1080.17   1
  -1  -1  -5 40000.6 714.714   2
   1  -1   5 40242.8 1045.19   3
  -1  -1  -5 39671.1 1086.58   6
  -1  -1  -6 1530.02 248.706   6
   1  -1   6 1463.47 237.448   3
   1  -1   7 54814.7 1397.22   3
   1  -1   7 53961.6 1464.51   1
  -1  -1  -7 57137.7 1507.30   6
   1  -1   8 36120.4 1212.56   3
  -1  -1  -8 35641.9 1279.63   6
   1  -1   8 35439.4 1283.97   1
  -1  -1  -9 16078.6 918.046   6
   1  -1   9 16486.5 950.082   1
   1  -1   9 16902.2 880.487   3
   1  -1   9 15249.5 929.665   5
   1  -1  10 8831.84 765.303   5
   1  -1  10 8166.07 718.372   1
  -1  -1 -10 7359.51 666.864   6
  -1   0  10 181.982 201.050   5
  -1   0   9 51390.2 1690.69   5
   1   0  -8 58230.1 1327.59   6
  -1   0   8 60411.7 1695.59   5
  -1   0   7 55677.2 993.323   3
  -1   0   7 53748.5 1472.75   5
  -1   0   6 16604.8 484.693   3
  -1   0   6 17224.5 769.506   5
  -1   0   5 1306.62 122.919   3
  -1   0   5 1366.31 228.191   5
  -1   0   4 113729. 1582.35   5
  -1   0   4 114943. 885.809   3
  -1   0   3 115255. 1374.86   5
  -1   0   3 114877. 623.124   3
   1   0  -3 115343. 1220.69   4
  -1   0   2 135811. 1263.32   5
   1   0  -2 135075. 1194.13   4
   1   0  -2 135443. 1246.51   5
  -1   0   1 45051.2 613.729   4
   1   0  -1 45552.8 612.146   5
  -1   0   1 45291.5 609.008   5
   1   0  -1 44566.6 611.698   4
   1   0   0 8090.20 271.793   6
  -1   0   0 8208.15 273.252   6
  -1   0   0 8145.26 240.759   5
  -1   0   0 8218.89 226.916   4
   1   0   0 8012.61 242.648   5
   1   0   0 8054.53 226.689   4
  -1   0  -1 91251.2 1029.83   6
   1   0   1 92551.6 1024.12   6
  -1   0  -1 92806.8 697.980   2
   1   0   1 92041.7 620.384   4
   1   0   1 91908.7 679.286   2
  -1   0  -1 93484.6 621.464   4
  -1   0  -2 5347.10 291.372   6
   1   0   2 6024.96 300.081   6
   1   0   2 5417.74 189.936   2
  -1   0  -2 5758.67 195.820   2
   1   0   2 5602.13 287.669   3
   1   0   3 108589. 1022.91   2
  -1   0  -3 107142. 988.340   2
   1   0   3 106587. 1378.05   3
  -1   0  -3 107681. 1445.39   6
  -1   0  -4 169551. 1449.45   2
  -1   0  -4 166233. 1980.92   6
   1   0   4 165966. 1867.52   1
   1   0   4 168833. 1942.15   3
   1   0   5 90970.9 1541.49   3
   1   0   5 89039.3 1533.61   1
  -1   0  -5 89045.4 1585.53   6
  -1   0  -6 150025. 2222.08   6
   1   0   6 147569. 2129.08   3
   1   0   6 152214. 2207.06   1
  -1   0  -7 2798.53 342.259   6
   1   0   7 2961.30 351.092   1
   1   0   7 2423.44 301.072   3
   1   0   8 6064.74 531.995   1
   1   0   8 6259.33 511.564   3
  -1   0  -8 6614.85 547.754   6
  -1   0  -9 1183.36 266.303   6
   1   0   9 1733.99 313.893   1
   1   0   9 1718.95 358.128   5
   1   0   9 1241.35 270.906   3
   1   0  10 12933.7 932.166   5
  -1   1  10 9778.01 812.042   5
  -1   1   9 609.997 235.223   5
   1   1  -8 26676.9 833.809   6
  -1   1   8 25771.7 1118.67   5
  -1   1   7 13599.3 757.428   5
  -1   1   7 14755.0 535.560   3
   1   1  -7 13601.3 551.433   6
   1   1  -6 54315.8 996.534   6
  -1   1   6 53638.4 907.463   3
  -1   1   6 53340.5 1351.73   5
  -1   1   5 221015. 2483.62   5
  -1   1   5 226363. 1635.27   3
  -1   1   4 40238.2 789.386   4
  -1   1   4 41746.9 967.445   5
  -1   1   4 41004.0 600.529   3
  -1   1   3 15141.5 452.337   4
  -1   1   3 17164.1 544.656   5
  -1   1   3 16390.6 338.185   3
  -1   1   2 47618.0 748.075   5
   1   1  -2 47518.4 738.395   5
   1   1  -2 47875.6 704.548   1
  -1   1   2 48977.5 748.078   4
   1   1  -1 209476. 1120.46   6
   1   1  -1 215398. 923.253   3
   1   1  -1 212364. 1381.90   5
  -1   1   1 207959. 1273.92   5
  -1   1   1 209266. 1409.93   4
  -1   1   0 151720. 937.497   5
   1   1   0 157182. 1167.28   5
   1   1   0 156525. 1071.81   3
   1   1   0 155617. 1149.00   6
  -1   1   0 155072. 1090.15   4
   1   1   1 109266. 1154.68   6
   1   1   1 107059. 1066.59   3
  -1   1  -1 107151. 966.319   2
  -1   1  -1 104395. 814.343   4
  -1   1  -1 107369. 1147.46   6
   1   1   2 244281. 903.950   2
   1   1   2 242768. 1888.51   3
  -1   1  -2 242161. 1911.03   6
  -1   1  -2 245567. 1179.63   4
  -1   1  -2 247330. 1572.33   2
  -1   1  -3 61424.9 1066.14   6
   1   1   3 60933.8 928.112   1
   1   1   3 62122.8 1071.29   3
  -1   1  -3 61599.4 869.277   2
  -1   1  -3 61373.6 579.474   4
  -1   1  -4 60201.1 1159.86   6
   1   1   4 61470.5 1082.87   1
   1   1   4 61775.9 1168.74   3
  -1   1  -4 58635.0 565.676   4
  -1   1  -5 40645.4 1044.93   6
   1   1   5 39657.5 1033.04   3
  -1   1  -5 38789.5 448.927   4
   1   1   5 41598.8 1001.53   1
  -1   1  -5 41028.7 473.187   4
  -1   1  -6 2258.85 275.355   6
   1   1   6 2159.67 264.572   1
   1   1   6 2205.21 270.842   3
  -1   1  -7 54833.7 1416.37   6
   1   1   7 56403.1 1422.23   1
   1   1   7 56124.8 1403.90   3
   1   1   8 35244.5 1197.40   3
  -1   1  -8 37064.8 1243.86   6
   1   1   8 37358.3 1261.28   1
  -1   1  -9 17491.9 910.258   6
   1   1   9 15359.4 838.739   3
   1   1  10 7721.86 739.315   5
  -1   2  10 13858.3 983.832   5
  -1   2   9 11465.8 822.595   5
  -1   2   8 6347.26 566.376   5
  -1   2   8 6491.85 406.493   3
  -1   2   7 50988.5 1052.23   3
   1   2  -7 53081.2 965.057   6
  -1   2   7 52459.3 1477.90   5
  -1   2   6 2662.11 224.008   3
   1   2  -6 3087.07 208.810   6
  -1   2   6 2464.32 319.298   5
   1   2  -5 54367.0 739.260   6
  -1   2   5 52048.8 992.062   4
  -1   2   5 54011.5 1246.55   5
  -1   2   5 54933.8 902.261   3
   1   2  -4 44502.8 528.934   6
  -1   2   4 44767.0 754.560   3
  -1   2   4 44774.7 1014.77   5
  -1   2   4 44032.7 865.694   4
  -1   2   3 15409.0 520.028   5
  -1   2   3 14641.7 424.512   3
  -1   2   3 14811.8 468.487   4
   1   2  -2 407693. 2209.22   5
  -1   2   2 409467. 2307.34   4
  -1   2   1 951886. 2667.97   5
   1   2  -1 954868. 3084.19   5
   1   2  -1 949646. 2733.24   3
  -1   2   1 947572. 3314.54   4
  -1   2   0 325457. 1175.99   5
  -1   2   0 324543. 1894.68   2
   1   2   0 325050. 1825.68   5
   1   2   0 323709. 1422.17   2
  -1   2   0 329355. 1868.35   4
   1   2   0 326053. 1733.36   3
  -1   2  -1 104089. 1107.45   2
   1   2   1 99821.1 1115.59   3
  -1   2  -1 103075. 1009.90   4
  -1   2  -2 202012. 1776.05   6
   1   2   2 203095. 1230.65   1
   1   2   2 202642. 1785.41   3
  -1   2  -2 207591. 1414.84   4
  -1   2  -3 9132.72 301.213   4
   1   2   3 9029.11 336.788   1
  -1   2  -3 9806.85 428.099   6
   1   2   3 9703.75 436.826   3
   1   2   3 9086.98 206.324   4
  -1   2  -4 147682. 1223.55   4
   1   2   4 149638. 1861.80   3
   1   2   4 149911. 1624.67   1
  -1   2  -4 149809. 1793.40   6
  -1   2  -5 32716.1 918.122   6
   1   2   5 33692.2 959.104   3
  -1   2  -5 33185.4 587.382   4
   1   2   5 32922.3 865.449   1
   1   2   6 35470.0 1004.15   1
   1   2   6 36005.9 1067.57   3
  -1   2  -6 34029.6 1016.40   6
  -1   2  -6 36908.2 612.329   4
  -1   2  -7 48681.8 1299.53   6
   1   2   7 46441.2 1306.37   3
  -1   2  -8 1892.14 286.902   6
   1   2   8 2729.93 346.970   3
   1   2   9 27.7993 118.958   3
  -1   3  10 10582.8 864.243   5
  -1   3   9 3323.37 468.833   5
  -1   3   8 1544.10 340.383   5
  -1   3   8 1416.52 217.553   3
  -1   3   7 26805.5 824.857   3
  -1   3   7 25497.5 1045.48   5
  -1   3   6 32564.4 864.605   4
   1   3  -6 32846.5 559.543   6
  -1   3   6 32102.1 1075.27   5
  -1   3   6 33826.8 865.710   3
  -1   3   5 52608.6 1027.60   3
  -1   3   5 53783.0 1257.52   5
   1   3  -5 50557.0 534.762   6
  -1   3   5 52796.3 1043.82   4
  -1   3   4 145380. 1848.44   5
  -1   3   4 148475. 1675.61   4
  -1   3   4 142433. 1618.96   3
  -1   3   3 214196. 1961.28   5
  -1   3   3 218796. 1907.76   3
  -1   3   3 215433. 1919.89   4
   1   3  -2 486465. 2473.56   5
  -1   3   2 485888. 2772.67   4
   1   3  -1 716052. 3072.42   3
  -1   3   1 726222. 2338.90   5
   1   3  -1 727821. 2864.31   5
   1   3  -1 725669. 2952.61   2
  -1   3   1 718766. 3279.79   4
   1   3   0 369860. 1763.38   2
   1   3   0 373404. 2168.67   3
   1   3   0 379205. 2129.36   5
  -1   3   0 370679. 2282.87   4
   1   3   1 347079. 2278.96   3
   1   3   1 345499. 1322.49   2
  -1   3  -1 348260. 2193.13   4
  -1   3  -2 271197. 1921.67   4
   1   3   2 270130. 2204.67   3
   1   3   3 16639.8 385.241   4
   1   3   3 16114.4 596.700   3
  -1   3  -3 16091.4 551.982   6
  -1   3  -3 17302.9 493.128   4
  -1   3  -4 5576.34 287.601   4
   1   3   4 5966.47 392.872   3
  -1   3  -4 5968.30 367.948   6
   1   3   4 5784.79 209.966   4
  -1   3  -5 15081.6 478.124   4
   1   3   5 14766.8 664.473   3
   1   3   5 14311.9 288.357   4
  -1   3  -5 14946.5 613.416   6
   1   3   6 6799.51 488.895   3
  -1   3  -6 7391.33 336.885   4
  -1   3  -6 6602.96 447.435   6
   1   3   7 11886.6 680.004   3
  -1   3  -7 12905.2 660.380   6
   1   3   8 15146.5 809.780   3
   1   3   9 4077.98 457.091   3
  -1   4  10 6517.01 684.145   5
  -1   4   9 18129.9 1055.74   5
  -1   4   8 23925.0 1118.02   5
  -1   4   8 24577.7 926.221   3
  -1   4   7 6597.21 434.468   4
  -1   4   7 6600.39 552.414   5
  -1   4   7 7598.46 504.613   3
  -1   4   6 43729.1 1271.81   5
  -1   4   6 44541.1 1121.27   3
  -1   4   6 44789.3 1048.84   4
  -1   4   5 16142.9 652.213   3
  -1   4   5 17270.6 732.455   5
  -1   4   5 16995.2 630.232   4
  -1   4   4 63699.4 1249.72   5
  -1   4   4 62139.7 1214.70   3
  -1   4   4 63047.2 1160.62   4
  -1   4   3 91906.4 1320.20   5
  -1   4   3 92911.5 1369.23   4
  -1   4   2 47799.2 806.433   5
  -1   4   2 48700.7 965.289   4
   1   4  -1 32201.4 764.207   3
  -1   4   1 33558.9 520.573   5
   1   4  -1 32536.0 646.972   5
  -1   4   1 32410.7 773.541   4
   1   4   0 128352. 1520.32   3
   1   4   0 129337. 1196.27   2
  -1   4   0 131084. 1527.26   4
  -1   4  -1 99213.0 1322.05   4
   1   4   1 100473. 1364.45   3
   1   4   1 101731. 918.986   2
   1   4   2 35482.4 860.932   3
  -1   4  -2 35471.1 793.201   4
   1   4   3 119942. 1696.51   3
  -1   4  -3 116323. 1454.36   4
   1   4   3 119175. 1252.67   4
   1   4   4 27412.1 868.823   3
  -1   4  -4 26352.6 703.728   4
   1   4   4 27422.5 581.572   4
   1   4   5 12540.2 633.883   3
  -1   4  -5 11877.4 483.407   4
   1   4   5 12635.0 368.799   4
   1   4   6 44247.6 1256.51   3
  -1   4  -6 44282.4 1118.77   6
  -1   4  -6 43899.7 943.245   4
   1   4   7 19945.4 903.900   3
  -1   4  -7 18904.1 778.512   6
   1   4   8 13987.9 804.826   3
   1   4   9 8724.58 678.669   3
  -1   5   9 14436.8 950.127   5
  -1   5   8 3292.92 414.723   3
  -1   5   8 3404.37 459.441   5
  -1   5   7 33503.5 1141.17   3
  -1   5   7 32784.7 1222.08   5
  -1   5   7 34021.2 1000.33   4
  -1   5   6 97883.8 1917.07   5
  -1   5   6 96716.8 1624.54   4
  -1   5   6 96061.9 1833.09   3
  -1   5   5 30852.8 1001.74   5
  -1   5   5 31303.7 905.867   4
  -1   5   5 33621.3 1038.25   3
  -1   5   4 25650.7 815.781   5
  -1   5   4 23926.1 767.589   4
  -1   5   4 25283.0 855.034   3
  -1   5   3 39984.9 897.785   5
  -1   5   3 39615.6 966.576   4
  -1   5   2 14732.4 459.799   5
  -1   5   2 13860.2 569.111   4
  -1   5   1 18495.0 643.471   4
  -1   5   1 18076.7 392.875   5
  -1   5   0 42992.4 973.516   4
   1   5   0 43107.1 1024.67   3
  -1   5  -1 23196.3 711.974   4
   1   5   1 23918.5 753.286   3
   1   5   1 22560.7 515.913   2
   1   5   2 7126.09 428.719   3
  -1   5  -2 7533.62 414.067   4
  -1   5  -3 201149. 2128.01   4
   1   5   3 200360. 1855.07   4
   1   5   3 199659. 2331.21   3
   1   5   4 64820.2 1412.54   3
   1   5   4 66666.0 1047.80   4
  -1   5  -4 68176.8 1261.33   4
   1   5   5 10079.9 601.118   3
  -1   5  -5 11003.6 521.744   4
   1   5   5 11080.3 414.712   4
   1   5   6 40989.9 1264.39   3
  -1   5  -6 44819.0 1057.64   4
   1   5   7 23680.2 1023.26   3
   1   5   8 13681.6 820.496   3
   1   5   9 24787.2 1161.73   3
  -1   6   9 8021.63 732.801   5
  -1   6   8 28614.3 1263.91   5
  -1   6   8 29953.6 1207.52   3
  -1   6   7 16424.9 867.947   3
  -1   6   7 15251.6 850.859   5
  -1   6   7 16014.6 720.423   4
  -1   6   6 29985.0 1106.14   3
  -1   6   6 31293.2 1115.80   5
  -1   6   6 30331.0 975.123   4
  -1   6   5 75243.4 1582.41   5
  -1   6   5 75790.9 1496.95   4
  -1   6   5 75900.5 1665.86   3
  -1   6   4 28745.0 909.008   4
  -1   6   3 92773.4 1595.95   4
  -1   6   2 56843.1 928.648   5
  -1   6   2 56613.2 1239.56   4
  -1   6   1 12904.4 349.431   5
  -1   6   1 12670.2 587.142   4
  -1   6   0 86918.5 1511.95   4
   1   6   0 85846.3 1590.73   3
  -1   6  -1 4591.28 353.275   4
   1   6   1 6879.13 498.562   3
   1   6   2 36639.1 895.369   4
   1   6   2 37230.2 1076.67   3
  -1   6  -2 34988.3 962.423   4
   1   6   3 66277.2 1470.83   3
  -1   6  -3 66931.7 1348.34   4
   1   6   3 65117.2 1180.94   4
   1   6   4 7024.71 508.819   3
   1   6   4 7038.91 387.672   4
  -1   6  -4 7599.15 469.180   4
   1   6   5 72199.0 1670.09   3
  -1   6  -5 72643.0 1454.37   4
   1   6   5 72707.5 1205.11   4
   1   6   6 42971.5 1357.45   3
  -1   6  -6 41110.5 1114.99   4
   1   6   7 20254.7 992.459   3
   1   6   8 3601.48 461.634   3
   1   6   9 9589.15 761.881   3
  -1   7   9 8543.06 765.549   5
  -1   7   8 7502.07 665.272   3
  -1   7   8 8666.64 717.922   5
  -1   7   7 10970.7 747.453   5
  -1   7   7 11551.3 776.278   3
  -1   7   7 11007.1 632.021   4
  -1   7   6 19453.8 948.977   3
  -1   7   6 19150.8 902.001   5
  -1   7   6 19244.3 822.800   4
  -1   7   5 13187.4 687.071   5
  -1   7   5 11975.8 638.039   4
  -1   7   4 113671. 1798.06   5
  -1   7   4 118282. 1961.36   4
  -1   7   3 2427.78 244.700   5
  -1   7   3 3022.31 330.121   4
  -1   7   2 16135.4 515.775   5
  -1   7   2 16724.1 724.831   4
  -1   7   1 60651.6 769.733   5
  -1   7   1 58023.7 1335.25   4
   1   7   0 26539.1 970.435   3
  -1   7   0 27197.1 917.196   4
   1   7   1 99694.3 1925.43   3
  -1   7  -1 105995. 1805.85   4
   1   7   2 44559.1 1310.23   3
   1   7   2 44076.9 1074.94   4
  -1   7  -2 43978.2 1171.37   4
   1   7   3 24192.8 984.168   3
  -1   7  -3 23410.5 868.853   4
   1   7   3 22543.2 770.156   4
  -1   7  -4 2505.21 303.760   4
   1   7   4 2411.33 258.906   4
   1   7   4 2366.81 363.019   3
  -1   7  -5 3640.04 361.365   4
   1   7   5 4033.39 326.543   4
   1   7   5 3126.44 395.408   3
   1   7   6 25479.1 1123.38   3
  -1   7  -6 26223.0 959.010   4
   1   7   7 5437.56 555.572   3
   1   7   8 28859.3 1310.94   3
   1   7   9 4739.87 573.091   3
  -1   8   9 4825.01 581.166   5
  -1   8   8 9240.91 764.911   3
  -1   8   8 9886.57 773.358   5
  -1   8   7 3957.69 463.921   5
  -1   8   7 3436.01 385.857   4
  -1   8   6 9182.11 639.738   5
  -1   8   6 9715.67 619.821   4
  -1   8   5 8308.74 557.751   5
  -1   8   5 8002.02 560.969   4
  -1   8   4 6816.70 457.241   5
  -1   8   4 6868.46 509.172   4
  -1   8   3 23799.7 754.891   5
  -1   8   3 23023.7 921.508   4
  -1   8   2 92427.9 1247.44   5
  -1   8   2 88675.9 1784.37   4
  -1   8   1 86421.5 926.624   5
  -1   8   1 83998.1 1725.54   4
  -1   8   0 48396.6 1310.61   4
   1   8   1 14377.1 811.796   3
  -1   8  -1 14928.4 736.278   4
   1   8   2 3942.09 364.412   4
  -1   8  -2 4758.87 432.271   4
   1   8   2 3914.63 486.208   3
   1   8   3 56472.4 1632.86   3
  -1   8  -3 58993.2 1484.98   4
   1   8   3 57616.8 1336.15   4
   1   8   4 5779.74 576.910   3
  -1   8  -4 4736.52 437.280   4
   1   8   4 5236.12 403.803   4
   1   8   5 36164.1 1393.35   3
  -1   8  -5 35203.7 1184.63   4
   1   8   5 36615.7 1049.97   4
  -1   8  -6 1493.55 255.674   4
   1   8   6 1907.89 385.433   3
   1   8   7 1743.11 387.120   3
   1   8   8 447.404 227.079   3
  -1   9   8 2974.44 458.181   5
  -1   9   7 3574.08 453.306   5
  -1   9   6 29562.2 1162.13   5
  -1   9   6 26993.5 1088.80   4
  -1   9   5 31701.3 1102.62   5
  -1   9   5 30626.8 1155.43   4
  -1   9   4 5152.25 406.698   5
  -1   9   4 5311.70 481.008   4
  -1   9   3 18323.4 666.929   5
  -1   9   3 17053.5 847.750   4
  -1   9   2 1673.53 283.631   4
  -1   9   1 2211.23 321.020   4
  -1   9   0 28660.4 1083.60   4
  -1   9  -1 45841.6 1375.81   4
   1   9   1 45808.5 1298.22   4
   1   9   2 31203.1 1265.47   3
   1   9   2 32207.6 1084.94   4
  -1   9  -2 33759.5 1201.91   4
   1   9   3 20954.7 1085.74   3
  -1   9  -3 21477.6 967.751   4
   1   9   3 20284.6 860.928   4
  -1   9  -4 3792.38 421.523   4
   1   9   4 3627.70 372.175   4
   1   9   4 4091.11 541.775   3
  -1   9  -5 1553.23 276.675   4
   1   9   5 2157.13 462.693   3
   1   9   6 7601.84 743.696   3
  -1   9  -6 8100.85 622.939   4
   1   9   7 3566.97 555.303   3
  -1  10   8 20245.5 1138.37   5
  -1  10   7 2840.70 419.344   5
  -1  10   6 533.590 201.196   4
  -1  10   6 547.618 194.026   5
  -1  10   5 1503.32 290.263   4
  -1  10   4 7201.20 590.768   4
  -1  10   3 30579.9 1204.55   4
  -1  10   2 10720.0 710.740   4
  -1  10   1 4961.17 493.793   4
  -1  10   0 21377.4 998.609   4
   1  10   1 12042.5 722.505   4
  -1  10  -1 12913.0 791.597   4
  -1  10  -2 5284.83 519.791   4
   1  10   2 5433.71 489.326   4
   1  10   3 1901.81 302.955   4
  -1  10  -3 1569.43 307.419   4
   1  10   3 1984.36 408.212   3
  -1  10  -4 27144.8 1174.62   4
   1  10   4 27773.4 1071.21   4
   1  10   4 29369.2 1403.21   3
   1  10   5 15805.4 1075.98   3
  -1  10  -5 17018.4 940.948   4
   1  10   6 26832.1 1448.13   3
  -1  10  -6 27617.2 1203.95   4
  -1  11   6 10714.2 771.022   4
  -1  11   5 26236.1 1186.01   4
  -1  11   4 4780.80 515.485   4
  -1  11   3 9093.92 705.242   4
  -1  11   2 10369.9 744.505   4
  -1  11   1 467.760 205.280   4
   1  11   0 2866.58 390.937   4
  -1  11   0 3125.26 424.354   4
  -1  11  -1 597.068 221.736   4
   1  11   1 906.230 235.738   4
   1  11   2 43579.4 1449.39   4
  -1  11  -2 42017.2 1523.85   4
  -1  11  -3 4802.16 537.356   4
   1  11   3 5213.05 506.922   4
   1  11   4 10408.9 704.810   4
   1  11   4 9787.16 877.457   3
  -1  11  -4 8570.62 714.720   4
   1  11   5 13676.9 1052.71   3
  -1  11  -5 13384.2 896.182   4
  -1  11  -6 1766.92 345.263   4
  -1  12   5 1019.88 280.857   4
  -1  12   4 5999.21 604.393   4
  -1  12   3 6913.80 656.568   4
   1  12  -2 5173.14 570.474   4
  -1  12   2 5021.40 562.981   4
   1  12  -1 32123.2 1366.39   4
  -1  12   1 30466.5 1349.12   4
   1  12   0 1936.21 355.753   4
  -1  12   0 2156.89 377.426   4
   1  12   1 5739.44 584.441   4
  -1  12  -1 5878.49 610.220   4
   1  12   2 5763.64 571.111   4
  -1  12  -2 6131.72 634.713   4
  -1  12  -3 2519.52 423.553   4
   1  12   3 2570.97 381.889   4
  -1  12  -4 22069.3 1200.19   4
   1  12   4 21031.0 1060.90   4
  -1  13   2 3109.88 490.281   4
   1  13  -1 416.310 241.565   4
  -1  13   1 595.049 265.638   4
   1  13   0 34508.7 1476.67   4
  -1  13   0 35377.2 1535.71   4
   1  13   1 11195.7 841.723   4
   1  13   2 6823.18 654.174   4
   1  13   3 1168.01 290.693   4
   2 -13  -3 5634.07 598.111   2
   2 -13  -2 5347.56 589.807   2
   2 -13  -1 465.545 229.626   2
   2 -12  -4 8500.91 688.125   2
   2 -12  -3 4874.37 527.107   2
   2 -12  -2 5548.47 563.314   2
   2 -12  -1 5799.05 589.096   2
   2 -12   0 2063.44 369.455   2
   2 -12   1 1089.00 284.259   2
   2 -12   2 17187.0 1043.58   2
  -2 -12  -2 15439.3 995.624   6
  -2 -12  -3 9443.62 818.519   6
   2 -11  -5 11335.7 763.038   2
   2 -11  -4 8165.69 653.772   2
   2 -11  -3 611.930 222.252   2
   2 -11  -2 12780.0 806.749   2
   2 -11  -1 37186.1 1379.76   2
  -2 -11   0 45087.6 1409.74   6
   2 -11   0 44543.9 1530.06   2
   2 -11   1 9537.29 735.303   2
  -2 -11  -1 8808.14 683.409   6
  -2 -11  -2-59.3136 168.179   6
   2 -11   2-61.2298 169.772   2
  -2 -11  -3 4264.63 540.332   6
   2 -11   3 3697.13 492.798   2
   2 -11   4 15728.8 1004.03   2
  -2 -11  -4 15762.3 1067.95   6
  -2 -10   8 4898.31 556.873   1
  -2 -10   7 2885.08 412.980   1
  -2 -10   6 1652.27 294.283   1
   2 -10  -6 1952.82 315.734   2
   2 -10  -5 9720.83 680.037   2
  -2 -10   5 10038.7 655.927   1
   2 -10  -4 8765.42 643.539   2
   2 -10  -3 47405.1 1467.46   2
   2 -10  -2 28426.2 1143.43   2
   2 -10  -1 2434.03 358.583   2
  -2 -10   0 948.544 213.772   6
   2 -10   0 979.205 251.040   2
  -2 -10   0 631.054 174.526   2
  -2 -10  -1 12818.9 775.967   6
   2 -10   1 11414.3 759.168   2
   2 -10   2 33489.3 1325.32   2
  -2 -10  -2 33345.4 1326.41   6
   2 -10   3 25052.0 1174.28   2
  -2 -10  -3 23317.2 1179.40   6
  -2 -10  -4 12063.2 899.687   6
   2 -10   4 12358.2 861.708   2
  -2 -10  -5 2363.04 437.102   6
   2 -10   5 2981.91 456.534   2
  -2  -9   8 10521.4 804.949   1
  -2  -9   7 7543.64 640.454   1
   2  -9  -6 39425.1 1321.15   2
  -2  -9   6 37352.1 1314.03   1
   2  -9  -5 10323.6 679.152   2
  -2  -9   5 10266.8 642.955   1
  -2  -9   4 8357.96 532.376   1
  -2  -9   4 8317.92 524.655   5
   2  -9  -4 7796.73 581.930   2
  -2  -9   3 8972.55 496.782   1
   2  -9  -3 8947.69 614.855   2
   2  -9  -2 11549.5 694.382   2
  -2  -9   1 43059.2 1121.15   6
   2  -9  -1 42222.9 1315.88   2
  -2  -9   0 8981.68 574.613   6
   2  -9   0 9269.31 633.248   2
  -2  -9  -1 57612.5 1552.60   6
   2  -9   1 54965.8 1551.17   2
  -2  -9  -2 5642.14 526.460   6
   2  -9   2 5824.20 534.555   2
  -2  -9  -3 8442.99 689.789   6
   2  -9   3 8266.50 642.598   2
  -2  -9  -4 3592.49 480.339   6
   2  -9   4 2330.88 369.346   2
  -2  -9  -5 2646.94 436.241   6
   2  -9   5 2320.82 386.595   2
   2  -9   6 41392.7 1595.44   2
  -2  -9  -6 39555.3 1698.99   6
  -2  -8   8 18371.9 1040.04   1
  -2  -8   7 7497.74 626.210   1
   2  -8  -7 7773.71 591.119   2
   2  -8  -6 15552.2 812.454   2
  -2  -8   6 15131.7 773.014   5
  -2  -8   6 14553.8 798.136   1
  -2  -8   5 4455.10 406.170   5
  -2  -8   5 3731.00 382.161   1
   2  -8  -5 4023.16 413.778   2
  -2  -8   4 73227.6 1505.46   1
   2  -8  -4 72256.3 1669.72   2
  -2  -8   4 75398.1 1545.56   5
  -2  -8   3 15982.9 635.195   1
  -2  -8   3 15466.1 680.603   5
   2  -8  -3 14871.6 752.244   2
  -2  -8   2 2170.39 213.624   6
  -2  -8   2 2003.47 201.748   1
   2  -8  -2 2146.72 292.248   2
  -2  -8   1 239.734 62.2567   1
  -2  -8   1 224.998 79.2410   6
   2  -8  -1 18.7644 124.558   2
  -2  -8   0 18547.0 774.615   6
   2  -8   0 17445.1 814.560   2
   2  -8   1 34441.8 1157.23   2
  -2  -8  -1 33543.1 1123.46   6
  -2  -8  -2 7656.80 580.108   6
   2  -8   2 7723.69 574.686   2
  -2  -8  -3 19726.2 994.101   6
   2  -8   3 19840.5 935.485   2
  -2  -8  -4 92038.3 2247.95   6
   2  -8   4 93617.9 2085.74   2
  -2  -8  -5 8396.97 727.969   6
   2  -8   5 8127.81 646.403   2
  -2  -8  -6 379.844 222.359   6
   2  -8   6 154.999 115.505   2
   2  -8   7 2644.23 421.098   2
  -2  -7   9 7513.26 695.503   1
  -2  -7   8 3900.66 486.026   1
  -2  -7   8 3003.04 393.181   5
  -2  -7   7 43587.4 1365.21   5
   2  -7  -7 43448.2 1333.43   2
  -2  -7   7 45977.8 1491.38   1
   2  -7  -6 35420.2 1181.22   2
  -2  -7   6 38254.0 1207.06   5
  -2  -7   6 38690.9 1267.73   1
  -2  -7   5 174.062 116.392   5
   2  -7  -5 498.438 173.773   2
  -2  -7   5 356.364 149.399   1
   2  -7  -4 1418.07 239.518   2
  -2  -7   4 2167.95 269.866   5
  -2  -7   4 2032.40 250.977   1
   2  -7  -3 4040.69 376.485   2
  -2  -7   3 3886.32 335.869   5
  -2  -7   3 3443.58 190.834   6
  -2  -7   3 3447.78 284.632   1
   2  -7  -2 2146.87 279.993   2
  -2  -7   2 2191.47 259.133   5
  -2  -7   2 2203.38 202.303   6
  -2  -7   2 2494.77 210.829   1
  -2  -7   1 96536.6 1496.32   6
  -2  -7   1 100500. 1039.97   1
   2  -7  -1 94937.5 1768.11   2
  -2  -7   0 6995.33 448.404   6
   2  -7   0 6595.22 484.120   2
  -2  -7  -1 23858.9 902.503   6
   2  -7   1 23208.6 897.814   2
  -2  -7  -2 46965.7 1359.45   6
   2  -7   2 46148.7 1302.76   2
  -2  -7  -3 796.876 224.946   6
   2  -7   3 1046.22 223.781   2
  -2  -7  -4 3806.84 449.550   6
   2  -7   4 3871.93 420.520   2
   2  -7   5 14733.5 829.142   2
  -2  -7  -5 13437.8 882.681   6
   2  -7   6 16362.9 910.617   2
  -2  -7  -6 16824.1 1038.47   6
  -2  -7  -7 25156.4 1324.40   6
   2  -7   7 26332.2 1214.29   2
   2  -7   8 4808.91 562.694   2
  -2  -6  10 6204.19 630.098   5
  -2  -6   9 12010.7 815.669   5
  -2  -6   8 5580.16 559.660   1
  -2  -6   8 4937.14 502.532   5
  -2  -6   7 4331.24 448.336   5
  -2  -6   7 4155.44 444.912   1
  -2  -6   6 20601.0 901.823   1
  -2  -6   6 21485.9 893.430   5
  -2  -6   5 5117.33 419.049   5
  -2  -6   5 5113.88 417.311   1
   2  -6  -4 103726. 1819.72   2
  -2  -6   4 109902. 1785.52   5
  -2  -6   4 106183. 1685.14   1
  -2  -6   3 12738.2 328.247   6
   2  -6  -3 13216.8 639.289   2
  -2  -6   3 13056.3 592.728   5
  -2  -6   3 12683.8 525.327   1
  -2  -6   2 145555. 1459.76   6
   2  -6  -2 149082. 2097.01   2
  -2  -6   2 146579. 1902.30   5
  -2  -6   2 149178. 1511.88   1
  -2  -6   1 8975.30 432.399   6
  -2  -6   1 9706.77 299.221   1
   2  -6  -1 8987.61 522.252   2
  -2  -6   0 3877.62 324.544   6
   2  -6   0 3339.19 325.402   2
  -2  -6  -1 91533.9 1663.89   6
   2  -6   1 93617.5 1669.80   2
  -2  -6  -2 65137.6 1521.32   6
   2  -6   2 65133.6 1445.77   2
  -2  -6  -3 21971.8 947.864   6
   2  -6   3 20340.6 842.830   2
  -2  -6  -4 12778.2 775.316   6
   2  -6   4 12715.8 689.696   2
  -2  -6  -5 943.644 252.739   6
   2  -6   5 780.973 216.045   2
  -2  -6  -6 3704.98 484.175   6
   2  -6   6 3189.32 398.751   2
   2  -6   7 4533.23 487.944   2
  -2  -6  -7 4058.67 529.900   6
   2  -6   8 4214.07 500.968   2
  -2  -6  -8 3415.27 501.471   6
  -2  -5  10 4447.13 545.938   5
  -2  -5   9 2373.65 384.081   5
  -2  -5   8 12780.6 789.637   5
  -2  -5   7 3870.91 423.064   1
  -2  -5   7 3786.64 407.054   5
  -2  -5   6 3202.26 359.782   1
  -2  -5   6 3564.32 376.008   5
  -2  -5   5 125467. 1978.19   1
  -2  -5   5 125988. 1991.45   5
  -2  -5   4 37148.9 972.986   1
  -2  -5   4 38172.6 1031.68   5
  -2  -5   3 25251.1 710.254   1
  -2  -5   3 24205.6 790.481   5
  -2  -5   3 23624.1 410.510   6
   2  -5  -3 24291.2 817.282   2
  -2  -5   2 143317. 1419.08   1
   2  -5  -2 141798. 1942.13   2
  -2  -5   2 143070. 1812.99   5
  -2  -5   2 146406. 1371.10   6
   2  -5  -1 32477.2 919.742   2
  -2  -5   1 31961.5 756.848   6
  -2  -5   1 31371.9 849.532   5
  -2  -5   0 266070. 2456.98   6
   2  -5   0 269464. 1290.71   5
   2  -5   0 271851. 2661.67   2
  -2  -5  -1 75986.1 1448.45   6
   2  -5   1 72302.5 616.548   5
   2  -5   1 75824.1 1416.82   2
  -2  -5  -2 19656.1 803.745   6
   2  -5   2 17688.5 362.975   5
   2  -5   2 18019.2 705.784   2
  -2  -5  -3 22030.1 925.954   6
   2  -5   3 23311.1 843.137   2
  -2  -5  -4 11502.5 716.719   6
   2  -5   4 11368.0 620.118   2
  -2  -5  -5 62997.1 1744.49   6
   2  -5   5 61234.5 1481.50   2
  -2  -5  -6 829.057 234.639   6
   2  -5   6 628.780 191.724   2
  -2  -5  -7 14726.4 947.744   6
   2  -5   7 15906.1 858.601   2
  -2  -5  -8 342.630 202.403   6
   2  -5   8 674.833 251.257   1
   2  -5   8 594.185 226.653   3
   2  -5   9 23667.9 1215.32   3
  -2  -4  10 3520.80 499.480   5
  -2  -4   9 19112.7 1041.45   5
  -2  -4   8 3898.49 452.335   5
  -2  -4   7 26616.7 1058.46   5
  -2  -4   6 53410.0 1389.88   1
  -2  -4   6 51753.1 1356.00   5
  -2  -4   5 66115.1 1407.30   1
  -2  -4   5 67238.5 875.888   3
  -2  -4   5 67010.2 1442.63   5
  -2  -4   4 29024.2 584.285   3
  -2  -4   4 28662.9 869.881   5
  -2  -4   4 28688.0 830.498   1
  -2  -4   3 1605.69 148.852   3
  -2  -4   3 1595.18 217.249   5
  -2  -4   2 360668. 2804.68   5
  -2  -4   2 369086. 2072.43   6
  -2  -4   1 14196.1 482.383   6
   2  -4  -1 14494.9 403.783   5
   2  -4  -1 13379.4 556.259   2
  -2  -4   1 13447.1 533.816   5
  -2  -4   0 7802.84 403.172   6
   2  -4   0 6852.02 399.642   2
   2  -4   0 7566.40 258.226   5
  -2  -4  -1 25118.5 794.482   6
   2  -4   1 25313.3 456.668   5
   2  -4   1 23843.6 743.232   2
   2  -4   2 57268.4 1162.57   2
  -2  -4  -2 56061.1 1302.71   6
   2  -4   2 55856.1 767.566   5
  -2  -4  -3 81922.9 1688.74   6
   2  -4   3 83612.9 1472.92   2
   2  -4   4 13219.1 618.396   2
  -2  -4  -4 13230.4 738.060   6
  -2  -4  -5 24530.8 1048.76   6
   2  -4   5 23808.2 872.918   2
  -2  -4  -6 19382.1 999.798   6
   2  -4   6 20062.9 856.018   2
  -2  -4  -7 24665.3 1194.73   6
   2  -4   7 26460.6 1038.47   2
   2  -4   7 25786.4 1146.81   3
  -2  -4  -8 8375.39 740.478   6
   2  -4   8 9042.37 737.778   1
   2  -4   8 9351.13 729.051   3
   2  -4   9 13632.9 912.282   3
  -2  -3  10 1651.31 381.653   5
  -2  -3   9 6581.77 623.997   5
  -2  -3   8 39425.2 1382.13   5
  -2  -3   7 110451. 2128.45   5
  -2  -3   6 10768.0 633.804   5
  -2  -3   6 12469.8 283.887   3
  -2  -3   5 13204.0 289.618   3
  -2  -3   5 14375.1 673.585   5
  -2  -3   4 11618.3 557.813   5
  -2  -3   4 11788.4 288.881   3
  -2  -3   3 106441. 1534.39   5
  -2  -3   3 108512. 991.543   3
  -2  -3   2 74767.9 1228.07   5
  -2  -3   2 76706.0 932.114   3
  -2  -3   2 74242.6 925.318   6
   2  -3  -1 31616.2 622.373   5
   2  -3  -1 30784.8 785.006   2
  -2  -3   1 30998.6 769.031   5
  -2  -3   1 31508.1 689.933   6
  -2  -3   0 45513.6 934.539   6
   2  -3   0 43972.7 924.882   2
   2  -3   0 45202.1 681.376   5
  -2  -3  -1 37672.4 941.129   6
   2  -3   1 38799.7 639.229   5
   2  -3   1 37463.5 853.145   2
  -2  -3  -2 240896. 2591.91   6
   2  -3   2 244441. 2217.04   2
  -2  -3  -3 40009.6 1147.28   6
   2  -3   3 39018.0 932.097   2
  -2  -3  -4 1368.14 245.944   6
   2  -3   4 1503.99 204.036   2
  -2  -3  -5 104840. 2121.64   6
   2  -3   5 106177. 1728.15   2
  -2  -3  -6 20913.0 1008.29   6
   2  -3   6 22565.1 849.681   2
   2  -3   6 21670.4 971.258   3
  -2  -3  -7 23279.7 1131.85   6
   2  -3   7 24151.2 1084.65   3
   2  -3   7 22993.7 920.489   2
   2  -3   8 31815.4 1337.24   1
  -2  -3  -8 31529.6 1392.49   6
   2  -3   8 31123.8 1296.04   3
  -2  -3  -9 152.472 212.091   6
   2  -3   9 108.808 180.230   1
   2  -3   9 90.0469 166.337   3
  -2  -2  10 29792.2 1380.07   5
  -2  -2   9 21337.4 1099.09   5
  -2  -2   8 6048.85 557.998   5
  -2  -2   7 4907.36 475.747   5
  -2  -2   6 12706.5 687.565   5
  -2  -2   5 101551. 1757.32   5
   2  -2  -5 105163. 1007.17   3
   2  -2  -4 68427.8 802.132   3
  -2  -2   4 66676.6 1295.39   5
   2  -2  -3 71406.7 923.320   3
  -2  -2   3 73743.0 629.506   3
  -2  -2   3 73596.1 1258.88   5
  -2  -2   2 51428.6 992.613   5
  -2  -2   2 52413.8 675.981   3
  -2  -2   1 78028.4 1078.35   6
   2  -2  -1 79805.5 1007.57   5
  -2  -2   1 77180.9 1174.91   5
  -2  -2   1 78670.8 987.148   3
   2  -2   0 27050.4 664.546   2
  -2  -2   0 27033.6 701.080   6
   2  -2   0 26799.1 554.100   5
  -2  -2   0 26150.7 696.040   5
  -2  -2  -1 97594.5 1480.72   6
   2  -2   1 98753.4 1107.73   5
   2  -2   1 94673.9 1235.13   2
  -2  -2  -2 35285.0 973.122   6
   2  -2   2 35825.8 670.155   4
   2  -2   2 35922.9 770.836   2
  -2  -2  -3 79732.6 1572.85   6
   2  -2   3 78139.0 1199.39   2
  -2  -2  -4 44749.3 1269.79   6
   2  -2   4 45198.2 959.191   2
   2  -2   5 112075. 1630.44   2
   2  -2   5 112329. 2040.02   3
  -2  -2  -6 1328.66 281.763   6
   2  -2   6 1086.45 195.562   2
   2  -2   6 565.291 168.210   3
  -2  -2  -7 11826.3 793.887   6
   2  -2   7 11490.9 736.893   1
   2  -2   7 11458.0 733.892   3
   2  -2   8 18111.3 980.301   1
  -2  -2  -8 17007.5 1004.73   6
   2  -2   8 18345.1 977.409   3
  -2  -2  -9 11427.8 872.707   6
   2  -2   9 11276.9 807.881   5
   2  -2   9 12420.1 865.658   1
   2  -2   9 11604.3 827.883   3
  -2  -1  10 229.791 217.194   5
  -2  -1   9 20020.0 1065.76   5
  -2  -1   8 20531.0 1004.43   5
  -2  -1   7 9933.32 663.065   5
  -2  -1   6 137319. 2207.76   5
  -2  -1   5 2070.56 272.712   5
   2  -1  -5 2688.87 123.367   3
  -2  -1   4 2676.36 287.615   5
   2  -1  -4 2663.48 113.567   3
   2  -1  -3 9390.42 265.995   3
  -2  -1   3 9779.14 459.161   5
  -2  -1   2 97733.6 1304.69   5
  -2  -1   1 377790. 2468.29   5
  -2  -1   1 374553. 2398.29   6
  -2  -1   0 209401. 1938.51   6
   2  -1   0 211160. 1664.22   5
  -2  -1   0 208742. 1843.84   5
   2  -1   1 123734. 1275.26   2
   2  -1   1 126525. 1213.52   4
  -2  -1  -1 121254. 1608.53   6
  -2  -1  -2 45957.9 1088.67   6
   2  -1   2 44911.0 777.699   2
   2  -1   2 46810.2 675.362   4
  -2  -1  -3 17840.6 738.834   6
   2  -1   3 17029.5 503.792   2
   2  -1   4 87364.9 1205.37   2
  -2  -1  -4 85676.3 1732.65   6
   2  -1   4 85747.3 1633.32   3
   2  -1   5 11342.2 482.713   2
   2  -1   5 11616.9 654.998   3
  -2  -1  -5 10719.7 664.303   6
  -2  -1  -6 110958. 2232.93   6
   2  -1   6 111934. 2126.76   3
  -2  -1  -7 7481.52 621.686   6
   2  -1   7 6475.32 554.694   3
   2  -1   7 7427.51 566.149   1
  -2  -1  -8 10370.8 771.860   6
   2  -1   8 9964.39 708.470   1
   2  -1   8 10308.4 738.477   3
  -2  -1  -9 352.624 205.797   6
   2  -1   9 308.502 194.282   1
   2  -1   9 302.332 145.557   3
  -2   0  10 984.044 334.159   5
  -2   0   9 2547.11 423.585   5
  -2   0   8 32039.9 1259.35   5
  -2   0   7 32835.0 1183.90   5
  -2   0   6 41672.1 1228.14   5
  -2   0   5 15809.1 699.508   5
  -2   0   4 5805.31 398.274   5
  -2   0   3 999999. 4527.78   5
  -2   0   2 1257.32 166.857   5
  -2   0   1 107797. 1269.73   5
  -2   0   0 29196.8 611.963   4
  -2   0   0 27186.5 631.358   5
  -2   0   0 28598.4 733.524   6
   2   0   0 28766.0 639.651   3
   2   0   0 28024.5 595.515   4
   2   0   1 218563. 1502.18   2
   2   0   1 221182. 1999.32   3
   2   0   1 224481. 1529.13   4
  -2   0  -1 217290. 2157.42   6
  -2   0  -2 59878.6 1217.10   6
   2   0   2 60125.7 777.645   2
   2   0   2 61347.6 1161.64   3
   2   0   2 60733.2 687.821   4
   2   0   3 150782. 1271.16   2
  -2   0  -3 148830. 1296.28   2
  -2   0  -3 147201. 2057.10   6
   2   0   3 149746. 1977.46   3
  -2   0  -4 39868.3 1148.75   6
  -2   0  -4 38454.6 712.171   2
   2   0   4 37054.3 1068.32   3
   2   0   4 37892.6 706.501   2
   2   0   5 9316.95 575.030   3
  -2   0  -5 9031.17 594.222   6
  -2   0  -6 15032.9 811.153   6
   2   0   6 14798.9 775.233   3
   2   0   6 15450.4 728.640   1
  -2   0  -7 18367.9 949.884   6
   2   0   7 19839.6 891.218   1
   2   0   7 20479.1 955.814   3
   2   0   8 203.407 125.814   1
  -2   0  -8 208.313 147.466   6
   2   0   8 18.7170 152.715   3
   2   0   9 24269.4 1143.70   1
  -2   0  -9 24326.1 1219.06   6
   2   0   9 23405.0 1147.91   3
  -2   1  10 111.026 241.256   5
  -2   1   9 20087.5 1088.77   5
  -2   1   8 19835.4 1007.56   5
  -2   1   7 11594.8 714.789   5
  -2   1   6 141107. 2275.15   5
  -2   1   5 2706.32 324.640   5
  -2   1   4 2559.50 249.592   4
  -2   1   4 2633.84 282.016   5
  -2   1   3 10034.7 457.324   4
  -2   1   3 8619.57 431.360   5
  -2   1   2 92454.0 1222.30   5
  -2   1   2 94054.7 1312.92   4
   2   1  -2 96831.8 772.932   3
   2   1  -2 93975.0 1121.95   6
   2   1  -1 384765. 2379.95   6
  -2   1   1 377490. 2291.25   5
   2   1  -1 379413. 1948.99   3
  -2   1   1 374352. 2462.84   4
   2   1   0 210547. 1626.53   4
  -2   1   0 208754. 1661.18   5
   2   1   0 211495. 1713.35   3
  -2   1   0 210249. 1711.48   4
  -2   1  -1 126167. 1672.69   6
   2   1   1 127900. 1145.81   4
   2   1   1 124818. 1486.71   3
  -2   1  -1 125027. 1228.81   4
   2   1   2 44237.9 985.498   3
   2   1   2 43227.8 530.077   2
  -2   1  -2 43578.8 1039.96   6
   2   1   2 44572.4 580.841   4
  -2   1  -2 43076.2 662.154   4
   2   1   3 16782.4 669.939   3
  -2   1  -3 16553.7 690.284   6
   2   1   3 17894.0 349.911   2
  -2   1  -3 18208.4 376.698   4
  -2   1  -4 86776.8 1681.22   6
   2   1   4 86102.9 1623.10   3
  -2   1  -5 10815.2 636.711   6
   2   1   5 10758.9 614.783   3
   2   1   5 10778.0 536.974   1
   2   1   6 107971. 1866.16   1
  -2   1  -6 113883. 2174.98   6
   2   1   6 112744. 2113.07   3
   2   1   7 7465.35 594.949   3
   2   1   7 8812.41 585.084   1
  -2   1  -7 8072.09 621.856   6
  -2   1  -8 9403.57 710.639   6
   2   1   8 9863.58 708.323   3
   2   1   8 9918.72 665.788   1
  -2   1  -9 278.857 174.314   6
   2   1   9 243.564 127.528   1
   2   1   9 421.490 191.335   3
  -2   2  10 30294.5 1428.12   5
  -2   2   9 24950.3 1218.03   5
  -2   2   8 5696.95 552.073   5
  -2   2   7 4177.92 447.038   5
  -2   2   6 13123.3 720.941   5
  -2   2   5 101123. 1630.95   4
  -2   2   5 101650. 1782.85   5
  -2   2   4 68879.5 1317.27   5
   2   2  -4 69134.4 789.954   6
  -2   2   4 68999.3 1284.42   4
  -2   2   3 71970.9 1207.33   5
   2   2  -3 75109.9 856.112   6
  -2   2   3 72870.2 1265.07   4
   2   2  -2 53050.6 779.645   6
  -2   2   2 50920.3 898.344   5
   2   2  -2 52865.7 809.891   1
   2   2  -2 53663.1 658.566   3
  -2   2   2 52563.1 1014.78   4
   2   2  -1 80250.8 1055.39   6
  -2   2   1 75673.9 990.191   5
   2   2  -1 78696.7 946.304   3
  -2   2   1 78052.4 1179.76   4
  -2   2   0 26654.3 560.264   5
   2   2   0 26970.7 634.613   3
  -2   2   0 26950.7 655.217   4
   2   2   1 91588.4 1310.50   3
  -2   2  -1 89257.8 1131.81   4
  -2   2  -2 35376.2 955.742   6
   2   2   2 34638.0 888.661   3
  -2   2  -2 35673.4 688.743   4
  -2   2  -3 77862.0 1489.35   6
   2   2   3 78680.4 1458.39   3
   2   2   3 77599.8 1045.88   1
  -2   2  -3 77119.7 949.892   4
   2   2   3 77757.4 664.647   4
  -2   2  -4 45290.1 1206.35   6
   2   2   4 44270.6 1172.23   3
  -2   2  -4 44360.6 659.904   4
   2   2   4 42536.6 893.660   1
  -2   2  -5 107232. 1974.35   6
   2   2   5 106437. 1942.16   3
   2   2   5 107010. 1586.93   1
  -2   2  -6 782.742 217.135   6
   2   2   6 1161.74 197.352   1
   2   2   6 972.948 233.331   3
  -2   2  -7 11306.3 729.509   6
   2   2   7 12067.5 653.937   1
   2   2   7 10545.8 704.716   3
   2   2   8 18853.3 983.061   3
  -2   2  -8 18197.5 974.968   6
   2   2   9 11282.2 810.730   3
  -2   3  10 1497.08 376.849   5
  -2   3   9 6902.49 648.348   5
  -2   3   8 40602.8 1445.90   5
  -2   3   7 114469. 2247.32   5
  -2   3   6 12693.6 616.464   4
  -2   3   6 12410.5 699.576   5
  -2   3   5 14632.0 640.052   4
  -2   3   5 15747.0 717.145   5
   2   3  -4 10660.0 206.740   6
  -2   3   4 11945.5 562.482   5
  -2   3   4 11550.8 551.461   4
   2   3  -3 108985. 869.150   6
  -2   3   3 105650. 1455.70   5
  -2   3   3 108383. 1605.44   4
   2   3  -2 75644.7 890.458   6
   2   3  -2 74845.7 965.459   1
   2   3  -2 75347.6 967.318   3
  -2   3   2 71637.4 1057.70   5
  -2   3   2 72524.9 1263.07   4
   2   3  -1 36681.3 728.082   6
   2   3  -1 32377.1 673.604   3
  -2   3   1 32137.4 617.365   5
   2   3  -1 34939.8 514.096   1
  -2   3   1 33837.4 827.702   4
   2   3   0 43315.2 861.542   3
   2   3   0 41944.2 360.948   1
  -2   3   0 43001.2 654.356   5
   2   3   0 46164.6 701.460   2
  -2   3   0 43049.0 899.372   4
   2   3   1 41718.6 510.367   2
   2   3   1 40875.7 915.149   3
  -2   3  -1 40361.3 843.832   4
   2   3   2 237031. 2372.79   3
   2   3   2 237706. 1213.81   1
  -2   3  -2 234762. 1974.32   4
  -2   3  -3 38158.1 1056.40   6
   2   3   3 39628.8 667.620   1
   2   3   3 38817.7 1045.03   3
  -2   3  -3 38711.7 782.233   4
  -2   3  -4 1367.73 238.581   6
   2   3   4 1647.33 171.217   1
   2   3   4 1135.42 76.7883   4
   2   3   4 1559.84 84.1649   4
  -2   3  -4 1664.90 161.961   4
   2   3   4 1430.10 235.070   3
  -2   3  -5 106911. 1948.55   6
   2   3   5 107570. 1524.61   1
   2   3   5 104467. 1944.25   3
  -2   3  -5 108485. 1209.25   4
   2   3   6 20553.8 929.695   3
  -2   3  -6 20657.9 914.267   6
   2   3   7 23553.8 1053.80   3
  -2   3  -7 24207.2 1043.97   6
  -2   3  -8 29986.7 1217.45   6
   2   3   8 31952.1 1307.42   3
   2   3   9 42.0714 162.228   3
  -2   4  10 3861.60 544.550   5
  -2   4   9 18166.4 1066.19   5
  -2   4   8 4260.48 492.525   5
  -2   4   7 25594.0 1077.55   5
  -2   4   7 27052.8 967.676   4
  -2   4   6 51696.8 1287.99   4
  -2   4   6 51689.5 1419.28   5
  -2   4   5 65863.1 1453.25   5
  -2   4   5 64217.4 1388.26   4
  -2   4   4 29901.4 894.196   5
  -2   4   4 30553.7 923.106   4
  -2   4   3 2027.96 220.376   5
  -2   4   3 1855.97 241.424   4
   2   4  -2 360674. 2582.13   3
  -2   4   2 366016. 2347.36   5
  -2   4   2 359760. 2979.55   4
   2   4  -1 13219.1 487.819   3
  -2   4   1 12402.9 368.338   5
  -2   4   1 12574.1 546.182   4
   2   4   0 7231.39 296.658   2
   2   4   0 6379.12 357.827   3
  -2   4   0 7165.31 242.830   5
  -2   4   0 7771.66 423.402   4
   2   4   1 24838.0 751.484   3
   2   4   1 24357.6 429.854   2
  -2   4  -1 23429.5 715.708   4
   2   4   2 57580.4 1226.04   3
  -2   4  -2 57435.7 1106.56   4
   2   4   3 79672.5 1559.07   3
  -2   4  -3 79879.9 1286.53   4
   2   4   4 14091.7 709.377   3
   2   4   4 14728.6 380.953   4
  -2   4  -4 14427.4 541.832   4
   2   4   5 23566.5 965.507   3
  -2   4  -5 25528.2 708.922   4
   2   4   6 19299.1 925.499   3
  -2   4  -7 25581.3 1059.88   6
   2   4   7 26300.2 1146.23   3
   2   4   8 9416.44 722.319   3
   2   4   9 14367.8 932.195   3
  -2   5   9 2065.19 402.732   5
  -2   5   8 14028.4 738.487   4
  -2   5   8 12849.4 845.735   5
  -2   5   7 4178.17 392.428   4
  -2   5   7 3405.85 414.143   5
  -2   5   6 2180.80 285.947   4
  -2   5   6 2970.61 377.420   5
  -2   5   5 126662. 2036.95   5
  -2   5   5 125508. 2013.31   4
  -2   5   4 37335.5 998.254   5
  -2   5   4 36174.1 1063.85   4
  -2   5   3 25839.1 732.023   5
  -2   5   3 24327.2 844.778   4
  -2   5   2 138782. 1441.22   5
   2   5  -2 140536. 1793.81   3
  -2   5   2 140873. 1979.83   4
   2   5  -1 34492.8 906.472   3
  -2   5   1 31796.1 565.484   5
  -2   5   1 32256.0 928.378   4
   2   5   0 269531. 2532.93   3
  -2   5   0 276210. 2684.34   4
   2   5   1 74312.6 1378.38   3
   2   5   1 74705.4 846.187   2
  -2   5  -1 75299.5 1389.77   4
   2   5   2 16190.6 687.936   3
  -2   5  -2 17241.5 664.728   4
   2   5   3 20875.5 836.036   3
  -2   5  -3 23418.3 767.350   4
   2   5   4 11555.4 656.684   3
   2   5   4 12174.4 423.771   4
  -2   5  -4 12489.9 565.576   4
   2   5   5 61268.6 1588.37   3
  -2   5  -5 66144.0 1283.05   4
   2   5   6 835.932 242.299   3
   2   5   7 13011.0 825.294   3
   2   5   8 405.499 184.062   3
  -2   6   9 12093.0 883.710   5
  -2   6   8 6264.59 606.037   5
  -2   6   8 5818.71 510.516   4
  -2   6   7 3659.20 445.824   5
  -2   6   7 4738.65 447.137   4
  -2   6   6 21248.8 938.149   5
  -2   6   6 20775.1 885.203   4
  -2   6   5 4284.45 393.732   5
  -2   6   5 3844.03 389.282   4
  -2   6   4 103175. 1684.21   5
  -2   6   4 102861. 1878.63   4
  -2   6   3 12422.4 517.316   5
  -2   6   3 11804.5 627.350   4
   2   6  -2 146078. 2012.16   3
  -2   6   2 143678. 1452.87   5
  -2   6   1 9748.88 296.411   5
  -2   6   1 9097.05 535.513   4
   2   6   0 4618.45 400.970   3
  -2   6   0 3640.14 348.308   4
   2   6   1 92148.7 1685.66   3
  -2   6  -1 91281.6 1654.24   4
   2   6   2 66596.5 1474.45   3
  -2   6  -2 67616.5 1424.14   4
   2   6   3 18592.9 825.077   3
  -2   6  -3 18920.7 758.345   4
   2   6   4 12458.3 712.312   3
   2   6   4 12888.7 502.662   4
  -2   6  -4 13328.7 641.886   4
  -2   6  -5 1398.93 222.286   4
   2   6   5 1195.03 253.242   3
   2   6   6 3059.93 396.658   3
   2   6   7 3202.18 441.836   3
   2   6   8 3837.42 502.718   3
  -2   7   9 8106.40 746.112   5
  -2   7   8 4646.81 466.359   4
  -2   7   8 3488.52 482.885   5
  -2   7   7 41343.5 1433.72   5
  -2   7   7 42380.3 1354.43   4
  -2   7   6 35935.0 1229.59   5
  -2   7   6 36670.4 1238.32   4
  -2   7   5 266.672 159.552   4
  -2   7   5 362.286 170.467   5
  -2   7   4 1599.47 277.041   4
  -2   7   4 1710.27 245.320   5
  -2   7   3 3369.14 282.176   5
  -2   7   3 3437.03 374.493   4
  -2   7   2 2295.54 300.553   4
  -2   7   2 2429.02 202.430   5
   2   7  -1 93614.9 1826.45   3
  -2   7   1 97012.8 1857.04   4
  -2   7   1 94288.3 824.153   5
   2   7   0 6202.43 537.429   3
  -2   7   0 6096.13 473.225   4
   2   7   1 24919.8 965.449   3
  -2   7  -1 22967.7 896.395   4
   2   7   2 48149.3 1356.27   3
  -2   7  -2 47423.9 1285.27   4
   2   7   3 884.274 165.841   4
  -2   7  -3 1259.05 231.785   4
   2   7   3 1032.82 253.977   3
   2   7   4 3732.44 424.901   3
   2   7   4 4139.96 322.591   4
  -2   7  -4 4449.88 408.089   4
   2   7   5 13620.5 821.134   3
  -2   7  -5 14672.1 729.255   4
   2   7   6 16359.0 945.933   3
   2   7   7 23625.6 1190.94   3
  -2   8   9 7440.95 726.337   5
  -2   8   8 18589.3 1051.83   5
  -2   8   8 17560.3 934.143   4
  -2   8   7 8069.78 655.854   5
  -2   8   7 6600.48 569.501   4
  -2   8   6 15210.9 814.782   5
  -2   8   6 15158.3 841.983   4
  -2   8   5 3911.48 386.399   5
  -2   8   5 3659.22 420.110   4
  -2   8   4 73439.2 1445.31   5
  -2   8   4 72490.5 1757.10   4
  -2   8   3 14644.0 558.950   5
  -2   8   3 14469.4 779.036   4
  -2   8   2 2141.22 320.474   4
  -2   8   1 1095.10 241.858   4
   2   8  -1 59.5532 200.696   3
   2   8   0 18871.7 928.075   3
  -2   8   0 17307.7 835.651   4
   2   8   1 33708.8 1256.38   3
  -2   8  -1 34797.4 1172.57   4
   2   8   2 7918.45 625.230   3
  -2   8  -2 6864.76 529.376   4
   2   8   3 17029.1 912.655   3
   2   8   3 17121.7 722.302   4
  -2   8  -3 17075.4 838.043   4
   2   8   4 91496.7 2156.50   3
  -2   8  -4 89249.2 1904.69   4
   2   8   5 8136.54 687.397   3
  -2   8  -5 8167.86 586.085   4
   2   8   6 230.683 219.460   3
   2   8   7 2662.91 447.495   3
  -2   9   8 8678.10 733.814   5
  -2   9   7 7172.45 619.232   5
  -2   9   7 7447.80 633.005   4
  -2   9   6 40884.9 1336.56   5
  -2   9   6 37466.9 1379.36   4
  -2   9   5 9902.79 702.112   4
  -2   9   4 8248.04 629.647   4
  -2   9   3 7849.30 611.691   4
  -2   9   2 12494.8 760.463   4
  -2   9   1 39764.6 1348.96   4
   2   9   0 8799.99 687.578   3
  -2   9   0 9805.94 668.329   4
   2   9   1 56438.8 1721.14   3
  -2   9  -1 55111.9 1572.41   4
   2   9   2 6771.49 658.225   3
  -2   9  -2 7243.94 580.411   4
   2   9   3 8683.79 725.815   3
   2   9   3 8267.08 547.622   4
  -2   9  -3 8140.81 619.485   4
  -2   9  -4 2847.59 381.662   4
   2   9   4 3924.22 535.114   3
  -2   9  -5 2512.69 358.717   4
   2   9   5 2850.64 491.478   3
   2   9   6 38764.5 1634.41   3
  -2  10   7 3592.09 471.104   4
  -2  10   6 1905.72 344.931   4
  -2  10   5 8946.40 703.431   4
  -2  10   4 9038.64 701.499   4
  -2  10   3 42171.6 1469.70   4
  -2  10   2 26435.2 1163.05   4
  -2  10   1 3000.28 410.699   4
  -2  10   0 492.326 198.971   4
   2  10   1 12250.9 868.943   3
  -2  10  -1 12539.3 805.336   4
   2  10   2 29458.3 1366.51   3
   2  10   2 29267.6 1113.70   4
  -2  10  -2 31229.5 1272.75   4
   2  10   3 25612.6 1329.82   3
   2  10   3 23678.1 988.294   4
  -2  10  -3 25767.3 1167.77   4
   2  10   4 12147.4 954.193   3
  -2  10  -4 11974.0 805.802   4
  -2  10  -5 2174.32 363.217   4
   2  10   5 2602.32 495.094   3
  -2  11   7 11256.2 842.776   4
  -2  11   6 273.437 189.991   4
  -2  11   5 10119.7 787.691   4
  -2  11   4 8370.95 709.045   4
  -2  11   3 314.742 204.895   4
  -2  11   2 11080.4 804.924   4
  -2  11   1 34712.6 1418.41   4
  -2  11   0 47104.3 1640.46   4
   2  11   1 7883.87 629.050   4
  -2  11  -1 8842.81 715.908   4
   2  11   2 34.2980 115.541   4
  -2  11  -2-167.662 201.991   4
   2  11   2 138.945 285.372   3
  -2  11  -3 3874.49 495.178   4
   2  11   3 3502.38 416.938   4
   2  11   3 3832.41 582.481   3
   2  11   4 16509.8 1165.86   3
  -2  11  -4 15377.3 960.639   4
  -2  11  -5 8012.59 697.658   4
  -2  12   4 8288.56 740.842   4
  -2  12   3 4710.02 561.565   4
  -2  12   2 5017.55 577.061   4
  -2  12   1 4909.13 576.156   4
  -2  12   0 1937.35 377.314   4
   2  12   0 1959.67 354.247   4
  -2  12  -1 1208.97 301.794   4
   2  12   1 1512.40 313.445   4
   2  12   2 15036.2 904.291   4
  -2  12  -2 16369.4 1037.97   4
  -2  12  -3 8748.59 771.168   4
   2  13   1 3207.97 460.713   4
   2  13   2 8097.75 709.488   4
   3 -12  -4 23278.5 1216.72   2
   3 -12  -3 1471.43 341.668   2
   3 -12  -2 1471.99 336.099   2
   3 -11  -6 6600.25 640.212   2
   3 -11  -5 18514.3 1049.11   2
   3 -11  -4 5734.80 588.592   2
   3 -11  -3 9119.00 741.648   2
   3 -11  -2 1878.96 343.969   2
   3 -11  -1 9866.53 758.472   2
   3 -11   0 924.813 265.019   2
  -3 -11  -1 3738.20 463.478   6
   3 -11   1 3229.18 460.546   2
  -3 -11  -2 1583.70 337.449   6
   3 -11   2 932.093 290.634   2
  -3 -11  -3 5501.56 629.233   6
   3 -10  -7 22964.1 1165.26   2
   3 -10  -6 17300.7 1002.95   2
   3 -10  -5 12431.1 836.184   2
   3 -10  -4 4886.86 517.108   2
   3 -10  -3 2715.17 396.396   2
   3 -10  -2 13491.8 852.507   2
   3 -10  -1 1156.56 264.778   2
  -3 -10   0 88.2590 116.994   6
   3 -10   0 466.413 219.533   2
  -3 -10  -1 29271.1 1225.07   6
   3 -10   1 27665.3 1238.23   2
  -3 -10  -2 5919.09 594.651   6
   3 -10   2 5680.29 581.271   2
  -3 -10  -3 13165.0 930.011   6
   3 -10   3 13058.4 890.798   2
  -3 -10  -4 7083.35 728.296   6
   3  -9  -7 79.4200 129.215   2
   3  -9  -6 7493.31 639.263   2
  -3  -9   6 8692.07 660.638   5
   3  -9  -5 8871.14 683.001   2
  -3  -9   5 9419.04 659.933   5
  -3  -9   4 462.822 177.822   5
   3  -9  -4 316.437 160.812   2
   3  -9  -3 22631.9 1060.49   2
   3  -9  -2 51073.6 1572.80   2
  -3  -9   1 22761.0 882.545   6
   3  -9  -1 24213.0 1082.15   2
  -3  -9   0 4537.62 436.998   6
   3  -9   0 4055.10 454.125   2
  -3  -9  -1 590.280 213.215   6
   3  -9   1 486.857 191.631   2
  -3  -9  -2 2916.37 406.519   6
   3  -9   2 2872.97 410.379   2
  -3  -9  -3 20230.8 1106.57   6
   3  -9   3 22080.1 1103.91   2
  -3  -9  -4 15626.5 1034.45   6
   3  -9   4 14461.6 919.810   2
  -3  -9  -5 2914.91 487.281   6
   3  -9   5 2439.14 402.689   2
   3  -8  -8-57.4815 128.724   2
  -3  -8   8 71.0612 146.868   5
   3  -8  -7 2509.71 385.268   2
  -3  -8   7 2813.65 404.330   5
   3  -8  -6 13637.0 836.542   2
  -3  -8   6 15759.6 870.743   5
   3  -8  -5 25939.3 1123.79   2
  -3  -8   5 28487.2 1122.93   5
   3  -8  -4 23029.8 1031.29   2
  -3  -8   4 22762.3 967.473   5
   3  -8  -3 50833.7 1502.51   2
  -3  -8   3 52857.9 1445.04   5
   3  -8  -2 12231.3 741.859   2
  -3  -8   1 1393.39 242.114   6
   3  -8  -1 1294.21 267.365   2
  -3  -8   0 81827.3 1753.70   6
   3  -8   0 82955.0 1914.20   2
  -3  -8  -1 25974.1 1068.07   6
   3  -8   1 25405.1 1060.24   2
  -3  -8  -2 52821.9 1610.73   6
   3  -8   2 51866.8 1542.42   2
  -3  -8  -3 3677.12 469.984   6
   3  -8   3 3404.76 425.858   2
  -3  -8  -4 2917.45 450.017   6
   3  -8   4 3050.17 409.599   2
  -3  -8  -5 4409.40 567.759   6
   3  -8   5 3592.20 465.814   2
   3  -8   6 2588.67 416.670   2
  -3  -7   9 15476.7 973.300   5
  -3  -7   8 7974.71 688.046   5
  -3  -7   7 25148.1 1132.95   5
   3  -7  -6 14752.8 834.691   2
  -3  -7   6 14417.6 825.318   5
   3  -7  -5 134.797 124.297   2
  -3  -7   5 114.481 138.848   5
   3  -7  -4 17724.1 871.788   2
  -3  -7   4 18468.8 861.897   5
   3  -7  -3 35350.5 1209.76   2
  -3  -7   3 34805.1 1134.77   5
  -3  -7   2 26676.4 801.377   6
   3  -7  -2 26100.4 1023.73   2
  -3  -7   2 26046.4 973.136   5
  -3  -7   1 68078.3 1423.10   6
   3  -7  -1 62930.8 1576.18   2
  -3  -7   0 34108.2 1090.88   6
   3  -7   0 35233.8 1175.44   2
  -3  -7  -1 26611.9 1040.90   6
   3  -7   1 26881.0 1035.21   2
  -3  -7  -2 1304.12 275.440   6
   3  -7   2 1209.38 240.870   2
  -3  -7  -3 23649.5 1108.04   6
   3  -7   3 22492.2 999.049   2
  -3  -7  -4 11537.3 829.113   6
   3  -7   4 11946.1 750.957   2
  -3  -7  -5 26908.8 1324.43   6
   3  -7   5 24622.0 1115.26   2
   3  -7   6 6157.81 593.283   2
  -3  -7  -6 5875.31 665.651   6
   3  -7   7 2921.45 424.713   2
  -3  -6   9 7086.52 665.565   5
  -3  -6   8 17793.5 984.792   5
  -3  -6   7 14043.3 837.018   5
  -3  -6   6 28564.1 1133.25   5
  -3  -6   5 26402.8 1035.46   5
   3  -6  -4 4116.13 421.063   2
  -3  -6   4 5096.83 447.880   5
   3  -6  -3 26898.8 1006.84   2
  -3  -6   3 28803.3 692.367   6
  -3  -6   3 28042.1 987.252   5
  -3  -6   2 36298.8 908.503   6
   3  -6  -2 37993.5 1184.31   2
  -3  -6   2 38818.7 1148.33   5
  -3  -6   1 34340.6 974.109   6
   3  -6  -1 35721.8 1133.16   2
  -3  -6   0 75383.9 1572.86   6
   3  -6   0 74118.5 1626.28   2
  -3  -6  -1 5183.43 452.083   6
   3  -6   1 5925.82 469.346   2
  -3  -6  -2 75802.9 1804.23   6
   3  -6   2 76464.1 1673.47   2
  -3  -6  -3 28820.6 1185.59   6
   3  -6   3 27976.0 1050.01   2
  -3  -6  -4 22515.9 1113.49   6
   3  -6   4 22755.9 981.025   2
  -3  -6  -5 4731.61 555.935   6
   3  -6   5 4858.19 473.231   2
  -3  -6  -6 23972.5 1281.75   6
   3  -6   6 22690.1 1056.82   2
   3  -6   7 29866.7 1267.54   2
  -3  -5  10 9128.72 800.371   5
  -3  -5   9 11095.0 830.593   5
  -3  -5   8 32758.8 1332.10   5
  -3  -5   7 16882.4 907.133   5
  -3  -5   6 8242.77 606.431   5
  -3  -5   5 10225.9 644.827   5
  -3  -5   4 63357.7 1495.39   5
  -3  -5   3 16614.1 747.833   5
   3  -5  -3 16418.0 756.815   2
  -3  -5   3 16455.8 525.848   6
   3  -5  -2 19532.3 808.130   2
  -3  -5   2 19524.8 797.960   5
  -3  -5   2 19305.1 655.844   6
  -3  -5   1 10740.5 535.745   6
   3  -5  -1 10242.0 587.567   2
  -3  -5   1 10802.7 590.685   5
  -3  -5   0 60221.2 1359.85   6
   3  -5   0 60316.3 1384.76   2
  -3  -5  -1 39241.5 1192.43   6
   3  -5   1 39656.5 1123.29   2
  -3  -5  -2 4513.84 451.427   6
   3  -5   2 4599.06 391.745   2
  -3  -5  -3 38460.0 1337.34   6
   3  -5   3 38618.1 1164.58   2
  -3  -5  -4 37952.5 1407.81   6
   3  -5   4 37838.8 1187.46   2
  -3  -5  -5 26774.7 1251.44   6
   3  -5   5 26620.9 1033.47   2
  -3  -5  -6 25869.0 1302.94   6
   3  -5   6 27494.1 1101.01   2
  -3  -5  -7 8058.45 769.172   6
   3  -5   7 7539.84 707.464   3
  -3  -4  10 2504.29 436.739   5
  -3  -4   9 6287.00 638.066   5
  -3  -4   8 12713.3 837.326   5
  -3  -4   7 12682.9 783.479   5
  -3  -4   6 21011.0 941.995   5
  -3  -4   5 39655.4 1215.20   5
  -3  -4   4 14093.8 707.208   5
  -3  -4   3 6657.74 471.606   5
  -3  -4   2 12629.7 527.257   6
  -3  -4   2 13700.1 646.111   5
   3  -4  -1 24441.2 850.081   2
  -3  -4   1 25055.9 793.664   6
  -3  -4   1 25876.4 881.043   5
  -3  -4   0 78544.9 1526.59   6
   3  -4   0 81369.2 1523.15   2
  -3  -4  -1 34115.1 1082.43   6
   3  -4   1 34227.9 989.496   2
  -3  -4  -2 6595.48 523.878   6
   3  -4   2 6483.31 437.075   2
  -3  -4  -3 39440.5 1325.22   6
   3  -4   3 39131.8 1089.50   2
  -3  -4  -4 25022.0 1121.04   6
   3  -4   4 25493.2 911.509   2
  -3  -4  -5 8642.67 705.683   6
   3  -4   5 9431.50 579.238   2
  -3  -4  -6 15522.7 997.873   6
   3  -4   6 15537.1 779.717   2
   3  -4   6 15252.8 928.892   3
  -3  -4  -7 11166.0 886.459   6
   3  -4   7 11220.3 836.786   3
   3  -4   8 12882.2 929.548   3
  -3  -3  10 17533.8 1105.00   5
  -3  -3   9 11107.7 833.196   5
  -3  -3   8 10754.7 767.803   5
  -3  -3   7 39749.6 1366.02   5
  -3  -3   6 18545.3 888.863   5
  -3  -3   5 6848.86 517.010   5
  -3  -3   4 44110.3 1206.63   5
  -3  -3   3 62357.1 1369.20   5
  -3  -3   3 64397.3 922.476   3
  -3  -3   2 129195. 1664.75   6
  -3  -3   2 130248. 1907.82   5
   3  -3  -1 102235. 1636.97   2
  -3  -3   1 99651.2 1666.31   5
  -3  -3   1 101219. 1581.13   6
  -3  -3   0 39182.8 1056.42   6
   3  -3   0 38089.1 990.917   2
  -3  -3  -1 35537.6 1087.86   6
   3  -3   1 37750.9 970.945   2
  -3  -3  -2 45199.7 1317.43   6
   3  -3   2 42713.0 1045.28   2
  -3  -3  -3 69467.1 1724.77   6
   3  -3   3 67057.1 1333.96   2
  -3  -3  -4 6131.16 558.628   6
   3  -3   4 5586.99 402.415   2
  -3  -3  -5 37243.7 1418.05   6
   3  -3   5 37073.0 1074.42   2
   3  -3   5 37425.3 1338.93   3
  -3  -3  -6 11493.1 842.394   6
   3  -3   6 12802.0 833.836   3
  -3  -3  -7 2155.71 407.304   6
   3  -3   7 1896.08 361.630   3
   3  -3   8 1402.58 316.955   1
  -3  -3  -8 1639.86 387.970   6
   3  -3   8 1401.90 334.085   3
  -3  -2  10 5906.79 664.637   5
  -3  -2   9 383.871 232.968   5
  -3  -2   8 1246.12 300.677   5
  -3  -2   7 62293.5 1702.72   5
  -3  -2   6 45888.1 1367.66   5
  -3  -2   5 30277.1 1049.68   5
   3  -2  -4 135289. 1343.99   3
  -3  -2   4 138578. 2083.52   5
  -3  -2   3 61118.5 1332.57   5
  -3  -2   2 16670.4 678.957   5
  -3  -2   1 70121.3 1347.97   5
  -3  -2   1 69078.0 1302.94   6
  -3  -2   0 67183.4 1380.18   6
   3  -2   0 66831.2 1229.21   2
   3  -2   1 148837. 1796.21   2
  -3  -2  -1 143396. 2144.26   6
  -3  -2  -2 45689.1 1294.85   6
   3  -2   2 45384.0 993.689   2
  -3  -2  -3 16671.3 839.298   6
   3  -2   3 17378.3 627.742   2
  -3  -2  -4 74818.6 1872.93   6
   3  -2   4 76213.7 1360.72   2
   3  -2   4 76094.2 1774.79   3
  -3  -2  -5 27304.6 1198.87   6
   3  -2   5 28182.6 854.160   2
   3  -2   5 26573.4 1109.05   3
  -3  -2  -6 6645.33 633.793   6
   3  -2   6 6618.13 593.919   3
  -3  -2  -7 7476.16 701.966   6
   3  -2   7 6511.31 626.720   3
  -3  -2  -8 14417.5 1017.07   6
   3  -2   8 17653.8 1066.42   3
   3  -2   8 15447.2 944.315   1
  -3  -1  10 15778.0 1048.90   5
  -3  -1   9 20198.7 1120.24   5
  -3  -1   8 66295.8 1888.66   5
  -3  -1   7 4822.83 493.743   5
  -3  -1   6 959.948 249.609   5
  -3  -1   5 553.501 205.512   5
   3  -1  -4 60239.6 724.067   3
  -3  -1   4 60083.4 1355.04   5
  -3  -1   3 123083. 1827.58   5
  -3  -1   2 67951.0 1308.25   5
  -3  -1   1 96975.8 1570.18   6
  -3  -1   1 96186.5 1525.45   5
  -3  -1   0 1032.82 194.290   6
  -3  -1   0 803.156 168.776   5
   3  -1   1 22242.6 651.609   2
  -3  -1  -1 22987.4 863.178   6
   3  -1   2 14485.7 677.695   3
   3  -1   2 14695.6 521.487   2
  -3  -1  -2 14438.0 729.522   6
  -3  -1  -3 3874.15 422.030   6
   3  -1   3 3111.25 246.371   2
   3  -1   3 3001.74 335.250   3
  -3  -1  -4 93818.3 2063.43   6
   3  -1   4 94783.0 1361.90   2
   3  -1   4 89633.0 1903.88   3
   3  -1   5 45971.5 1001.66   2
  -3  -1  -5 45763.4 1522.32   6
   3  -1   5 46716.9 1451.18   3
  -3  -1  -6 24120.6 1175.30   6
   3  -1   6 23440.7 1098.91   3
   3  -1   7 5733.17 528.780   1
  -3  -1  -7 5762.41 616.162   6
   3  -1   7 5761.92 586.838   3
  -3  -1  -8 7068.12 712.585   6
   3  -1   8 5273.11 539.048   1
   3  -1   8 7062.42 673.186   3
  -3   0  10 12404.8 939.272   5
  -3   0   9 13918.3 939.288   5
  -3   0   8 8626.69 690.528   5
  -3   0   7 42121.0 1400.54   5
  -3   0   6 46184.5 1379.81   5
  -3   0   5 126747. 2099.53   5
  -3   0   4 185.171 134.376   5
   3   0  -4 212.912 40.7455   3
   3   0  -4 214.729 30.2685   3
  -3   0   3 31229.9 910.872   5
   3   0  -3 31881.0 544.713   3
  -3   0   2 3884.14 313.530   5
   3   0  -2 3588.43 225.682   3
  -3   0   1 10278.2 488.271   5
   3   0  -1 10462.0 433.708   3
  -3   0   0 39394.7 1071.91   6
  -3   0   0 41500.6 976.359   5
   3   0   0 41814.9 946.736   3
  -3   0  -1 173137. 2353.79   6
   3   0   1 175843. 1689.58   2
   3   0   1 177498. 2133.14   3
  -3   0  -2 43643.0 1251.32   6
   3   0   2 44255.3 1154.08   3
   3   0   2 43750.3 813.674   2
  -3   0  -3 41127.7 1293.18   6
   3   0   3 41027.3 776.693   2
   3   0   3 41084.9 1190.17   3
   3   0   4 38918.1 767.083   2
   3   0   4 37108.5 1214.50   3
  -3   0  -4 38321.0 1313.28   6
  -3   0  -5 5392.91 531.288   6
   3   0   5 5142.82 487.367   3
   3   0   6 7017.91 599.323   3
   3   0   6 7622.33 540.768   1
  -3   0  -6 8078.76 682.166   6
  -3   0  -7 52081.9 1789.52   6
   3   0   7 52163.6 1509.77   1
   3   0   7 52977.0 1718.54   3
  -3   0  -8 8876.34 784.263   6
   3   0   8 7683.56 700.660   3
  -3   1  10 16502.5 1078.43   5
  -3   1   9 20512.1 1130.02   5
  -3   1   8 68950.0 1920.49   5
  -3   1   7 5400.93 532.325   5
  -3   1   6 852.329 239.496   5
  -3   1   5 866.541 225.576   5
  -3   1   4 59255.0 1328.71   5
  -3   1   3 130182. 1906.64   4
  -3   1   3 125400. 1786.18   5
   3   1  -3 128224. 1035.26   3
  -3   1   2 68118.5 1325.75   4
  -3   1   2 69653.4 1257.71   5
   3   1  -2 67193.8 941.929   3
  -3   1   1 96979.5 1498.78   4
  -3   1   1 96354.1 1429.98   5
   3   1  -1 97431.5 1296.74   3
  -3   1   0 841.706 144.714   4
  -3   1   0 1044.62 160.259   5
   3   1   0 1361.10 182.150   3
  -3   1  -1 22785.6 656.039   4
   3   1   1 23249.5 566.624   2
  -3   1  -1 22701.3 866.790   6
   3   1   1 23314.4 769.484   3
  -3   1  -2 13605.9 475.934   4
  -3   1  -2 13159.4 694.098   6
   3   1   2 14294.7 654.867   3
   3   1   2 13252.6 399.213   2
  -3   1  -3 4058.72 416.308   6
   3   1   3 4077.70 209.447   2
   3   1   3 3808.93 372.271   3
  -3   1  -4 93633.5 2034.95   6
   3   1   4 90365.1 1873.53   3
  -3   1  -5 46507.6 1505.42   6
   3   1   5 43889.9 1394.46   3
  -3   1  -6 23654.4 1141.93   6
   3   1   6 22806.9 1064.79   3
   3   1   6 23575.8 908.630   1
  -3   1  -7 5003.18 562.573   6
   3   1   7 5910.92 595.689   3
  -3   1  -8 5377.37 613.175   6
   3   1   8 6929.69 667.344   3
  -3   2  10 5624.68 642.612   5
  -3   2   9 487.646 274.004   5
  -3   2   8 1766.15 344.445   5
  -3   2   7 60919.7 1696.60   5
  -3   2   6 49863.1 1423.35   5
  -3   2   5 33325.3 1066.72   4
  -3   2   5 33628.0 1095.34   5
  -3   2   4 140999. 2102.16   4
  -3   2   4 138844. 2011.50   5
   3   2  -3 60673.4 772.125   3
  -3   2   3 61636.8 1243.05   5
  -3   2   3 61728.5 1342.81   4
  -3   2   2 17317.5 620.004   5
   3   2  -2 16700.9 482.553   3
  -3   2   2 17302.3 686.188   4
  -3   2   1 68378.2 1174.01   5
   3   2  -1 70759.2 1115.74   3
  -3   2   1 69935.9 1324.76   4
  -3   2   0 67216.9 1146.14   5
   3   2   0 66331.6 1204.99   3
  -3   2   0 66713.6 1224.29   4
   3   2   1 146358. 1938.29   3
  -3   2  -1 142836. 1729.98   4
   3   2   2 44477.0 1160.39   3
   3   2   2 45789.5 617.208   2
  -3   2  -2 45478.6 1292.43   6
  -3   2  -2 45438.2 919.498   4
  -3   2  -3 18327.9 863.763   6
   3   2   3 17709.9 287.748   2
   3   2   3 18813.0 814.302   3
  -3   2  -3 18890.9 557.454   4
  -3   2  -4 75347.8 1811.68   6
   3   2   4 75926.2 1739.78   3
  -3   2  -5 26674.9 1138.13   6
   3   2   5 27932.6 855.574   1
   3   2   5 25710.6 1077.36   3
  -3   2  -6 7342.47 640.419   6
   3   2   6 7845.54 637.751   3
   3   2   7 6367.28 613.734   3
  -3   2  -7 6186.76 613.254   6
   3   2   8 17450.1 1040.16   3
  -3   2  -8 17458.8 1060.88   6
  -3   3  10 16317.1 1082.77   5
  -3   3   9 11883.2 870.541   5
  -3   3   8 10870.5 782.357   5
  -3   3   7 39179.5 1364.14   5
  -3   3   6 19075.1 893.519   5
  -3   3   6 19085.4 862.539   4
  -3   3   5 6704.63 499.506   4
  -3   3   5 7314.84 521.076   5
  -3   3   4 43252.0 1204.47   4
   3   3  -4 42082.0 762.870   6
  -3   3   4 42759.8 1119.60   5
   3   3  -3 65730.2 928.038   3
  -3   3   3 65105.8 1265.27   5
  -3   3   3 65527.2 1425.83   4
   3   3  -2 128416. 1418.72   3
  -3   3   2 130395. 1647.94   5
  -3   3   2 130293. 1941.76   4
   3   3  -1 102447. 1405.39   3
  -3   3   1 98720.9 1368.90   5
  -3   3   1 104438. 1670.23   4
   3   3   0 38171.5 936.724   3
  -3   3   0 39626.0 840.450   5
  -3   3   0 37446.1 977.786   4
   3   3   1 36854.3 993.121   3
  -3   3  -1 36461.3 931.305   4
   3   3   2 40122.6 458.652   2
   3   3   2 42313.2 1146.42   3
   3   3   2 41830.6 454.720   2
   3   3   3 66204.8 1542.01   3
   3   3   3 67561.0 939.900   1
  -3   3  -3 63831.2 1135.58   4
  -3   3  -4 5797.88 522.308   6
   3   3   4 5360.09 474.345   3
   3   3   4 5750.44 317.981   1
  -3   3  -5 39052.7 1370.60   6
   3   3   5 37364.1 1299.47   3
  -3   3  -6 12915.0 831.215   6
   3   3   6 10932.1 755.581   3
  -3   3  -7 3026.96 428.774   6
   3   3   7 2067.98 376.567   3
  -3   3  -8 1498.38 340.741   6
   3   3   8 2009.08 371.656   3
  -3   4   9 5703.35 631.343   5
  -3   4   8 11328.5 817.225   5
  -3   4   7 12100.6 773.491   5
  -3   4   7 13883.0 771.678   4
  -3   4   6 20957.9 914.534   4
  -3   4   6 20465.4 921.986   5
  -3   4   5 41752.0 1203.61   5
  -3   4   5 41062.9 1242.79   4
  -3   4   4 13265.1 633.109   5
  -3   4   4 13434.5 694.337   4
   3   4  -3 7770.73 397.253   3
  -3   4   3 7606.56 436.900   5
  -3   4   3 6956.54 484.765   4
   3   4  -2 13427.9 506.641   3
  -3   4   2 12384.4 506.489   5
  -3   4   2 12632.0 635.778   4
   3   4  -1 25325.3 468.657   1
   3   4  -1 25242.1 738.838   3
  -3   4   1 26456.4 682.731   5
  -3   4   1 24927.6 868.548   4
   3   4   0 74098.9 1357.61   3
  -3   4   0 77828.0 1473.19   4
   3   4   1 36116.0 599.366   2
   3   4   1 35269.1 1021.85   3
  -3   4  -1 34370.3 955.279   4
   3   4   2 6195.42 465.554   3
  -3   4  -2 6282.74 403.915   4
   3   4   3 38911.1 1211.32   3
  -3   4  -3 39836.4 976.815   4
   3   4   4 23482.3 1000.38   3
  -3   4  -4 24568.5 734.982   4
   3   4   5 8518.22 644.900   3
   3   4   6 14835.8 903.117   3
   3   4   7 11673.5 847.133   3
  -3   5   9 12233.4 904.698   5
  -3   5   8 32199.4 1237.38   4
  -3   5   8 29430.5 1293.57   5
  -3   5   7 17691.2 934.354   5
  -3   5   7 17284.9 881.637   4
  -3   5   6 8420.29 607.940   5
  -3   5   6 10134.1 668.636   4
  -3   5   5 10344.0 617.497   5
  -3   5   5 10705.0 661.590   4
  -3   5   4 59495.1 1330.04   5
  -3   5   4 59242.4 1500.21   4
   3   5  -3 17265.7 655.523   3
  -3   5   3 17820.4 654.951   5
  -3   5   3 16365.1 776.842   4
   3   5  -2 18809.3 682.987   3
  -3   5   2 19733.4 620.518   5
  -3   5   2 18167.9 789.942   4
   3   5  -1 10498.1 516.329   3
  -3   5   1 10113.1 414.491   5
  -3   5   1 10900.7 604.923   4
   3   5   0 58643.2 1282.47   3
  -3   5   0 60066.2 1382.18   4
   3   5   1 39106.2 1111.53   3
  -3   5  -1 38585.3 1084.33   4
   3   5   2 4170.89 400.723   3
  -3   5  -2 4526.86 378.654   4
   3   5   3 38865.8 1232.42   3
  -3   5  -3 39948.2 1078.99   4
   3   5   4 35494.5 1259.01   3
  -3   5  -4 38425.8 1024.64   4
   3   5   5 26902.0 1158.31   3
   3   5   6 26045.4 1193.21   3
   3   5   7 7053.07 672.959   3
  -3   6   9 6789.71 607.450   4
  -3   6   9 6920.53 686.885   5
  -3   6   8 17025.4 997.510   5
  -3   6   8 16606.3 932.801   4
  -3   6   7 14911.5 857.300   4
  -3   6   7 14773.3 868.354   5
  -3   6   6 28338.6 1097.33   5
  -3   6   6 30059.5 1167.42   4
  -3   6   5 24211.0 930.202   5
  -3   6   5 23551.3 1010.84   4
  -3   6   4 5323.25 407.975   5
  -3   6   4 4963.36 468.368   4
   3   6  -3 27354.5 891.687   3
  -3   6   3 28197.8 816.401   5
  -3   6   3 28190.0 1060.38   4
   3   6  -2 36329.6 1072.07   3
  -3   6   2 38585.9 843.655   5
  -3   6   2 38844.3 1212.57   4
   3   6  -1 33478.4 1005.46   3
  -3   6   1 34849.0 690.080   5
  -3   6   1 34805.7 1131.08   4
   3   6   0 77161.2 1564.67   3
  -3   6   0 77497.6 1669.77   4
   3   6   1 4230.67 391.267   3
  -3   6  -1 4644.99 416.069   4
   3   6   2 75372.9 1697.42   3
  -3   6  -2 70094.5 1565.60   4
   3   6   3 28113.8 1097.12   3
  -3   6  -3 27446.9 968.091   4
   3   6   4 20402.1 987.593   3
  -3   6  -4 22537.0 864.390   4
   3   6   5 4289.62 477.895   3
   3   6   6 23917.8 1183.58   3
  -3   7   9 16240.3 952.381   4
  -3   7   9 15448.1 1024.79   5
  -3   7   8 7180.12 628.103   4
  -3   7   8 7194.08 663.652   5
  -3   7   7 25238.4 1131.17   5
  -3   7   7 24667.4 1132.88   4
  -3   7   6 13797.8 771.283   5
  -3   7   6 14448.0 850.872   4
  -3   7   5 448.917 189.454   4
  -3   7   5 269.856 135.574   5
  -3   7   4 19328.5 749.277   5
  -3   7   4 18502.3 919.262   4
  -3   7   3 35107.3 895.715   5
  -3   7   3 33566.1 1204.26   4
   3   7  -2 24282.6 960.247   3
  -3   7   2 26061.8 664.378   5
  -3   7   2 23524.3 996.399   4
   3   7  -1 62507.2 1530.83   3
  -3   7   1 65909.0 1641.67   4
   3   7   0 36423.8 1165.57   3
  -3   7   0 33283.2 1156.55   4
   3   7   1 25619.4 1013.70   3
  -3   7  -1 26069.1 1016.77   4
  -3   7  -2 1229.81 246.176   4
   3   7   2 814.199 190.861   3
   3   7   3 23525.6 1041.54   3
  -3   7  -3 22668.4 937.601   4
   3   7   4 10779.1 753.051   3
  -3   7  -4 11536.0 666.074   4
   3   7   5 25981.8 1209.68   3
   3   7   6 5903.88 616.387   3
  -3   8   9 1417.32 345.414   5
  -3   8   8-105.919 146.685   4
  -3   8   8 197.424 156.325   5
  -3   8   7 2552.82 397.227   4
  -3   8   7 2880.49 401.243   5
  -3   8   6 13837.5 772.419   5
  -3   8   6 15262.5 907.078   4
  -3   8   5 27587.9 986.889   5
  -3   8   5 27916.5 1205.35   4
  -3   8   4 21565.3 1032.64   4
  -3   8   3 51117.2 1560.28   4
   3   8  -2 11184.1 707.603   3
  -3   8   2 9354.38 672.391   4
  -3   8   1 1484.38 284.056   4
   3   8  -1 1992.87 380.621   3
   3   8   0 81396.9 1940.58   3
  -3   8   0 80658.1 1894.94   4
   3   8   1 23308.4 1044.76   3
  -3   8  -1 23187.8 1017.55   4
   3   8   2 53262.4 1597.79   3
  -3   8  -2 50070.9 1490.22   4
  -3   8  -3 2609.42 351.032   4
   3   8   3 3118.13 425.715   3
  -3   8  -4 2351.89 329.711   4
   3   8   4 2502.44 400.795   3
   3   8   5 3055.79 445.153   3
  -3   9   8 16985.1 1033.94   4
  -3   9   7 107.287 127.266   4
  -3   9   6 7306.24 665.122   4
  -3   9   5 8312.87 699.213   4
  -3   9   4 512.282 216.096   4
  -3   9   3 20614.7 1048.38   4
  -3   9   2 49594.7 1600.18   4
   3   9  -1 22574.2 1084.07   3
  -3   9   1 22473.9 1077.21   4
  -3   9   0 5442.35 532.037   4
   3   9   0 4089.44 529.219   3
  -3   9  -1 333.225 174.256   4
   3   9   1 1920.48 406.544   3
  -3   9  -2 2495.34 375.813   4
   3   9   2 3619.00 504.133   3
   3   9   3 19079.3 1076.36   3
  -3   9  -3 19874.7 996.606   4
   3   9   4 14933.4 995.101   3
  -3   9  -4 15145.7 863.167   4
  -3  10   6 18269.4 1079.76   4
  -3  10   5 9924.41 785.018   4
  -3  10   4 4983.66 558.205   4
  -3  10   3 3474.93 462.803   4
  -3  10   2 13639.2 886.017   4
  -3  10   1 1521.29 319.178   4
  -3  10   0 146.829 130.088   4
   3  10   0 161.849 229.114   3
   3  10   1 28749.8 1379.86   3
  -3  10  -1 28306.6 1250.58   4
   3  10   2 6060.48 688.563   3
  -3  10  -2 5067.96 542.931   4
   3  10   3 11717.5 928.397   3
  -3  10  -3 13126.6 857.711   4
  -3  10  -4 6039.92 587.946   4
  -3  11   4 5702.80 619.658   4
  -3  11   3 9200.38 772.542   4
  -3  11   2 1786.57 350.908   4
  -3  11   1 8625.46 746.521   4
  -3  11   0 1143.42 291.001   4
   3  11   0 911.514 369.993   3
  -3  11  -1 2842.47 436.326   4
   3  11   1 3282.61 552.135   3
   3  11   2 1034.43 250.668   4
  -3  11  -2 1004.05 290.403   4
  -3  11  -3 4841.89 555.210   4
   4 -10  -5 9561.11 791.620   2
  -4 -10   5 9912.03 772.199   5
   4 -10  -4-30.0782 156.873   2
   4 -10  -3 1680.66 345.728   2
   4 -10  -2 12020.8 868.450   2
   4 -10  -1 38887.1 1541.58   2
   4 -10   0 12078.4 861.431   2
  -4 -10  -1 11750.9 841.654   6
   4 -10   1 12020.6 871.492   2
  -4 -10  -2 2198.63 410.386   6
  -4  -9   7 176.071 169.086   5
   4  -9  -6 8114.06 725.452   2
  -4  -9   6 9238.48 749.185   5
   4  -9  -5 10736.2 811.074   2
  -4  -9   5 11292.5 807.195   5
   4  -9  -4 30922.6 1356.54   2
  -4  -9   4 30051.0 1279.41   5
   4  -9  -3 2555.02 399.038   2
   4  -9  -2 31850.5 1346.85   2
   4  -9  -1 2119.26 372.907   2
  -4  -9   0 4435.91 482.575   6
   4  -9   0 4277.90 515.371   2
  -4  -9  -1 5775.61 585.846   6
   4  -9   1 5530.77 571.158   2
  -4  -9  -2 7256.39 691.572   6
   4  -9   2 7847.86 693.654   2
  -4  -9  -3 26709.2 1382.61   6
   4  -9   3 26085.0 1264.60   2
  -4  -8   8 11273.1 873.884   5
   4  -8  -7 45151.4 1673.21   2
  -4  -8   7 48977.7 1735.52   5
   4  -8  -6 1525.37 327.136   2
  -4  -8   6 2041.64 369.321   5
   4  -8  -5 3814.38 484.231   2
  -4  -8   5 3627.20 459.678   5
   4  -8  -4 2545.47 405.539   2
  -4  -8   4 2704.46 403.288   5
   4  -8  -3 4143.94 485.905   2
  -4  -8   3 4549.51 494.924   5
   4  -8  -2 5326.65 541.697   2
  -4  -8   1 619.096 179.385   6
   4  -8  -1 525.899 201.573   2
  -4  -8   0 29362.8 1186.82   6
   4  -8   0 28581.4 1219.28   2
  -4  -8  -1 21267.6 1075.74   6
   4  -8   1 19652.4 1007.23   2
  -4  -8  -2 3088.67 451.779   6
   4  -8   2 2470.26 381.924   2
  -4  -8  -3 3809.96 526.340   6
   4  -8   3 4168.02 497.109   2
  -4  -8  -4 760.706 262.530   6
   4  -8   4 857.222 255.497   2
  -4  -7   8 2472.63 435.852   5
  -4  -7   7 394.613 237.556   5
   4  -7  -6 5638.29 568.524   2
  -4  -7   6 5120.35 551.907   5
   4  -7  -5 11825.8 796.383   2
  -4  -7   5 12654.4 825.683   5
   4  -7  -4 20237.3 1018.84   2
  -4  -7   4 21402.0 1026.91   5
   4  -7  -3 12219.0 784.041   2
  -4  -7   3 13327.1 802.155   5
  -4  -7   2 7133.76 493.190   6
   4  -7  -2 6681.16 573.585   2
  -4  -7   1 6998.45 534.879   6
   4  -7  -1 6659.64 568.293   2
  -4  -7   0 345.426 162.462   6
   4  -7   0 112.633 137.152   2
  -4  -7  -1 2387.39 371.566   6
   4  -7   1 2555.82 360.012   2
  -4  -7  -2 24370.9 1182.62   6
   4  -7   2 24714.3 1094.29   2
  -4  -7  -3 26069.6 1291.82   6
   4  -7   3 27817.7 1187.23   2
  -4  -7  -4 7444.20 732.599   6
   4  -7   4 8536.75 675.418   2
   4  -7   5 3417.70 441.367   2
  -4  -6   9 11484.2 897.729   5
  -4  -6   8 419.518 266.847   5
  -4  -6   7 23853.7 1184.57   5
  -4  -6   6 7220.12 635.853   5
  -4  -6   5 31683.8 1265.33   5
   4  -6  -4 3197.80 406.462   2
  -4  -6   4 3682.59 436.150   5
   4  -6  -3 3758.31 425.599   2
  -4  -6   3 3753.76 438.517   5
  -4  -6   2 33773.0 1049.12   6
   4  -6  -2 33717.4 1228.10   2
  -4  -6   2 34119.2 1221.44   5
  -4  -6   1 72916.3 1668.71   6
   4  -6  -1 71223.6 1757.85   2
  -4  -6   0 22694.3 990.273   6
   4  -6   0 22970.5 998.061   2
  -4  -6  -1 15014.8 862.469   6
   4  -6   1 15960.9 833.252   2
  -4  -6  -2 3552.05 464.296   6
   4  -6   2 2839.43 368.493   2
  -4  -6  -3 2884.39 446.338   6
   4  -6   3 3032.97 384.742   2
  -4  -6  -4 13403.6 962.369   6
   4  -6   4 13217.7 803.036   2
  -4  -6  -5 5839.05 677.237   6
   4  -6   5 7268.34 610.984   2
  -4  -5   9 1192.07 346.440   5
  -4  -5   8 38160.1 1550.25   5
  -4  -5   7 1139.02 304.394   5
  -4  -5   6 5484.48 555.783   5
  -4  -5   5 14606.5 840.871   5
  -4  -5   4 22030.9 1001.51   5
   4  -5  -3 80472.3 1840.67   2
  -4  -5   3 76968.8 1807.73   5
  -4  -5   2 39727.8 1134.23   6
   4  -5  -2 39532.4 1274.30   2
  -4  -5   2 39719.8 1289.40   5
  -4  -5   1 15020.6 749.882   6
   4  -5  -1 15363.6 790.030   2
   4  -5   0 40268.3 1252.47   2
  -4  -5   0 40986.8 1304.95   6
  -4  -5  -1 37806.3 1335.14   6
   4  -5   1 37384.4 1205.13   2
  -4  -5  -2 71320.1 1932.90   6
   4  -5   2 72793.0 1682.20   2
  -4  -5  -3 4556.90 542.946   6
   4  -5   3 5109.43 460.214   2
  -4  -5  -4 30546.4 1415.12   6
   4  -5   4 31579.8 1168.76   2
  -4  -5  -5 913.665 281.823   6
   4  -5   5 996.053 236.581   2
  -4  -4   9 30281.7 1431.27   5
  -4  -4   8 12416.2 883.336   5
  -4  -4   7 10035.6 756.765   5
  -4  -4   6 15906.6 900.704   5
  -4  -4   5 40956.9 1374.04   5
  -4  -4   4 3594.55 414.317   5
  -4  -4   3 11495.7 685.182   5
   4  -4  -2 23851.4 953.271   2
  -4  -4   2 23673.8 871.730   6
  -4  -4   2 22584.9 947.406   5
  -4  -4   1 96330.5 1864.27   6
   4  -4  -1 99415.5 1915.44   2
  -4  -4   1 93756.7 1916.72   5
  -4  -4   0 11284.8 686.634   6
   4  -4   0 11667.9 647.551   2
  -4  -4  -1 41527.6 1371.24   6
   4  -4   1 39707.6 1181.66   2
  -4  -4  -2 16073.2 909.414   6
   4  -4   2 15259.8 743.187   2
  -4  -4  -3 738.379 256.777   6
   4  -4   3 480.514 159.427   2
  -4  -4  -4 31462.3 1416.01   6
   4  -4   4 34559.7 1146.39   2
  -4  -4  -5 5827.43 654.876   6
   4  -4   5 5756.00 607.486   3
  -4  -4  -6 24935.5 1371.21   6
   4  -4   6 23930.0 1258.56   3
  -4  -3   9 17295.1 1093.13   5
  -4  -3   8 9811.65 779.991   5
  -4  -3   7 5887.49 584.115   5
  -4  -3   6 19756.9 984.853   5
  -4  -3   5 38280.3 1308.78   5
  -4  -3   4 33400.5 1174.47   5
  -4  -3   3 38669.7 1232.29   5
  -4  -3   2 8478.78 572.964   5
  -4  -3   1 64920.4 1514.10   6
   4  -3  -1 67303.4 1503.12   2
  -4  -3   1 64384.4 1551.49   5
  -4  -3   0 22123.1 941.069   6
   4  -3   0 23048.3 871.333   2
  -4  -3  -1 15064.9 830.510   6
   4  -3   1 15263.5 697.668   2
  -4  -3  -2 30739.9 1241.59   6
   4  -3   2 32677.2 1019.45   2
  -4  -3  -3 26919.5 1222.42   6
   4  -3   3 26677.2 924.734   2
  -4  -3  -4 35236.1 1473.14   6
   4  -3   4 34850.3 1076.68   2
   4  -3   4 33392.4 1325.92   3
  -4  -3  -5 23891.1 1286.54   6
   4  -3   5 24712.5 1203.44   3
  -4  -3  -6 811.411 317.690   6
   4  -3   6 342.116 187.471   3
  -4  -2   9 3896.62 549.583   5
  -4  -2   8 31351.6 1372.58   5
  -4  -2   7 20084.2 1044.05   5
  -4  -2   6 60449.7 1691.27   5
  -4  -2   5 9978.40 669.039   5
  -4  -2   4 802.292 219.379   5
  -4  -2   3 4022.54 409.035   5
  -4  -2   2 42155.4 1216.88   5
  -4  -2   1 19183.9 834.117   6
  -4  -2   1 18385.4 813.641   5
   4  -2   0 59103.9 1326.91   2
  -4  -2   0 58258.7 1509.21   6
  -4  -2  -1 4156.08 444.965   6
   4  -2   1 3816.43 336.866   2
  -4  -2  -2 51636.6 1602.75   6
   4  -2   2 53457.4 1219.30   2
   4  -2   2 50600.8 1441.84   3
  -4  -2  -3 3160.76 433.470   6
   4  -2   3 2561.37 276.597   2
   4  -2   3 2736.87 377.032   3
  -4  -2  -4 8745.26 732.716   6
   4  -2   4 8085.68 654.731   3
  -4  -2  -5 28709.8 1387.75   6
   4  -2   5 29980.7 1307.45   3
  -4  -2  -6 35201.2 1597.17   6
   4  -2   6 35534.0 1501.83   3
  -4  -1   9 21366.1 1204.02   5
  -4  -1   8 5250.00 576.748   5
  -4  -1   7 4806.81 524.999   5
  -4  -1   6 1893.68 335.485   5
  -4  -1   5 19210.5 902.877   5
  -4  -1   4 82511.5 1785.60   5
   4  -1  -4 82635.7 1053.94   3
  -4  -1   3 40152.5 1191.36   5
   4  -1  -3 39133.1 853.207   3
  -4  -1   2 59972.8 1422.44   5
   4  -1  -2 59004.5 1151.70   3
  -4  -1   1 6380.48 471.255   5
   4  -1  -1 6701.43 427.372   3
  -4  -1   0 4667.07 455.857   6
   4  -1   0 4711.17 367.515   2
   4  -1   0 4954.05 399.017   3
  -4  -1  -1 19971.7 938.034   6
   4  -1   1 19858.7 714.809   2
   4  -1   1 18775.7 814.622   3
  -4  -1  -2 11816.8 765.888   6
   4  -1   2 11797.6 689.893   3
   4  -1   2 11335.4 532.552   2
  -4  -1  -3 113583. 2461.92   6
   4  -1   3 115560. 1640.63   2
   4  -1   3 113702. 2243.69   3
  -4  -1  -4 10.2357 158.219   6
   4  -1   4 270.668 192.561   3
  -4  -1  -5 4822.29 579.262   6
   4  -1   5 4773.38 524.259   3
  -4  -1  -6 511.097 244.515   6
   4  -1   6 397.959 192.320   3
  -4   0   9 2760.09 467.368   5
  -4   0   8 18087.3 1047.33   5
  -4   0   7 22459.2 1096.81   5
  -4   0   6 18826.0 944.137   5
  -4   0   5 19516.8 901.858   5
  -4   0   4 34384.3 1138.01   5
   4   0  -4 34840.8 614.628   3
  -4   0   3 13042.9 674.800   5
   4   0  -3 12965.4 463.863   3
  -4   0   2 53277.9 1316.25   5
   4   0  -2 54992.0 1079.55   3
  -4   0   1 33250.4 1025.68   5
   4   0  -1 32687.1 918.677   3
   4   0   0 209526. 2486.20   3
   4   0   1 12917.9 548.346   2
  -4   0  -1 13415.0 775.912   6
   4   0   1 13287.2 681.723   3
  -4   0  -2 8225.04 645.107   6
   4   0   2 7685.58 557.674   3
   4   0   2 8564.00 427.197   2
  -4   0  -3 42912.6 1511.31   6
   4   0   3 41722.9 1355.11   3
  -4   0  -4 14100.7 908.782   6
   4   0   4 15658.7 884.402   3
  -4   0  -5 26733.6 1311.89   6
   4   0   5 27549.6 1228.70   3
  -4   0  -6 2408.28 429.352   6
   4   0   6 1612.78 337.486   3
  -4   0  -7 18029.1 1174.72   6
  -4   1   9 23480.3 1272.88   5
  -4   1   8 5537.40 600.013   5
  -4   1   7 5561.56 556.291   5
  -4   1   6 1944.73 333.331   5
  -4   1   5 19414.3 895.646   5
   4   1  -4 79633.9 875.163   3
  -4   1   4 78513.5 1694.29   5
  -4   1   3 40211.8 1159.44   5
   4   1  -3 40372.3 796.337   3
  -4   1   2 61177.8 1373.32   5
   4   1  -2 60161.6 1113.39   3
  -4   1   1 5788.08 431.895   5
   4   1  -1 6688.65 417.402   3
   4   1   0 4507.97 372.308   3
   4   1   1 20151.1 640.741   2
   4   1   1 18306.4 796.060   3
  -4   1  -2 10813.8 732.988   6
   4   1   2 10894.6 654.237   3
   4   1   2 11992.0 458.223   2
  -4   1  -3 116900. 2471.77   6
   4   1   3 113520. 2221.28   3
  -4   1  -4 791.356 264.360   6
   4   1   4 597.751 201.807   3
  -4   1  -5 4974.52 584.832   6
   4   1   5 4661.36 525.178   3
  -4   1  -6 860.527 280.788   6
   4   1   6 474.293 214.798   3
  -4   1  -7 158.006 190.798   6
  -4   2   9 3560.86 536.582   5
  -4   2   8 32025.1 1395.90   5
  -4   2   7 20278.2 1035.63   5
  -4   2   6 60368.0 1673.64   5
  -4   2   5 10693.1 670.393   5
  -4   2   4 1057.41 225.392   4
  -4   2   4 1030.44 219.138   5
   4   2  -4 879.843 101.530   3
  -4   2   3 5307.43 455.748   4
   4   2  -3 4194.83 264.591   3
  -4   2   3 4765.92 409.511   5
  -4   2   2 39337.9 1170.97   4
  -4   2   2 42806.4 1132.15   5
   4   2  -2 39888.6 911.513   3
  -4   2   1 21344.5 830.606   4
  -4   2   1 21258.8 782.982   5
   4   2  -1 20706.7 722.560   3
  -4   2   0 62516.0 1363.18   4
   4   2   0 61385.6 1356.07   3
  -4   2  -1 4434.29 355.449   4
   4   2   1 4623.61 295.933   2
   4   2   1 4649.32 408.162   3
  -4   2  -2 54021.9 1167.04   4
   4   2   2 49286.8 1379.82   3
   4   2   3 2948.76 366.535   3
  -4   2  -4 8310.76 701.086   6
   4   2   4 8492.96 660.813   3
  -4   2  -5 29318.1 1358.46   6
   4   2   5 26960.4 1228.11   3
  -4   2  -6 35023.0 1545.31   6
   4   2   6 34260.8 1453.30   3
  -4   2  -7 9667.54 855.349   6
  -4   3   9 17059.0 1090.47   5
  -4   3   8 9940.10 793.961   5
  -4   3   7 6302.56 598.995   5
  -4   3   6 20591.1 980.050   5
  -4   3   5 38370.5 1307.65   4
  -4   3   5 40837.9 1280.40   5
  -4   3   4 35573.8 1212.88   4
  -4   3   4 35510.0 1121.57   5
  -4   3   3 38386.6 1222.27   4
   4   3  -3 37861.9 818.691   3
  -4   3   3 37771.5 1097.60   5
  -4   3   2 10442.9 623.695   4
   4   3  -2 10026.1 474.345   3
  -4   3   2 10470.4 562.147   5
   4   3  -1 66653.6 1319.63   3
  -4   3   1 65325.9 1331.99   5
  -4   3   1 67206.7 1512.49   4
   4   3   0 21993.9 817.375   3
  -4   3   0 21328.1 835.974   4
   4   3   1 14718.5 720.377   3
  -4   3  -1 14602.2 668.736   4
  -4   3  -2 33579.1 971.750   4
   4   3   2 31551.4 1123.72   3
   4   3   3 26249.2 1085.67   3
   4   3   4 32664.0 1281.26   3
   4   3   5 24483.6 1171.72   3
   4   3   6 365.885 193.829   3
  -4   4   9 31390.2 1477.32   5
  -4   4   8 15022.9 967.932   5
  -4   4   7 12246.0 801.231   4
  -4   4   7 13133.9 848.781   5
  -4   4   6 16126.9 891.383   4
  -4   4   6 16144.5 866.314   5
  -4   4   5 39895.1 1355.75   4
  -4   4   5 41631.2 1292.17   5
  -4   4   4 3245.44 399.494   4
  -4   4   4 3626.04 370.761   5
   4   4  -3 11136.3 488.625   3
  -4   4   3 10782.9 582.745   5
  -4   4   3 11365.8 689.706   4
   4   4  -2 22063.8 735.523   3
  -4   4   2 22971.7 803.013   5
  -4   4   2 22939.6 944.635   4
   4   4  -1 96678.6 1639.52   3
  -4   4   1 99212.9 1593.73   5
  -4   4   1 99099.5 1913.71   4
   4   4   0 10093.3 575.677   3
  -4   4   0 10211.2 606.042   4
   4   4   1 41089.1 1231.86   3
  -4   4  -1 40402.2 1158.08   4
   4   4   2 13920.9 763.391   3
  -4   4  -2 14093.0 669.987   4
   4   4   3 724.065 234.296   3
   4   4   4 33212.2 1314.37   3
   4   4   5 6818.69 638.039   3
   4   4   6 24432.7 1252.75   3
  -4   5   9 1095.82 322.674   5
  -4   5   8 37481.1 1521.81   5
  -4   5   7 1180.40 283.751   4
  -4   5   7 1352.27 315.231   5
  -4   5   6 5184.65 531.094   4
  -4   5   6 5636.90 522.795   5
  -4   5   5 14328.6 844.958   4
  -4   5   5 14109.5 759.119   5
  -4   5   4 21518.5 857.042   5
  -4   5   4 23298.9 1035.58   4
   4   5  -3 76545.1 1415.78   3
  -4   5   3 77472.5 1520.87   5
  -4   5   3 76175.8 1822.60   4
   4   5  -2 39110.9 1037.62   3
  -4   5   2 41007.8 1042.88   5
  -4   5   2 39608.4 1294.07   4
   4   5  -1 13903.8 656.614   3
  -4   5   1 14198.8 580.659   5
  -4   5   1 14056.0 756.707   4
   4   5   0 40134.1 1178.59   3
  -4   5   0 40682.0 1251.65   4
   4   5   1 35794.8 1176.11   3
  -4   5  -1 38928.5 1204.55   4
   4   5   2 68297.2 1723.41   3
  -4   5  -2 69616.4 1583.90   4
   4   5   3 4449.37 482.281   3
   4   5   4 29094.7 1258.63   3
   4   5   5 1360.84 346.563   3
  -4   6   9 10358.3 857.909   5
  -4   6   8 915.772 299.242   4
  -4   6   8 895.823 306.689   5
  -4   6   7 23053.3 1149.27   4
  -4   6   7 24107.8 1138.65   5
  -4   6   6 6416.49 600.584   4
  -4   6   6 6635.56 559.827   5
  -4   6   5 31616.0 1117.62   5
  -4   6   5 30490.1 1262.61   4
  -4   6   4 4068.19 380.021   5
  -4   6   4 4095.08 464.615   4
   4   6  -3 4774.19 424.776   3
  -4   6   3 3704.35 333.762   5
  -4   6   3 3507.45 427.266   4
   4   6  -2 33569.3 1054.92   3
  -4   6   2 34470.3 926.967   5
  -4   6   2 32365.7 1218.44   4
   4   6  -1 70981.0 1574.65   3
  -4   6   1 72541.9 1789.59   4
   4   6   0 22319.5 921.776   3
  -4   6   0 21925.1 975.475   4
   4   6   1 15060.3 805.115   3
  -4   6  -1 14911.6 790.773   4
   4   6   2 3513.82 412.177   3
  -4   6  -2 3485.63 384.879   4
   4   6   3 2526.65 398.150   3
   4   6   4 14622.0 921.577   3
   4   6   5 7620.72 700.920   3
  -4   7   8 2298.37 416.053   4
  -4   7   8 2872.61 448.837   5
  -4   7   7 588.768 226.099   4
  -4   7   7 472.299 224.911   5
  -4   7   6 4759.85 478.551   5
  -4   7   6 4812.75 547.457   4
  -4   7   5 13045.2 713.629   5
  -4   7   5 13134.6 862.196   4
  -4   7   4 19799.6 1030.66   4
   4   7  -3 11954.2 686.152   3
  -4   7   3 12526.7 818.685   4
   4   7  -2 7584.93 577.536   3
  -4   7   2 7084.69 608.363   4
   4   7  -1 7614.70 565.444   3
  -4   7   1 7250.56 600.944   4
  -4   7   0 277.621 162.151   4
   4   7   0 351.185 174.544   3
  -4   7  -1 2241.20 337.902   4
   4   7   1 2203.03 331.060   3
   4   7   2 22577.0 1065.85   3
  -4   7  -2 24082.0 1042.39   4
   4   7   3 24162.7 1156.90   3
   4   7   4 8065.14 710.713   3
  -4   8   7 46156.9 1729.37   4
  -4   8   6 1846.81 370.321   4
  -4   8   5 3317.42 460.623   4
  -4   8   4 3083.99 448.895   4
  -4   8   3 3963.60 495.882   4
   4   8  -2 6861.87 602.391   3
  -4   8   2 6932.23 628.985   4
  -4   8   1 636.708 222.766   4
   4   8  -1 1089.57 316.772   3
   4   8   0 27809.8 1165.31   3
  -4   8   0 28245.5 1212.12   4
   4   8   1 21762.3 1073.42   3
  -4   8  -1 20503.5 1024.32   4
  -4   8  -2 3063.09 407.373   4
   4   8   2 2985.96 432.912   3
   4   8   3 3797.01 498.758   3
  -4   9   6 7844.43 735.380   4
  -4   9   5 11858.1 883.494   4
  -4   9   4 29971.8 1380.54   4
  -4   9   3 2529.82 405.467   4
   4   9  -2 33627.3 1336.92   3
  -4   9   2 31236.5 1370.86   4
  -4   9   1 1641.95 334.412   4
   4   9  -1 1428.68 348.763   3
   4   9   0 5156.81 587.204   3
  -4   9   0 3946.63 484.548   4
   4   9   1 5704.58 607.626   3
  -4   9  -1 4658.45 524.770   4
   4   9   2 8487.82 737.561   3
  -4   9  -2 7703.27 665.761   4
   4   9   3 26016.5 1313.60   3
  -4  10   4 722.523 288.084   4
  -4  10   3 1982.90 382.972   4
  -4  10   2 11313.4 859.729   4
   4  10  -1 35037.0 1491.55   3
  -4  10   1 34994.1 1495.94   4
   4  10   0 12471.6 948.738   3
  -4  10   0 11768.0 870.795   4
   4  10   1 10865.0 908.132   3
  -4  10  -1 10558.0 828.967   4
  -4  10  -2 1980.30 369.758   4
   4  11  -1 476.716 310.959   3
   4  11   0 564.861 355.282   3
  -5  -9  -1 14491.2 997.614   6
  -5  -8   5 3878.22 528.583   5
   5  -8  -4 409.265 242.132   2
  -5  -8   4 520.598 239.361   5
   5  -8  -3 28722.3 1346.97   2
   5  -8  -2 49758.9 1747.59   2
   5  -8  -1 21199.4 1136.40   2
  -5  -8   0 148.819 139.152   6
   5  -8   0 304.723 211.103   2
  -5  -8  -1 8871.40 772.104   6
   5  -8   1 8775.46 735.709   2
  -5  -8  -2 8256.77 784.754   6
   5  -7  -6 11454.1 866.542   2
  -5  -7   6 11356.9 877.678   5
   5  -7  -5 11009.8 829.977   2
  -5  -7   5 11915.7 871.499   5
   5  -7  -4 15449.3 970.322   2
  -5  -7   4 15305.1 983.605   5
   5  -7  -3 11018.4 808.765   2
  -5  -7   3 11185.8 824.055   5
   5  -7  -2 10089.4 775.459   2
  -5  -7   1 9968.56 720.982   6
   5  -7  -1 10529.2 782.353   2
  -5  -7   0 12830.6 860.796   6
   5  -7   0 14044.5 896.867   2
  -5  -7  -1 21868.5 1190.10   6
   5  -7   1 23524.8 1154.32   2
  -5  -7  -2 3295.13 508.925   6
   5  -7   2 3212.22 443.157   2
   5  -7   3 23719.3 1178.85   2
  -5  -6   7 1391.43 375.702   5
  -5  -6   6 7100.76 692.296   5
   5  -6  -5 18959.7 1063.17   2
  -5  -6   5 20279.0 1112.16   5
   5  -6  -4 10006.0 758.478   2
  -5  -6   4 12768.8 861.723   5
   5  -6  -3 28011.1 1245.89   2
  -5  -6   3 25899.0 1218.56   5
   5  -6  -2 859.484 268.507   2
  -5  -6   2 1051.45 239.556   6
   5  -6  -1 29733.4 1252.20   2
  -5  -6   1 29138.8 1205.85   6
  -5  -6   0 10990.2 787.594   6
   5  -6   0 10598.3 749.294   2
  -5  -6  -1 1951.57 387.978   6
   5  -6   1 1669.56 303.961   2
  -5  -6  -2 1102.81 314.399   6
   5  -6   2 1315.08 296.623   2
  -5  -6  -3 15542.2 1085.80   6
   5  -6   3 14108.8 873.742   2
  -5  -5   7 32174.0 1457.79   5
  -5  -5   6 11221.0 856.240   5
  -5  -5   5 12278.3 855.625   5
   5  -5  -4 467.304 201.443   2
  -5  -5   4 999.067 288.880   5
   5  -5  -3 2894.17 407.908   2
  -5  -5   3 2865.00 409.423   5
   5  -5  -2 3827.41 458.234   2
  -5  -5   1 992.800 253.037   6
   5  -5  -1 1096.43 251.177   2
  -5  -5   0 10230.1 755.393   6
   5  -5   0 9776.58 695.240   2
  -5  -5  -1 11017.6 820.161   6
   5  -5   1 10488.0 716.795   2
  -5  -5  -2 29170.3 1403.68   6
   5  -5   2 29650.5 1183.83   2
  -5  -5  -3 9794.51 858.296   6
   5  -5   3 8249.63 635.115   2
  -5  -4   8 20681.6 1217.15   5
  -5  -4   7 6947.69 689.906   5
  -5  -4   6 535.072 216.148   5
  -5  -4   5 5631.70 579.649   5
  -5  -4   4 17297.6 962.787   5
   5  -4  -3 29587.0 1192.52   2
  -5  -4   3 31761.6 1266.89   5
   5  -4  -2 7662.04 605.179   2
  -5  -4   2 6508.94 589.945   5
  -5  -4   1 21554.9 1021.34   6
   5  -4  -1 22640.6 1019.27   2
  -5  -4   0 8811.03 688.566   6
   5  -4   0 8486.17 623.899   2
  -5  -4  -1 4472.93 531.405   6
   5  -4   1 3887.87 417.970   2
  -5  -4  -2 6788.91 675.457   6
   5  -4   2 7266.72 567.905   2
  -5  -4  -3 13004.9 977.988   6
   5  -4   3 14386.1 788.540   2
   5  -4   3 13147.7 898.045   3
  -5  -4  -4 26649.4 1448.76   6
   5  -4   4 26044.9 1314.94   3
  -5  -3   8 1812.49 399.046   5
  -5  -3   7 7069.45 696.046   5
  -5  -3   6 17125.5 1002.57   5
  -5  -3   5 33312.9 1351.67   5
  -5  -3   4 9206.72 692.236   5
  -5  -3   3 46379.7 1507.70   5
   5  -3  -2 9140.60 640.255   2
  -5  -3   2 7900.45 637.248   5
  -5  -3   1 53758.7 1608.31   6
   5  -3  -1 55728.6 1537.17   2
  -5  -3   0 39594.3 1457.57   6
   5  -3   0 42374.4 1325.27   2
  -5  -3  -1 18714.6 1044.53   6
   5  -3   1 19373.9 880.324   2
  -5  -3  -2 23178.4 1221.72   6
   5  -3   2 22043.6 934.853   2
   5  -3   2 20674.5 1052.08   3
  -5  -3  -3 12204.6 934.647   6
   5  -3   3 9100.16 744.799   3
  -5  -3  -4 1069.41 326.440   6
   5  -3   4 1187.72 306.352   3
  -5  -2   8 6757.70 702.287   5
  -5  -2   7 6287.79 644.719   5
  -5  -2   6 10799.7 801.328   5
  -5  -2   5 775.996 269.287   5
  -5  -2   4 25689.7 1131.96   5
  -5  -2   3 33653.3 1251.74   5
   5  -2  -3 32092.0 947.606   3
  -5  -2   2 77476.1 1880.56   5
   5  -2  -2 76578.4 1578.32   3
   5  -2  -1 13935.4 750.836   2
   5  -2  -1 14395.5 730.115   3
  -5  -2   0 16806.2 948.487   6
   5  -2   0 17758.8 832.073   2
   5  -2   0 17921.2 859.431   3
  -5  -2  -1 17709.6 1016.02   6
   5  -2   1 17761.7 905.773   3
   5  -2   1 19208.2 845.036   2
  -5  -2  -2 43925.4 1660.68   6
   5  -2   2 42816.6 1222.54   2
  -5  -2  -3 7399.02 730.436   6
   5  -2   3 7457.85 665.392   3
  -5  -2  -4 11145.2 930.016   6
   5  -2   4 11934.6 870.679   3
  -5  -1   8 3993.07 547.562   5
  -5  -1   7 12353.0 886.271   5
  -5  -1   6 20977.9 1091.81   5
  -5  -1   5 29972.5 1237.93   5
  -5  -1   4 30059.8 1210.66   5
  -5  -1   3 10091.7 682.615   5
   5  -1  -3 10884.0 531.236   3
  -5  -1   2 23871.3 1022.77   5
   5  -1  -2 24158.2 863.076   3
  -5  -1   1 31058.8 1167.15   5
   5  -1  -1 29680.4 1024.50   3
   5  -1   0 8708.49 563.119   2
   5  -1   0 8041.42 572.207   3
  -5  -1  -1 53574.5 1749.91   6
   5  -1   1 56578.5 1378.04   2
   5  -1   1 52962.9 1530.39   3
  -5  -1  -2 20977.6 1152.86   6
   5  -1   2 21844.7 1045.13   3
  -5  -1  -3 12536.1 933.259   6
   5  -1   3 12401.6 840.399   3
  -5  -1  -4 2398.63 458.782   6
   5  -1   4 2312.72 396.296   3
  -5   0   8 15757.1 1036.09   5
  -5   0   7 18457.3 1064.47   5
  -5   0   6 25322.2 1194.20   5
  -5   0   5 1549.98 308.806   5
  -5   0   4 7341.11 599.584   5
  -5   0   3 34.1390 168.493   5
   5   0  -3 139.843 72.8243   3
  -5   0   2 72101.7 1746.47   5
   5   0  -2 70837.0 1442.76   3
  -5   0   1 6901.17 546.867   5
   5   0  -1 7287.13 503.774   3
   5   0   0 5.33675 100.277   2
   5   0   0 356.061 153.163   3
   5   0   1 20419.5 783.995   2
   5   0   1 18542.9 896.932   3
  -5   0  -2-27.8679 165.045   6
   5   0   2 135.721 149.485   3
  -5   0  -3 17086.2 1093.16   6
   5   0   3 16661.3 959.057   3
  -5   0  -4 31935.4 1546.24   6
   5   0   4 31961.9 1393.29   3
  -5   0  -5 40550.7 1800.93   6
  -5   1   8 4968.68 613.060   5
  -5   1   7 11903.2 860.250   5
  -5   1   6 21128.1 1081.81   5
  -5   1   5 32608.4 1263.09   5
  -5   1   4 28455.8 1150.85   5
  -5   1   3 9726.76 656.552   5
   5   1  -3 10220.0 484.569   3
  -5   1   2 26620.1 1040.72   5
   5   1  -2 23815.2 830.660   3
  -5   1   1 30005.0 1100.75   5
   5   1  -1 28851.7 989.448   3
   5   1   0 8369.39 571.567   3
   5   1   1 53702.7 1515.38   3
   5   1   2 21006.0 1008.75   3
   5   1   3 11872.9 813.379   3
  -5   1  -4 3224.44 520.799   6
   5   1   4 2157.92 373.810   3
  -5   1  -5 8597.52 849.478   6
  -5   2   8 6907.06 697.805   5
  -5   2   7 6206.28 623.743   5
  -5   2   6 10153.4 749.403   5
  -5   2   5 531.359 200.860   5
  -5   2   4 25402.4 1079.49   5
  -5   2   3 30844.5 1135.29   5
   5   2  -2 79583.4 1511.42   3
  -5   2   2 80216.1 1782.96   5
   5   2  -1 13287.2 673.875   3
  -5   2   1 13286.4 722.885   5
   5   2   0 16576.8 802.787   3
   5   2   1 16882.0 859.459   3
   5   2   2 37628.0 1357.54   3
   5   2   3 8297.94 679.959   3
   5   2   4 11262.3 825.963   3
  -5   3   8 897.789 279.933   5
  -5   3   7 7172.34 662.936   5
  -5   3   6 16115.8 922.933   5
  -5   3   5 33093.8 1258.44   5
  -5   3   4 11326.9 765.283   4
  -5   3   4 10199.6 682.114   5
  -5   3   3 49137.7 1540.95   4
  -5   3   3 48632.7 1398.42   5
  -5   3   2 9834.28 682.931   4
   5   3  -2 9434.81 533.907   3
  -5   3   2 8498.90 583.809   5
  -5   3   1 55735.4 1549.69   4
   5   3  -1 52625.2 1355.27   3
  -5   3   1 54697.8 1420.80   5
  -5   3   0 39873.6 1269.76   4
   5   3   0 39235.3 1241.89   3
  -5   3  -1 18966.7 849.378   4
   5   3   1 17799.4 891.164   3
   5   3   2 21315.5 1025.25   3
   5   3   3 9050.06 716.190   3
   5   3   4 1899.06 359.281   3
  -5   4   8 18328.4 1112.35   5
  -5   4   7 6211.21 619.528   5
  -5   4   6 342.240 174.108   5
  -5   4   5 5865.70 579.900   4
  -5   4   5 5454.73 518.877   5
  -5   4   4 17606.6 975.788   4
  -5   4   4 18284.7 885.283   5
  -5   4   3 31496.8 1257.88   4
  -5   4   3 31221.2 1110.19   5
  -5   4   2 7137.98 595.045   4
   5   4  -2 6676.19 465.463   3
  -5   4   2 6817.45 509.666   5
  -5   4   1 22588.2 1014.42   4
   5   4  -1 21618.6 878.553   3
  -5   4   0 8670.56 619.875   4
   5   4   0 8999.51 620.667   3
  -5   4  -1 3972.63 411.045   4
   5   4   1 4263.14 459.035   3
   5   4   2 6791.77 603.800   3
   5   4   3 15176.5 941.028   3
   5   4   4 26781.6 1302.96   3
  -5   5   8 7666.59 724.006   5
  -5   5   7 30996.7 1432.22   4
  -5   5   7 32160.0 1369.09   5
  -5   5   6 11599.4 863.483   4
  -5   5   6 11975.4 793.887   5
  -5   5   5 10478.6 798.630   4
  -5   5   5 10643.9 705.851   5
  -5   5   4 322.127 181.696   4
  -5   5   4 284.014 133.376   5
  -5   5   3 2300.29 375.721   4
  -5   5   3 2423.36 310.000   5
  -5   5   2 3904.43 464.242   4
   5   5  -2 3647.66 354.633   3
  -5   5   1 1183.14 255.209   4
   5   5  -1 1090.35 232.762   3
   5   5   0 10595.0 676.469   3
  -5   5   0 10612.4 710.135   4
   5   5   1 9833.76 692.501   3
  -5   5  -1 10830.9 701.061   4
   5   5   2 26659.9 1190.21   3
   5   5   3 7471.84 681.525   3
  -5   6   8 17780.6 1079.28   5
  -5   6   7 1017.47 273.209   5
  -5   6   6 7642.85 714.723   4
  -5   6   6 6440.95 582.114   5
  -5   6   5 19664.1 1111.89   4
  -5   6   4 10237.6 795.780   4
  -5   6   3 28710.2 1294.48   4
  -5   6   2 915.034 250.296   4
   5   6  -2 1070.29 221.495   3
   5   6  -1 26944.2 1061.36   3
  -5   6   1 27958.4 1220.27   4
   5   6   0 11136.6 717.828   3
  -5   6   0 11407.7 767.758   4
  -5   6  -1 2415.40 366.104   4
   5   6   1 1878.99 329.084   3
   5   6   2 446.571 182.450   3
   5   6   3 14197.6 938.361   3
  -5   7   5 11133.9 868.839   4
  -5   7   4 14204.1 960.639   4
  -5   7   3 9922.49 791.340   4
  -5   7   2 10075.9 779.834   4
   5   7  -1 10084.0 694.943   3
  -5   7   1 11227.4 808.554   4
   5   7   0 13206.7 817.088   3
  -5   7   0 14831.4 912.241   4
   5   7   1 20052.9 1048.37   3
  -5   7  -1 21401.0 1072.70   4
   5   7   2 2929.00 426.117   3
  -5   8   4 841.043 268.446   4
  -5   8   3 27969.8 1361.61   4
  -5   8   2 47247.3 1739.08   4
   5   8  -1 19504.2 1030.25   3
  -5   8   1 22427.5 1180.03   4
  -5   8   0 263.221 128.312   4
   5   8   0 133.334 154.578   3
   5   8   1 8464.49 724.922   3
  -5   8  -1 8668.46 720.681   4
  -5   9   2 387.568 194.197   4
  -5   9   1 589.808 236.814   4
   5   9  -1 709.718 313.575   3
   5   9   0 18269.6 1094.48   3
  -5   9   0 19630.2 1142.96   4
  -5   9  -1 14169.4 960.083   4
   6  -6  -2 17950.4 1077.97   2
   6  -6  -1 602.604 230.405   2
  -6  -6   0 1990.38 389.263   6
   6  -6   0 2351.07 404.963   2
   6  -6   1 17919.3 1045.72   2
   6  -5  -4 15808.6 1009.55   2
  -6  -5   4 15276.0 1033.22   5
   6  -5  -3 27584.2 1311.04   2
  -6  -5   3 26631.4 1340.87   5
   6  -5  -2 25167.5 1236.36   2
   6  -5  -1 23604.6 1191.15   2
  -6  -5   0 2110.28 405.945   6
   6  -5   0 1522.56 308.760   2
  -6  -5  -1 8685.50 823.984   6
   6  -5   1 9229.55 735.981   2
  -6  -4   5 15023.2 1017.59   5
   6  -4  -4 24980.5 1234.54   2
  -6  -4   4 27681.8 1353.03   5
   6  -4  -3 416.083 204.899   2
  -6  -4   3 558.355 250.452   5
   6  -4  -2 28724.1 1284.14   2
   6  -4  -1 2926.17 422.943   2
  -6  -4   0 8165.93 764.731   6
   6  -4   0 8244.08 679.079   3
   6  -4   0 7350.28 644.524   2
  -6  -4  -1 22264.3 1293.52   6
   6  -4   1 21186.1 1137.88   3
   6  -4   1 22373.2 1083.81   2
  -6  -3   6 4347.71 565.702   5
  -6  -3   5-62.7186 203.033   5
  -6  -3   4 6393.44 652.065   5
   6  -3  -3 7195.08 636.911   2
  -6  -3   3 6484.94 648.971   5
   6  -3  -2 10049.6 739.637   2
   6  -3  -2 11388.6 702.635   3
   6  -3  -1 3398.32 424.182   2
   6  -3  -1 3280.62 406.366   3
   6  -3   0 20382.4 1017.89   2
   6  -3   0 18561.5 991.727   3
  -6  -3  -1 18032.5 1163.93   6
   6  -3   1 17363.8 1005.95   3
   6  -3   2 3719.29 496.984   3
  -6  -2   6 4745.47 588.908   5
  -6  -2   5 20793.0 1162.89   5
  -6  -2   4 11918.7 860.771   5
  -6  -2   3 17589.1 1021.96   5
   6  -2  -2 1496.96 304.500   2
   6  -2  -1 381.804 179.317   2
   6  -2  -1 436.474 163.452   3
   6  -2   0 2400.66 358.068   3
   6  -2   0 3184.60 391.396   2
   6  -2   1 2801.06 414.386   3
  -6  -2  -2 23668.0 1374.21   6
   6  -2   2 22784.7 1187.19   3
  -6  -1   6 15258.6 1033.43   5
  -6  -1   5 4902.67 566.772   5
  -6  -1   4 1024.19 296.318   5
  -6  -1   3 14865.5 922.412   5
  -6  -1   2 15614.3 936.656   5
   6  -1  -1 26626.9 1114.12   2
   6  -1  -1 27609.0 1103.89   3
   6  -1   0 31558.9 1248.98   3
   6  -1   1 1545.80 317.786   3
   6  -1   2 1829.92 354.793   3
  -6   0   7 3424.26 520.668   5
  -6   0   6 3562.22 507.335   5
  -6   0   5 15066.8 966.288   5
  -6   0   4 23323.1 1159.03   5
  -6   0   3 79712.4 2095.84   5
  -6   0   2 915.677 254.468   5
   6   0  -1 4787.42 476.055   2
   6   0  -1 4224.92 433.144   3
   6   0   0 32090.5 1245.84   3
   6   0   1 2680.23 403.288   3
   6   0   2 23255.6 1164.28   3
  -6   1   7 11500.4 900.107   5
  -6   1   6 15907.5 1018.98   5
  -6   1   5 4841.85 561.009   5
  -6   1   4 1587.27 312.345   5
  -6   1   3 15406.6 917.872   5
  -6   1   2 17123.2 949.787   5
   6   1  -1 27809.1 1089.51   3
   6   1   0 33866.2 1280.16   3
   6   1   1 2165.49 347.958   3
   6   1   2 1744.23 345.307   3
  -6   2   7 4815.35 586.429   5
  -6   2   6 4627.07 562.431   5
  -6   2   5 20063.8 1088.82   5
  -6   2   4 12609.0 835.912   5
  -6   2   3 17023.0 952.188   5
  -6   2   2 1664.21 307.891   5
   6   2  -1 351.435 131.671   3
   6   2   0 2253.30 339.303   3
   6   2   1 2814.87 404.255   3
   6   2   2 22558.4 1166.09   3
  -6   3   7 18030.7 1114.72   5
  -6   3   6 4848.89 565.745   5
  -6   3   5-44.8494 156.208   5
  -6   3   4 6879.50 616.949   5
  -6   3   3 6501.69 583.289   5
  -6   3   2 10414.2 720.043   5
   6   3  -1 3683.05 411.640   3
   6   3   0 19016.8 972.467   3
   6   3   1 16578.5 953.561   3
   6   3   2 3963.21 513.273   3
  -6   4   7 3788.03 514.751   5
  -6   4   6 12346.5 869.474   5
  -6   4   5 16116.9 956.910   5
  -6   4   4 28114.3 1199.78   5
  -6   4   3 40.0729 145.551   5
  -6   4   2 28150.8 1277.55   4
  -6   4   1 2669.24 405.442   4
   6   4  -1 2395.86 342.437   3
   6   4   0 7928.59 637.623   3
   6   4   1 20677.2 1086.37   3
  -6   5   4 14966.9 1006.22   4
  -6   5   3 28912.6 1363.58   4
  -6   5   2 25687.5 1260.68   4
  -6   5   1 23693.1 1179.55   4
  -6   5   0 1832.02 340.495   4
   6   5   0 1985.34 337.614   3
   6   5   1 9316.90 738.861   3
  -6   6   3 12519.7 932.322   4
  -6   6   2 17847.8 1075.88   4
  -6   6   1 598.187 227.939   4
  -6   6   0 2614.50 409.846   4
   6   6   0 1630.27 318.722   3
  -6   7   1 24739.7 1279.72   4
   7  -1  -3 9653.12 764.170   2
  -7   1   3 10730.5 850.705   5
  -7   2   3 5747.38 609.730   5
;
_shelx_hkl_checksum     3264
_shelx_res_file
;
    shelx.res created by SHELXL-2014/7
TITL logan_aspar_cl in P 21
CELL  0.71073   5.0922  10.1450   8.1950   90.000  103.834   90.000
ZERR     2.00   0.0001   0.0002   0.0002    0.000    0.002    0.000
LATT  -1
SYMM  - X, 1/2 + Y, - Z
SFAC  CL   O    N    C    H
UNIT  2 8 4 8 22
MERG   2
OMIT    -3.00 180.00
dfix .88 .01 o1w h1w o1w h2w o2 h1h
dfix .90 .01 n1 h1n n1 h2n n1 h3n n2 h4n n2 h5n
EQIV $1 -x+2, y-1/2, -z+2
HTAB O1W Cl1_$1
EQIV $2 -x+1, y-1/2, -z+2
HTAB O1W Cl1_$2
HTAB N1 Cl1
EQIV $3 x+1, y, z
HTAB N1 Cl1_$3
HTAB N1 O3
HTAB N1 O1W
EQIV $4 x-1, y, z
EQIV $5 -x+2, y-1/2, -z+1
HTAB O2 O3_$5
EQIV $6 x, y, z-1
HTAB N2 Cl1_$6
EQIV $7 -x+2, y+1/2, -z+1
HTAB N2 O1_$7
EQIV $8 x-1, y, z-1
HTAB N2 O1W_$8
FMAP   2
PLAN   25
ACTA    54.00
BOND   $H
CONF
L.S.   8
TEMP  -150.00
WGHT    0.033100    0.028900
EXTI    0.028977
FVAR      16.07459
CL1   1    0.365706    0.900753    0.924005    11.00000    0.01624    0.02409 =
         0.02093   -0.00539    0.00325    0.00077
O1    2    1.114545    0.512571    0.772583    11.00000    0.01824    0.03462 =
         0.02236   -0.00588    0.00075    0.00964
O2    2    0.812985    0.489315    0.526728    11.00000    0.02110    0.02812 =
         0.02042   -0.00794    0.00200    0.00671
O3    2    0.861718    0.834940    0.568115    11.00000    0.02225    0.03590 =
         0.01989    0.00783    0.00003   -0.01278
O1W   2    1.161074    0.587023    1.160730    11.00000    0.02522    0.01996 =
         0.02697   -0.00028    0.00511   -0.00193
AFIX   2
H1W   5    1.274675    0.528292    1.141978    11.00000   -1.20000
H2W   5    1.033844    0.532469    1.169613    11.00000   -1.20000
AFIX   0
N1    3    0.828814    0.710040    0.868463    11.00000    0.01496    0.01816 =
         0.01557   -0.00195    0.00404    0.00082
AFIX   2
H1N   5    0.699445    0.757878    0.902158    11.00000   -1.20000
H2N   5    0.935629    0.763762    0.827321    11.00000   -1.20000
H3N   5    0.926565    0.664359    0.956601    11.00000   -1.20000
AFIX   0
N2    3    0.562524    0.784733    0.324686    11.00000    0.02650    0.02166 =
         0.01633    0.00113    0.00341   -0.00293
C1    4    0.896896    0.535069    0.679166    11.00000    0.01493    0.01488 =
         0.01678    0.00140    0.00517   -0.00144
C2    4    0.686438    0.619771    0.731811    11.00000    0.01233    0.01493 =
         0.01517   -0.00074    0.00388   -0.00059
AFIX  13
H1    5    0.570255    0.559748    0.781294    11.00000   -1.20000
AFIX   0
C3    4    0.500859    0.692789    0.585939    11.00000    0.01287    0.01859 =
         0.01660    0.00232    0.00263    0.00038
AFIX  23
H2    5    0.389987    0.627790    0.509099    11.00000   -1.20000
H3    5    0.376473    0.749941    0.630354    11.00000   -1.20000
AFIX   0
C4    4    0.654750    0.775871    0.488772    11.00000    0.01675    0.01629 =
         0.01829    0.00233    0.00457    0.00230
H1H   5    0.936100    0.437254    0.502996    11.00000    0.06710
H4N   5    0.642841    0.839949    0.266137    11.00000    0.01867
H5N   5    0.423432    0.736257    0.273317    11.00000    0.02312
HKLF 4
REM  logan_aspar_cl in P 21
REM R1 =  0.0216 for    2032 Fo > 4sig(Fo)  and  0.0225 for all    2079 data
REM    128 parameters refined using      9 restraints
END
WGHT      0.0328      0.0307
REM Highest difference peak  0.262,  deepest hole -0.201,  1-sigma level  0.039
Q1    1   0.7898  0.5852  0.7052  11.00000  0.05    0.26
Q2    1   0.5703  0.7357  0.5402  11.00000  0.05    0.21
Q3    1   0.6072  0.6623  0.6511  11.00000  0.05    0.21
Q4    1   0.1877  0.9110  0.9411  11.00000  0.05    0.15
Q5    1   0.5392  0.9019  0.9098  11.00000  0.05    0.15
Q6    1   0.9652  0.4812  0.7581  11.00000  0.05    0.15
Q7    1   1.0994  0.4005  0.5026  11.00000  0.05    0.14
Q8    1   0.8212  0.8234  0.6685  11.00000  0.05    0.13
Q9    1   0.8166  0.7720  0.5115  11.00000  0.05    0.12
Q10   1   0.5038  0.8374  0.9563  11.00000  0.05    0.12
Q11   1   1.2210  0.4519  1.3157  11.00000  0.05    0.12
Q12   1   0.1814  0.7160  0.2933  11.00000  0.05    0.12
Q13   1   0.8598  0.9054  0.7101  11.00000  0.05    0.12
Q14   1   1.0696  0.4679  0.8408  11.00000  0.05    0.11
Q15   1   1.1675  0.5468  0.8319  11.00000  0.05    0.11
Q16   1   0.3928  0.8894  1.0551  11.00000  0.05    0.11
Q17   1   0.7240  0.8354  0.5647  11.00000  0.05    0.11
Q18   1   0.6538  0.7445  0.3849  11.00000  0.05    0.11
Q19   1   0.0794  0.6046  0.4980  11.00000  0.05    0.11
Q20   1   1.1498  0.5437  1.2294  11.00000  0.05    0.11
Q21   1   1.1966  0.4713  0.7528  11.00000  0.05    0.11
Q22   1   0.7967  0.3418  0.5850  11.00000  0.05    0.11
Q23   1   0.7681  0.6590  0.7827  11.00000  0.05    0.11
Q24   1   0.8851  0.7549  0.3568  11.00000  0.05    0.11
Q25   1   0.3927  0.8214  0.8699  11.00000  0.05    0.11
;
_shelx_res_checksum     58980
data_II
_audit_creation_method     'SHELXL-2014/7'
_chemical_name_systematic
;
<i>L</i>-Asparaginium bromide monohydrate
;
_chemical_name_common     ?
_chemical_formula_moiety     'C4 H9 N2 O3 -, Br +, H2 O'
_chemical_formula_sum     'C4 H11 Br N2 O4'
_chemical_formula_iupac     'C4 H9 N2 O3 -, Br +, H2 O'
_chemical_formula_weight     231.06
_chemical_melting_point     ?
_chemical_absolute_configuration     ad
_space_group_crystal_system     monoclinic
_space_group_name_H-M_alt     'P 21'
_space_group_name_Hall     'P 2yb'
loop_
    _space_group_symop_operation_xyz
    'x, y, z'
    '-x, y+1/2, -z'
_cell_length_a     5.2167(2)
_cell_length_b     10.2784(5)
_cell_length_c     8.3063(4)
_cell_angle_alpha     90
_cell_angle_beta     103.606(5)
_cell_angle_gamma     90
_cell_volume     432.88(4)
_cell_formula_units_Z     2
_cell_measurement_reflns_used     3145
_cell_measurement_theta_min     3.2022
_cell_measurement_theta_max     29.7542
_cell_measurement_temperature     123(2)
_exptl_crystal_description     tablet
_exptl_crystal_colour     colourless
_exptl_crystal_size_max     0.5
_exptl_crystal_size_mid     0.3
_exptl_crystal_size_min     0.12
_exptl_crystal_density_diffrn     1.773
_exptl_crystal_density_meas     ?
_exptl_crystal_density_method     ?
_exptl_crystal_F_000     232
_exptl_absorpt_coefficient_mu     4.723
_exptl_absorpt_correction_type     analytical
_exptl_absorpt_process_details
;
[CrysAlis PRO (Agilent, 2014), based on expressions derived
by
Clark & Reid (1995)]
;
_exptl_absorpt_correction_T_min     0.205
_exptl_absorpt_correction_T_max     0.487
_diffrn_ambient_temperature     123(2)
_diffrn_radiation_type     MoK\a
_diffrn_radiation_wavelength     0.71073
_diffrn_radiation_source     'fine-focus sealed tube'
_diffrn_radiation_monochromator     graphite
_diffrn_measurement_device_type     'Oxford Diffraction Xcalibur E'
_diffrn_measurement_method     'omega scans'
_diffrn_detector_area_resol_mean     ?
_diffrn_reflns_number     4320
_diffrn_reflns_av_R_equivalents     0.0315
_diffrn_reflns_av_unetI/netI     0.0471
_diffrn_reflns_theta_min     3.209
_diffrn_reflns_theta_max     29.820
_diffrn_reflns_theta_full     27.000
_diffrn_measured_fraction_theta_max     0.928
_diffrn_measured_fraction_theta_full     0.999
_diffrn_reflns_limit_h_min     -7
_diffrn_reflns_limit_h_max     6
_diffrn_reflns_limit_k_min     -14
_diffrn_reflns_limit_k_max     14
_diffrn_reflns_limit_l_min     -11
_diffrn_reflns_limit_l_max     11
_diffrn_standards_number     0
_diffrn_standards_interval_count     0
_diffrn_standards_decay_%     0
_refine_special_details     ?
_reflns_number_total     2232
_reflns_number_gt     2118
_reflns_threshold_expression     'I > 2\s(I)'
_refine_ls_structure_factor_coef     Fsqd
_refine_ls_matrix_type     full
_refine_ls_R_factor_all     0.0305
_refine_ls_R_factor_gt     0.0276
_refine_ls_wR_factor_gt     0.0602
_refine_ls_wR_factor_ref     0.0623
_refine_ls_goodness_of_fit_ref     1.031
_refine_ls_restrained_S_all     1.029
_refine_ls_number_reflns     2232
_refine_ls_number_parameters     128
_refine_ls_number_restraints     9
_refine_ls_hydrogen_treatment     mixed
_refine_ls_weighting_scheme     calc
_refine_ls_weighting_details
                      'w=1/[\s^2^(Fo^2^)+(0.0274P)^2^] where P=(Fo^2^+2Fc^2^)/3'
_atom_sites_solution_hydrogens     mixed
_atom_sites_solution_primary     direct
_atom_sites_solution_secondary     ?
_refine_ls_shift/su_max     0.001
_refine_ls_shift/su_mean     0.000
_refine_diff_density_max     0.597
_refine_diff_density_min     -0.384
_refine_ls_extinction_method
;
SHELXL2014 (Sheldrick, 2015)
;
_refine_ls_extinction_coef     0.019(3)
_refine_ls_extinction_expression
                                  'Fc^*^=kFc[1+0.001xFc^2^\l^3^/sin(2\q)]^-1/4^'
_refine_ls_abs_structure_details
;
Flack <i>x</i> determined using 908 quotients
[(<i>I</i>^+^)-(<i>I</i>^-^)]/[(<i>I</i>^+^)+(<i>I</i>^-^)]
(Parsons et al., 2013)
;
_refine_ls_abs_structure_Flack     -0.022(11)
loop_
    _atom_type_symbol
    _atom_type_description
    _atom_type_scat_dispersion_real
    _atom_type_scat_dispersion_imag
    _atom_type_scat_source
    'Br' 'Br' -0.2901 2.4595
                         'International Tables Vol C Tables 4.2.6.8 and 6.1.1.4'
    'O' 'O' 0.0106 0.0060
                         'International Tables Vol C Tables 4.2.6.8 and 6.1.1.4'
    'N' 'N' 0.0061 0.0033
                         'International Tables Vol C Tables 4.2.6.8 and 6.1.1.4'
    'C' 'C' 0.0033 0.0016
                         'International Tables Vol C Tables 4.2.6.8 and 6.1.1.4'
    'H' 'H' 0.0000 0.0000
                         'International Tables Vol C Tables 4.2.6.8 and 6.1.1.4'
_computing_data_collection
;
Crysalis PRO (Agilent, 2014)
;
_computing_cell_refinement
;
Crysalis PRO (Agilent, 2014)
;
_computing_data_reduction
;
Crysalis PRO (Agilent, 2014)
;
_computing_structure_solution
;
SIR92 (Altomare <i>et al.</i>,  1994)
;
_computing_structure_refinement
;
SHELXL2014 (Sheldrick, 2015)
;
_computing_molecular_graphics
;
Mercury (Macrae <i>et al.</i>,  2008)
;
_computing_publication_material
;
SHELXL2014 (Sheldrick, 2015)
;
loop_
    _atom_site_type_symbol
    _atom_site_label
    _atom_site_fract_x
    _atom_site_fract_y
    _atom_site_fract_z
    _atom_site_U_iso_or_equiv
    _atom_site_adp_type
    _atom_site_calc_flag
    _atom_site_occupancy
    _atom_site_disorder_assembly
    _atom_site_disorder_group
    Br Br1 0.36490(6) 0.90306(8) 0.92345(4) 0.01479(13) Uani d 1 . .
    O O1 1.1176(6) 0.5163(3) 0.7609(4) 0.0196(7) Uani d 1 . .
    O O2 0.8106(6) 0.4779(3) 0.5270(4) 0.0187(7) Uani d 1 . .
    O O3 0.8665(6) 0.8262(3) 0.5653(4) 0.0226(7) Uani d 1 . .
    O O1W 1.1602(8) 0.5964(4) 1.1565(6) 0.0196(9) Uani d 1 . .
    H H1W 1.274(8) 0.536(4) 1.147(7) 0.024 Uiso d 1 . .
    H H2W 1.059(10) 0.541(5) 1.193(7) 0.024 Uiso d 1 . .
    N N1 0.8287(9) 0.7034(5) 0.8580(6) 0.0124(9) Uani d 1 . .
    H H1N 0.716(8) 0.749(4) 0.903(6) 0.015 Uiso d 1 . .
    H H2N 0.951(8) 0.757(4) 0.836(6) 0.015 Uiso d 1 . .
    H H3N 0.932(8) 0.663(5) 0.947(4) 0.015 Uiso d 1 . .
    N N2 0.5699(7) 0.7822(4) 0.3244(4) 0.0169(8) Uani d 1 . .
    C C1 0.8998(8) 0.5314(4) 0.6731(5) 0.0124(8) Uani d 1 . .
    C C2 0.6900(8) 0.6143(4) 0.7242(5) 0.0109(8) Uani d 1 . .
    H H1 0.5765 0.5549 0.7729 0.013 Uiso calc 1 . .
    C C3 0.5124(8) 0.6858(4) 0.5811(5) 0.0130(8) Uani d 1 . .
    H H2 0.4071 0.6215 0.5044 0.016 Uiso calc 1 . .
    H H3 0.3884 0.7411 0.6243 0.016 Uiso calc 1 . .
    C C4 0.6627(8) 0.7697(4) 0.4866(5) 0.0132(8) Uani d 1 . .
    H H1H 0.938(9) 0.428(5) 0.509(8) 0.046(18) Uiso d 1 . .
    H H4N 0.645(9) 0.837(4) 0.265(5) 0.016(12) Uiso d 1 . .
    H H5N 0.431(7) 0.733(4) 0.276(6) 0.016(14) Uiso d 1 . .
loop_
    _atom_site_aniso_label
    _atom_site_aniso_U_11
    _atom_site_aniso_U_22
    _atom_site_aniso_U_33
    _atom_site_aniso_U_12
    _atom_site_aniso_U_13
    _atom_site_aniso_U_23
    Br1 0.01205(18) 0.01658(19) 0.01513(18) 0.0006(2) 0.00197(12) -0.0034(2)
    O1 0.0120(15) 0.0263(18) 0.0185(16) 0.0072(13) -0.0002(13) -0.0061(13)
    O2 0.0148(14) 0.0238(17) 0.0159(15) 0.0046(13) 0.0003(12) -0.0062(13)
    O3 0.0176(16) 0.0309(19) 0.0159(15) -0.0127(13) -0.0031(13) 0.0076(14)
    O1W 0.015(2) 0.018(2) 0.025(2) -0.0018(17) 0.0022(16) 0.0001(17)
    N1 0.013(2) 0.012(2) 0.012(2) 0.0026(18) 0.0035(17) -0.0018(17)
    N2 0.0205(19) 0.0169(18) 0.0123(17) -0.0031(16) 0.0013(15) 0.0014(14)
    C1 0.014(2) 0.0102(18) 0.0142(19) -0.0021(15) 0.0056(16) 0.0019(15)
    C2 0.0072(18) 0.0129(19) 0.0124(18) -0.0021(15) 0.0020(15) -0.0005(15)
    C3 0.0092(18) 0.014(2) 0.016(2) -0.0008(16) 0.0018(16) 0.0003(16)
    C4 0.0135(19) 0.0099(19) 0.0158(19) 0.0025(16) 0.0024(16) 0.0017(15)
_geom_special_details
;
 All esds (except the esd in the dihedral angle between two l.s. planes)
 are estimated using the full covariance matrix.  The cell esds are taken
 into account individually in the estimation of esds in distances, angles
 and torsion angles; correlations between esds in cell parameters are only
 used when they are defined by crystal symmetry.  An approximate (isotropic)
 treatment of cell esds is used for estimating esds involving l.s. planes.
;
loop_
    _geom_bond_atom_site_label_1
    _geom_bond_atom_site_label_2
    _geom_bond_site_symmetry_2
    _geom_bond_distance
    _geom_bond_publ_flag
    O1 C1 . 1.207(5) ?
    O2 C1 . 1.314(5) ?
    O2 H1H . 0.879(14) ?
    O3 C4 . 1.252(5) ?
    O1W H1W . 0.875(14) ?
    O1W H2W . 0.879(14) ?
    N1 C2 . 1.490(6) ?
    N1 H1N . 0.900(14) ?
    N1 H2N . 0.894(14) ?
    N1 H3N . 0.904(14) ?
    N2 C4 . 1.326(5) ?
    N2 H4N . 0.898(14) ?
    N2 H5N . 0.897(14) ?
    C1 C2 . 1.524(6) ?
    C2 C3 . 1.515(6) ?
    C2 H1 . 1.0000 ?
    C3 C4 . 1.504(6) ?
    C3 H2 . 0.9900 ?
    C3 H3 . 0.9900 ?
loop_
    _geom_angle_atom_site_label_1
    _geom_angle_atom_site_label_2
    _geom_angle_atom_site_label_3
    _geom_angle_site_symmetry_1
    _geom_angle_site_symmetry_3
    _geom_angle
    _geom_angle_publ_flag
    C1 O2 H1H . . 106(4) ?
    H1W O1W H2W . . 93(5) ?
    C2 N1 H1N . . 112(3) ?
    C2 N1 H2N . . 118(3) ?
    H1N N1 H2N . . 109(5) ?
    C2 N1 H3N . . 115(4) ?
    H1N N1 H3N . . 102(4) ?
    H2N N1 H3N . . 98(5) ?
    C4 N2 H4N . . 121(3) ?
    C4 N2 H5N . . 118(3) ?
    H4N N2 H5N . . 121(5) ?
    O1 C1 O2 . . 125.7(4) ?
    O1 C1 C2 . . 122.6(4) ?
    O2 C1 C2 . . 111.7(4) ?
    N1 C2 C3 . . 112.8(3) ?
    N1 C2 C1 . . 107.3(3) ?
    C3 C2 C1 . . 113.5(3) ?
    N1 C2 H1 . . 107.7 ?
    C3 C2 H1 . . 107.7 ?
    C1 C2 H1 . . 107.7 ?
    C4 C3 C2 . . 113.0(3) ?
    C4 C3 H2 . . 109.0 ?
    C2 C3 H2 . . 109.0 ?
    C4 C3 H3 . . 109.0 ?
    C2 C3 H3 . . 109.0 ?
    H2 C3 H3 . . 107.8 ?
    O3 C4 N2 . . 123.2(4) ?
    O3 C4 C3 . . 118.4(4) ?
    N2 C4 C3 . . 118.4(4) ?
loop_
    _geom_torsion_atom_site_label_1
    _geom_torsion_atom_site_label_2
    _geom_torsion_atom_site_label_3
    _geom_torsion_atom_site_label_4
    _geom_torsion_site_symmetry_1
    _geom_torsion_site_symmetry_2
    _geom_torsion_site_symmetry_3
    _geom_torsion_site_symmetry_4
    _geom_torsion
    _geom_torsion_publ_flag
    O1 C1 C2 N1 . . . . 20.2(5) ?
    O2 C1 C2 N1 . . . . -161.4(4) ?
    O1 C1 C2 C3 . . . . 145.4(4) ?
    O2 C1 C2 C3 . . . . -36.1(5) ?
    N1 C2 C3 C4 . . . . 66.7(5) ?
    C1 C2 C3 C4 . . . . -55.6(5) ?
    C2 C3 C4 O3 . . . . -35.7(5) ?
    C2 C3 C4 N2 . . . . 145.6(4) ?
loop_
    _geom_hbond_atom_site_label_D
    _geom_hbond_atom_site_label_H
    _geom_hbond_atom_site_label_A
    _geom_hbond_site_symmetry_A
    _geom_hbond_distance_DH
    _geom_hbond_distance_HA
    _geom_hbond_distance_DA
    _geom_hbond_angle_DHA
    O2 H1H O3 2_746 0.879(14) 1.68(2) 2.543(4) 167(6)
    N1 H1N Br1 . 0.900(14) 2.46(2) 3.314(5) 159(4)
    N1 H2N Br1 1_655 0.894(14) 2.59(3) 3.408(5) 153(4)
    N1 H2N O3 . 0.894(14) 2.30(5) 2.787(6) 114(4)
    N1 H3N O1W . 0.904(14) 1.986(16) 2.886(4) 173(5)
    N2 H4N Br1 1_554 0.898(14) 2.95(4) 3.479(4) 119(4)
    N2 H4N O1 2_756 0.898(14) 2.26(3) 3.081(5) 152(4)
    N2 H5N O1W 1_454 0.897(14) 2.071(17) 2.959(6) 170(5)
    O1W H1W Br1 2_747 0.875(14) 2.505(19) 3.362(4) 167(5)
    O1W H2W Br1 2_647 0.879(14) 2.61(4) 3.323(4) 138(5)
_shelx_space_group_comment
;
The symmetry employed for this shelxl refinement is uniquely defined
by the following loop, which should always be used as a source of
symmetry information in preference to the above space-group names.
They are only intended as comments.
;
_shelx_estimated_absorpt_T_min     ?
_shelx_estimated_absorpt_T_max     ?
_shelx_hkl_file
;
   0 -14  -1 8990.22 2005.88   4
   0 -14  -2 17799.8 2564.23   4
   0 -13   0 1176.16 1196.53   4
   0 -13   1 12849.5 2113.83   4
   0 -13  -1 12265.5 2127.93   4
   0 -13   2 8048.68 1793.11   4
   0 -13  -2 10075.2 1870.61   4
   0 -13  -3 25430.2 2854.38   4
   0 -12   0 11900.1 1957.13   4
   0 -12  -1 42076.1 3633.93   4
   0 -12   1 43891.3 3795.23   4
   0 -12  -2 41345.7 3627.35   4
   0 -12   2 38416.6 3542.41   4
   0 -12   3 2296.68 1055.44   4
   0 -12  -3 3778.28 1247.36   4
   0 -12   4 2741.62 1080.34   4
   0 -11   0 1989.68 1020.05   4
   0 -11   1 33008.3 3060.68   4
   0 -11  -1 31090.4 2943.12   4
   0 -11  -2 42494.5 3462.44   4
   0 -11   2 36295.5 3257.82   4
   0 -11  -3 53608.2 3837.56   4
   0 -11   3 49018.5 3840.46   4
   0 -11   4 51977.8 4063.70   4
   0 -11   5 12502.7 1992.15   4
   0 -11   6 1177.65 610.202   4
   0 -10   0 154516. 6758.03   4
   0 -10   1 80543.1 4654.95   4
   0 -10  -1 79573.3 4540.63   4
   0 -10  -2 19503.2 2202.78   4
   0 -10   2 20769.9 2275.40   4
   0 -10   3 3790.59 1191.58   4
   0 -10   4 12236.5 1790.07   4
   0 -10   5 30097.2 2959.32   4
   0 -10   6 40541.4 3492.88   4
   0 -10   7 20595.7 2552.41   4
   0  -9   0-154.344 432.804   4
   0  -9  -1 2628.12 742.639   4
   0  -9   1 3912.90 1044.39   4
   0  -9   2 92387.2 4856.34   4
   0  -9   3 134380. 6080.86   4
   0  -9   4 45353.1 3397.98   4
   0  -9   5 29901.8 2775.65   4
   0  -9   6 13803.3 1960.91   4
   0  -9   7 4061.81 1170.53   4
   0  -9   8 10472.0 1773.48   4
   0  -8   0 125290. 5322.37   4
   0  -8   1 82897.9 4179.36   4
   0  -8   2 18396.8 1979.04   4
   0  -8   3 30658.1 2470.46   4
   0  -8   4 10834.6 1569.52   4
   0  -8   5 71065.8 4201.50   4
   0  -8   6 46700.4 3454.07   4
   0  -8   7 109151. 5802.15   4
   0  -8   8 25868.1 2776.93   4
   0  -8   9 4260.09 1158.72   4
   0  -7   0 218.325 547.763   4
   0  -7   1 6527.44 1083.02   4
   0  -7   1 7142.58 555.465   5
   0  -7   2 123801. 3232.37   5
   0  -7   2 129607. 5310.88   4
   0  -7   3 81100.0 4052.40   4
   0  -7   3 78592.5 2397.90   5
   0  -7   4 154966. 6259.80   4
   0  -7   5 68833.8 3938.49   4
   0  -7   6 8406.08 1420.29   4
   0  -7   7 8550.03 1483.57   4
   0  -7   8 28348.4 2760.35   4
   0  -7   9 23008.7 2573.67   4
   0  -6   0 139615. 4135.05   5
   0  -6   1 339698. 7973.13   5
   0  -6   1 335493. 9825.10   4
   0  -6   2 20701.2 1799.95   4
   0  -6   2 21467.1 898.226   5
   0  -6   3 4789.85 461.671   2
   0  -6   3 5307.85 934.191   4
   0  -6   3 5460.26 495.483   5
   0  -6   4 48117.2 1584.51   2
   0  -6   4 47051.7 3003.77   4
   0  -6   5 72014.5 3888.30   4
   0  -6  -6 68595.3 3974.08   6
   0  -6   6 69035.2 3922.65   4
   0  -6   7 65370.9 4001.21   4
   0  -6  -7 64455.6 4035.62   6
   0  -6   8 25835.9 2495.32   4
   0  -6  -8 24552.9 2595.63   6
   0  -6   9 12875.1 1944.42   4
   0  -6  -9 11834.0 1866.85   6
   0  -6 -10 2472.66 1055.34   6
   0  -5   0 217.384 156.347   5
   0  -5   1 254840. 7465.64   4
   0  -5   1 246473. 5870.16   5
   0  -5   2 219157. 5557.06   5
   0  -5   2 233507. 5925.18   2
   0  -5   3 275493. 8135.70   4
   0  -5   3 258169. 6310.40   2
   0  -5   4 104417. 2789.12   2
   0  -5  -4 104243. 4757.99   6
   0  -5   4 110487. 4547.97   4
   0  -5   5 33955.3 2383.91   4
   0  -5  -5 33047.3 2576.66   6
   0  -5   6 5821.44 1082.21   4
   0  -5  -6 5504.24 1164.98   6
   0  -5   7 4255.51 1011.25   4
   0  -5  -7 5159.61 1211.65   6
   0  -5  -8 37073.9 3041.89   6
   0  -5   8 34650.6 3123.00   5
   0  -5   8 36629.4 2878.96   4
   0  -5   9 24703.6 2495.82   4
   0  -5  -9 22871.7 2519.94   6
   0  -5 -10 19600.5 2453.24   6
   0  -4   0 72529.3 2253.15   5
   0  -4   1 441373. 11470.5   4
   0  -4   1 457178. 10796.2   2
   0  -4   1 445287. 10134.5   5
   0  -4   2 155819. 4028.60   2
   0  -4   2 174840. 5438.13   4
   0  -4   3 9206.35 494.782   2
   0  -4  -3 9334.62 1154.61   6
   0  -4   3 7654.16 928.483   4
   0  -4  -4 64432.2 3438.95   6
   0  -4   4 72607.5 3344.22   1
   0  -4   4 64723.6 3160.94   4
   0  -4   5 43118.8 2604.04   4
   0  -4   5 36398.0 2521.11   1
   0  -4  -5 42394.1 2775.50   6
   0  -4  -6 167408. 6587.71   6
   0  -4   6 177676. 6401.75   4
   0  -4   6 154139. 6318.29   1
   0  -4  -7 40363.7 3035.03   6
   0  -4   7 46283.2 3234.40   1
   0  -4   7 48695.5 3064.70   4
   0  -4   8 50514.7 4041.42   5
   0  -4   8 50556.7 3371.29   4
   0  -4  -8 46896.2 3460.25   6
   0  -4  -9 24319.4 2511.59   6
   0  -4   9 20438.2 2587.83   5
   0  -4   9 21029.2 2256.77   4
   0  -4  10 576.457 647.854   5
   0  -4 -10 1266.81 828.992   6
   0  -3   0 211.639 105.423   5
   0  -3   0 68.1152 119.033   3
   0  -3  -1 117722. 3686.16   3
   0  -3   1 115131. 2898.08   5
   0  -3   1 119921. 3112.70   2
   0  -3   1 118510. 3773.85   4
   0  -3   2 39010.3 1898.18   4
   0  -3  -2 33999.1 1895.41   6
   0  -3   3 107711. 3896.78   1
   0  -3  -3 107267. 4192.45   6
   0  -3   3 104253. 3831.45   4
   0  -3   4 378013. 10296.5   4
   0  -3  -4 373559. 10727.2   6
   0  -3   4 378097. 10452.9   1
   0  -3  -4 380593. 10015.6   4
   0  -3  -5 174292. 6340.65   6
   0  -3   5 164763. 5872.60   4
   0  -3   5 175772. 6098.46   1
   0  -3   6 10197.0 1241.82   4
   0  -3  -6 9517.30 1364.12   6
   0  -3   6 9256.35 1340.73   1
   0  -3  -7 6056.50 1179.38   6
   0  -3   7 5430.17 998.114   4
   0  -3   7 5214.99 1086.54   1
   0  -3   8 73940.2 4088.67   4
   0  -3  -8 77484.5 4507.99   6
   0  -3   8 78386.0 4501.36   1
   0  -3   8 75876.0 4981.40   5
   0  -3  -9 53544.2 3915.44   6
   0  -3   9 65143.1 4292.90   1
   0  -3   9 59943.6 3740.01   4
   0  -3 -10 42181.2 3501.41   6
   0  -3  10 41984.3 3909.62   5
   0  -3  11 19789.5 2831.32   5
   0  -2   0 184393. 4512.09   3
   0  -2   0 177025. 4214.52   5
   0  -2  -1 167968. 4680.54   6
   0  -2   1 175361. 4016.38   2
   0  -2   1 181172. 4718.26   4
   0  -2  -2 376626. 9912.97   3
   0  -2   2 356747. 9092.77   1
   0  -2  -2 364977. 9479.06   6
   0  -2   2 358386. 9136.87   4
   0  -2   3 19849.1 1273.83   4
   0  -2  -3 19188.7 1476.35   6
   0  -2   3 19033.5 1283.06   1
   0  -2  -3 18451.5 1219.92   4
   0  -2  -4 26301.0 1904.02   6
   0  -2   4 25211.7 1642.85   4
   0  -2   4 29261.0 1801.38   1
   0  -2  -4 27586.2 1633.98   4
   0  -2   5 97239.9 4094.91   1
   0  -2   5 108363. 4107.21   4
   0  -2  -5 98363.9 4378.38   6
   0  -2  -6 151882. 6060.18   6
   0  -2   6 143679. 5621.34   1
   0  -2   6 153423. 5558.86   4
   0  -2   7 173368. 6663.84   1
   0  -2   7 171586. 6343.76   4
   0  -2  -7 170681. 6836.24   6
   0  -2   8 66882.4 3956.25   1
   0  -2   8 67130.2 3681.25   4
   0  -2  -8 65400.2 4045.22   6
   0  -2   9 599.679 720.978   5
   0  -2   9 1401.70 599.976   4
   0  -2   9 864.808 501.844   1
   0  -2  -9 698.695 506.488   6
   0  -2 -10 1677.26 789.174   6
   0  -2  10 810.516 811.270   5
   0  -2 -11 11393.7 1905.65   6
   0  -1   1 127319. 3264.55   4
   0  -1  -1 115236. 3390.17   6
   0  -1  -2 463163. 10674.3   4
   0  -1   2 424425. 10655.4   1
   0  -1  -2 440915. 10514.3   1
   0  -1  -2 459586. 11001.2   6
   0  -1   2 476788. 10691.8   4
   0  -1  -3 611475. 14391.3   4
   0  -1  -3 602787. 14279.5   1
   0  -1   3 608426. 14515.3   1
   0  -1  -3 578825. 14738.1   6
   0  -1   3 596838. 14423.7   4
   0  -1   4 98465.6 3756.51   1
   0  -1  -4 102574. 3994.42   6
   0  -1   4 105582. 3738.91   4
   0  -1  -4 107416. 3707.98   4
   0  -1  -4 110290. 3649.76   1
   0  -1  -5 91430.8 3999.85   6
   0  -1   5 88536.6 3734.20   1
   0  -1   5 90498.4 3627.45   4
   0  -1  -6 15121.3 1629.37   6
   0  -1   6 13831.0 1385.57   4
   0  -1   6 15207.6 1482.82   1
   0  -1   7 19092.4 1716.18   4
   0  -1  -7 19284.1 1953.01   6
   0  -1   7 22473.7 2001.86   1
   0  -1  -8 7666.47 1383.27   6
   0  -1   8 5434.15 1375.38   5
   0  -1   8 9413.73 1465.19   1
   0  -1   8 8275.28 1235.70   4
   0  -1   9 68692.6 5385.73   5
   0  -1  -9 83258.3 4850.54   6
   0  -1   9 76302.7 4273.00   1
   0  -1 -10 43234.2 3582.60   6
   0  -1  10 30337.0 3950.22   5
   0  -1 -11 34493.0 3291.20   6
   0   0   2 95099.4 2722.83   1
   0   0  -2 82199.0 2742.39   6
   0   0   2 85036.9 2642.12   4
   0   0  -2 88844.8 2696.41   4
   0   0  -2 92529.4 2708.96   1
   0   0  -3 40721.8 1935.92   6
   0   0   3 44638.0 1851.71   4
   0   0  -3 43335.4 1814.15   1
   0   0  -3 44130.4 1865.78   4
   0   0  -4 10498.4 948.540   4
   0   0   4 12271.9 1031.06   1
   0   0  -4 11157.5 1068.68   6
   0   0   4 10374.6 948.271   4
   0   0   5 203423. 6287.24   4
   0   0  -5 203093. 6710.66   6
   0   0   5 214422. 6536.34   1
   0   0  -6 92830.5 4263.04   6
   0   0   6 88674.4 3811.57   4
   0   0   7 60392.1 3360.01   1
   0   0  -7 57130.8 3392.07   6
   0   0   7 57252.2 3086.94   4
   0   0  -8 56616.6 3611.22   6
   0   0   8 49694.1 4319.57   5
   0   0   8 58688.5 3423.13   1
   0   0   9 5718.75 1476.32   5
   0   0   9 4811.64 1075.54   1
   0   0  -9 6359.27 1295.70   6
   0   0  10 726.317 986.882   5
   0   0 -10-69.8961 534.014   6
   0   0 -11 83.1652 680.366   6
   0   1  -2 534674. 12363.1   4
   0   1   2 531824. 12635.7   6
   0   1   2 523278. 12121.7   1
   0   1  -2 489079. 12215.6   1
   0   1   3 581234. 14466.2   6
   0   1  -3 597148. 14265.5   4
   0   1  -3 597626. 14158.2   1
   0   1   3 570217. 14022.1   1
   0   1  -4 107417. 4005.39   6
   0   1   4 119090. 3951.62   1
   0   1   5 88458.7 3460.13   1
   0   1  -5 72643.9 3416.11   6
   0   1   6 17859.5 1582.21   1
   0   1  -6 16826.1 1594.19   6
   0   1   7 13375.2 2116.18   5
   0   1  -7 17284.7 1789.84   6
   0   1   7 19834.7 1774.98   1
   0   1  -8 10696.7 1493.54   6
   0   1   8 8225.13 1174.09   1
   0   1   8 7844.82 1585.99   5
   0   1  -9 76970.7 4513.64   6
   0   1   9 56910.0 5328.27   5
   0   1  10 43110.7 4183.19   5
   0   1 -10 47599.2 3763.51   6
   0   1 -11 34402.0 3341.74   6
   0   2   0 188497. 4371.80   5
   0   2   0 190385. 4730.82   2
   0   2   0 184545. 4675.34   3
   0   2   1 203049. 5589.53   5
   0   2   1 198577. 5719.82   3
   0   2  -1 209651. 5386.61   1
   0   2  -1 202498. 5437.56   4
   0   2   1 210016. 5478.82   6
   0   2   2 330736. 9091.98   3
   0   2   2 338957. 8954.13   6
   0   2  -2 334648. 8558.32   1
   0   2   2 320591. 9443.43   5
   0   2  -2 357995. 8760.07   4
   0   2   3 16517.2 1083.87   1
   0   2   4 15580.8 1155.98   1
   0   2   5 110230. 4017.46   1
   0   2  -5 110317. 4215.65   6
   0   2  -6 159522. 5715.09   6
   0   2   6 153623. 5309.05   1
   0   2   7 173062. 5996.48   1
   0   2  -7 175964. 6614.98   6
   0   2   8 58510.1 3198.82   1
   0   2   8 66376.7 4686.44   5
   0   2  -8 60015.2 3711.16   6
   0   2  -9 2547.60 832.174   6
   0   2   9 1619.40 879.696   5
   0   2  10 2255.15 1177.46   5
   0   2 -10 1426.19 825.922   6
   0   2 -11 18048.0 2378.17   6
   0   3   0 42.9108 123.840   3
   0   3   0 218.336 99.4372   5
   0   3   1 117698. 3569.68   5
   0   3   1 113537. 4052.87   2
   0   3  -1 117024. 3001.37   2
   0   3   1 118558. 3696.11   6
   0   3   2 45124.2 2419.74   5
   0   3   2 41038.8 2148.63   3
   0   3   3 91690.4 3902.52   3
   0   3   3 87657.2 4105.53   5
   0   3   4 351778. 11414.6   5
   0   3   4 391265. 9953.61   1
   0   3   5 156985. 5121.81   1
   0   3   5 160421. 6816.25   5
   0   3   6 5428.46 1412.66   5
   0   3   6 11776.4 1158.75   1
   0   3   7 5615.09 881.298   1
   0   3   7 6124.59 1379.73   5
   0   3  -7 6325.90 1072.76   6
   0   3  -8 66813.8 4110.87   6
   0   3   8 76921.3 5127.22   5
   0   3  -9 61160.6 4036.11   6
   0   3   9 67289.5 5050.32   5
   0   3  10 50983.2 4493.89   5
   0   3 -10 41634.8 3522.96   6
   0   4   0 65750.8 1946.21   5
   0   4   0 67997.2 2451.04   2
   0   4   0 65170.6 2447.13   3
   0   4   1 425010. 10438.9   5
   0   4  -1 427186. 10548.5   3
   0   4  -1 433457. 10058.9   2
   0   4   1 430097. 11601.8   3
   0   4   2 199481. 6366.61   3
   0   4   2 182908. 6060.00   5
   0   4   3 8424.39 1179.95   5
   0   4   3 7887.02 1080.20   3
   0   4   4 69347.8 3833.67   5
   0   4   4 63003.4 2708.08   1
   0   4   4 71197.3 3645.93   3
   0   4   5 45039.9 2289.24   1
   0   4   5 45706.2 3299.34   5
   0   4   6 177899. 5646.61   1
   0   4   6 131714. 7350.92   5
   0   4  -7 58158.4 3429.18   6
   0   4   7 52550.8 2776.28   1
   0   4  -8 38964.3 3074.56   6
   0   4   8 55202.2 4227.34   5
   0   4   9 25675.1 3120.44   5
   0   4  -9 23754.4 2505.64   6
   0   4  10 1631.41 1268.29   5
   0   4 -10 827.079 618.125   6
   0   5   0 60.5374 237.193   3
   0   5   0 99.7291 110.224   5
   0   5   1 241216. 7832.01   3
   0   5  -1 245022. 6857.18   3
   0   5   1 252854. 6676.12   5
   0   5  -1 263394. 6472.62   2
   0   5   2 236887. 7188.17   5
   0   5   2 269277. 8233.26   3
   0   5   3 213330. 7734.69   5
   0   5   3 227060. 7498.37   3
   0   5   4 133668. 5620.95   3
   0   5   4 124560. 5629.98   5
   0   5   5 27781.5 2527.93   5
   0   5   5 24079.4 1695.14   1
   0   5   6 8415.58 1585.49   5
   0   5   6 7706.20 977.979   1
   0   5   7 5512.64 1583.22   5
   0   5  -8 39094.8 3051.35   6
   0   5   8 39449.4 3658.62   5
   0   5  -9 25413.8 2620.98   6
   0   5   9 24929.6 3193.09   5
   0   5 -10 18977.6 2395.35   6
   0   6   0 140849. 4787.70   3
   0   6   0 135067. 3734.35   5
   0   6  -1 319965. 8809.06   3
   0   6   1 331890. 10149.1   3
   0   6   1 325865. 8324.41   5
   0   6   2 27689.9 1720.81   5
   0   6   2 25999.7 2305.16   3
   0   6  -2 26103.7 1675.50   3
   0   6   3 5684.13 895.314   5
   0   6   3 4267.75 1141.79   3
   0   6   4 52526.2 3365.19   3
   0   6   4 40153.1 3068.76   5
   0   6   5 84966.7 3663.24   1
   0   6   5 86127.0 4726.56   5
   0   6   5 85536.3 4637.30   3
   0   6   6 51447.3 2646.94   1
   0   6   6 47361.4 3862.44   5
   0   6   7 77621.7 4982.61   5
   0   6   8 22704.6 2927.75   5
   0   6   9 21006.7 2837.69   5
   0   6  -9 22701.2 2532.53   6
   0   6 -10 3194.77 1085.55   6
   0   7   0 1079.31 246.875   5
   0   7   0 226.673 354.517   3
   0   7   1 11309.9 905.436   5
   0   7   1 11099.4 1580.22   3
   0   7  -1 12142.0 1171.34   3
   0   7   2 135623. 5892.16   3
   0   7  -2 132651. 4651.06   3
   0   7   2 133676. 4631.59   5
   0   7   3 72000.4 3551.75   5
   0   7   3 67499.4 3915.66   3
   0   7   4 150853. 6224.74   5
   0   7   4 157058. 6690.13   3
   0   7   5 73191.8 4431.04   3
   0   7   5 83534.8 4505.37   5
   0   7   6 10417.9 1703.47   5
   0   7   7 11232.9 1897.82   5
   0   7   8 28483.8 3040.07   5
   0   7  -9 24238.0 2695.36   6
   0   7   9 25612.4 3030.80   5
   0   8   0 129993. 3824.44   5
   0   8   0 139654. 5465.98   3
   0   8  -1 81567.1 3757.75   3
   0   8   1 87007.3 3114.76   5
   0   8   1 83516.5 4881.02   3
   0   8   2 25236.1 1695.45   5
   0   8  -2 25081.1 1851.22   3
   0   8   2 23794.6 2511.55   3
   0   8  -3 32572.9 2177.00   3
   0   8   3 36354.3 2393.52   5
   0   8   3 33003.7 2713.74   3
   0   8   4 20721.1 2083.89   5
   0   8   4 16458.6 2028.04   3
   0   8   5 62744.6 4230.15   3
   0   8   5 62834.1 3887.12   5
   0   8   6 52911.7 3675.03   5
   0   8   7 93871.8 5429.46   5
   0   8   8 27799.6 2969.85   5
   0   9   0 372.782 648.006   3
   0   9   1 3965.49 1466.28   3
   0   9   1 6391.55 736.583   5
   0   9  -1 5697.66 1019.11   3
   0   9   2 83737.6 4851.89   3
   0   9  -2 84407.6 3907.74   3
   0   9   2 81824.2 3421.10   5
   0   9  -3 168145. 6005.45   3
   0   9   3 155673. 5829.55   5
   0   9   3 147761. 6825.30   3
   0   9  -4 38067.7 2646.67   3
   0   9   4 43751.1 3008.19   5
   0   9   4 42620.4 3420.17   3
   0   9   5 38844.1 3108.49   5
   0   9   5 37353.3 3360.56   3
   0   9   6 9888.31 1657.97   5
   0   9   7 1277.58 708.056   5
   0   9   8 8904.46 1868.01   5
   0  10   0 158400. 7255.69   3
   0  10  -1 101946. 4941.42   3
   0  10   1 86998.3 5734.74   3
   0  10   2 19234.7 2419.09   3
   0  10  -2 14255.7 1604.72   3
   0  10   3 3184.22 714.125   5
   0  10   3 708.084 660.999   3
   0  10  -3 2684.83 739.200   3
   0  10  -4 15448.5 1675.21   3
   0  10   4 15785.8 2145.70   3
   0  10   4 15085.9 1739.00   5
   0  10   5 25807.5 2882.51   3
   0  10  -5 26540.2 2303.45   3
   0  10   5 27551.0 2553.61   5
   0  10   6 52272.0 4223.54   3
   0  10   6 51063.9 3778.77   5
   0  10   7 14848.1 2113.11   5
   0  10   8 17955.6 2415.25   5
   0  11   0 99.2814 1080.06   3
   0  11   1 35658.7 3564.43   3
   0  11  -1 40054.2 3272.01   3
   0  11  -2 40300.9 3080.49   3
   0  11   2 40092.0 3549.74   3
   0  11   3 55440.7 4261.23   3
   0  11  -3 62868.4 3733.24   3
   0  11   4 48438.3 4108.07   3
   0  11  -4 58344.7 3597.50   3
   0  11   5 11043.7 1995.94   3
   0  11   6-498.877 786.338   3
   0  12   0 11682.6 2131.38   3
   0  12  -1 42884.1 3866.67   3
   0  12   1 46279.3 4077.72   3
   0  12  -2 48165.5 3747.79   3
   0  12   2 46528.7 3955.47   3
   0  12   3 205.374 750.742   3
   0  12  -3 1286.98 573.743   3
   0  12   4 159.811 967.316   3
   0  13   0-2916.82 1650.65   3
   0  13  -1 12664.2 2354.21   3
   0  13   1 14363.3 2382.74   3
   0  13   2 6930.59 1540.52   3
   0  13  -2 7331.03 1734.09   3
   0  13   3 29265.4 3216.78   3
   0  14   0 58273.6 5072.06   3
   0  14   1 10535.7 2235.00   3
   0  14  -1 5995.63 2014.20   3
   1 -14  -1 11185.5 2048.81   4
   1 -14   0 14194.1 2431.74   4
  -1 -13   2 1426.19 1024.44   4
   1 -13  -2 2078.03 939.673   4
   1 -13  -1 5156.77 1393.08   4
  -1 -13   1 4679.64 1283.20   4
   1 -13   0 44060.6 3942.16   4
  -1 -13   0 43594.3 3994.63   4
   1 -13   1 36319.9 3632.14   4
  -1 -13  -1 44552.9 3984.73   4
  -1 -13  -2 34029.6 3428.18   4
   1 -13   2 29776.9 3285.28   4
  -1 -12   4 9388.29 1782.07   4
   1 -12  -3 28719.3 2962.34   4
  -1 -12   3 26681.8 3031.49   4
   1 -12  -2 37469.7 3467.09   4
  -1 -12   2 37532.9 3460.87   4
  -1 -12   1 79901.8 5175.34   4
   1 -12  -1 73673.2 4989.64   4
   1 -12   0 12935.4 2021.95   4
  -1 -12   0 12926.6 2060.13   4
   1 -12   1 6403.73 1427.64   4
  -1 -12  -1 9448.93 1816.68   4
   1 -12   2 14517.7 2245.31   4
   1 -12   3 10363.7 1937.59   4
   1 -12   4 42476.2 3954.26   4
  -1 -11   6 31197.1 3132.65   4
  -1 -11   5 52248.7 4032.61   4
  -1 -11   4 33830.5 3181.64   4
  -1 -11   3 19335.1 2295.45   4
   1 -11  -3 22507.7 2531.11   4
  -1 -11   2 1673.29 908.497   4
   1 -11  -2 1964.59 907.637   4
   1 -11  -1 5860.82 1410.89   4
  -1 -11   1 6183.41 1339.66   4
  -1 -11   0 28818.4 2862.49   4
   1 -11   0 27191.1 2782.77   4
   1 -11   1 30037.4 2920.14   4
   1 -11   2 84733.3 5291.81   4
   1 -11   3 14218.5 2092.28   4
   1 -11   4 17884.8 2471.47   4
   1 -11   5 8163.22 1791.28   4
  -1 -10   7 27299.6 2837.98   4
  -1 -10   6 4344.04 1109.39   4
  -1 -10   5 871.035 661.628   4
  -1 -10   4 19598.0 2286.86   4
   1 -10  -4 23392.8 2278.74   4
   1 -10  -3 71351.6 4314.15   4
  -1 -10   3 68638.2 4332.32   4
   1 -10  -2 56443.3 3840.57   4
  -1 -10   2 56709.4 3841.08   4
   1 -10  -1 40026.3 3238.28   4
  -1 -10   1 35772.0 2985.62   4
   1 -10   0 36225.6 3064.23   4
   1 -10   1 9730.35 1599.31   4
   1 -10   2 1044.45 724.696   4
   1 -10   3 8550.93 1571.12   4
   1 -10   4 64648.9 4516.51   4
   1 -10   5 60711.0 4431.83   4
   1 -10   6 56041.9 4433.16   4
  -1  -9   8 3393.19 1143.30   4
  -1  -9   7 3922.03 1106.73   4
  -1  -9   6 64690.0 4212.61   4
  -1  -9   5 82563.1 4621.32   4
   1  -9  -4 51535.7 3348.64   4
  -1  -9   4 52800.2 3651.97   4
  -1  -9   3 22614.8 2268.40   4
  -1  -9   3 21799.0 1719.77   2
   1  -9  -3 21221.3 2134.09   4
  -1  -9   2 887.368 435.893   2
   1  -9  -2 2051.66 772.196   4
  -1  -9   2 1869.92 846.627   4
   1  -9  -1 12720.0 1699.70   4
   1  -9   0 44195.1 3198.45   4
   1  -9   1 108207. 5356.82   4
   1  -9   2 73614.0 4417.53   4
   1  -9   3 66654.8 4279.26   4
   1  -9   4 1497.64 876.583   4
   1  -9   5 3431.65 1175.87   4
   1  -9   6 13776.4 2161.68   4
   1  -9   7 35060.3 3391.54   4
  -1  -8   9 16937.5 2187.86   4
  -1  -8   8 42291.1 3343.06   4
  -1  -8   7 19279.3 2153.62   4
  -1  -8   6 20642.5 2150.10   4
  -1  -8   5 893.763 491.166   4
   1  -8  -5 909.151 474.472   4
   1  -8  -4 1449.68 558.237   4
  -1  -8   4 898.042 418.635   2
  -1  -8   4 1843.57 853.460   4
  -1  -8   3 67711.5 2919.65   2
   1  -8  -3 59290.7 3421.28   4
  -1  -8   3 62792.0 3674.95   4
   1  -8  -2 184091. 6780.00   4
  -1  -8   2 180321. 6837.43   4
  -1  -8   2 178271. 5987.46   2
  -1  -8   1 173565. 6141.26   2
   1  -8  -1 177461. 6901.93   4
   1  -8   0 89529.1 4461.30   4
   1  -8   1 2893.34 795.502   4
   1  -8   2 2662.74 951.811   4
   1  -8   3 94171.0 4950.89   4
   1  -8   4 55337.1 3786.69   4
   1  -8   5 99921.8 5462.76   4
   1  -8   6 10573.8 1785.13   4
   1  -8   7 12714.5 1972.99   4
   1  -8   8 1089.69 927.125   4
  -1  -7   9 7655.92 1414.42   4
   1  -7  -9 9947.86 1794.03   6
   1  -7  -8 9023.32 1688.75   6
  -1  -7   8 8551.05 1428.53   4
   1  -7  -7 13487.8 1902.95   6
  -1  -7   7 10211.3 1505.55   4
  -1  -7   6 54896.1 3454.15   4
   1  -7  -6 53489.3 3760.52   6
  -1  -7   5 48898.4 3147.13   4
  -1  -7   5 54893.5 2273.74   2
  -1  -7   4 218026. 6072.59   2
   1  -7  -4 198387. 6838.21   4
  -1  -7   4 216501. 7605.23   4
  -1  -7   3 36734.6 1893.11   2
   1  -7  -3 32662.6 2248.66   4
  -1  -7   3 37399.6 2568.33   4
  -1  -7   2 22717.1 1510.51   2
   1  -7  -2 18959.3 1704.35   4
  -1  -7   2 21140.8 1893.16   4
  -1  -7   1 47336.6 2510.17   2
   1  -7  -1 52812.4 3001.53   4
  -1  -7   0 88586.0 3903.86   2
   1  -7   0 89097.1 4201.53   4
   1  -7   1 276411. 9067.79   4
   1  -7   2 144291. 6028.52   4
   1  -7   3 57342.5 3582.42   4
   1  -7   4 781.773 602.171   4
   1  -7   5 634.515 602.385   4
   1  -7   6 28110.6 2766.71   4
   1  -7   7 26417.5 2709.06   4
   1  -7   8 56854.6 4319.68   4
   1  -7   9 13613.6 2163.75   4
   1  -6 -10 23531.5 2799.47   6
  -1  -6   9 33441.7 2817.01   4
   1  -6  -9 39285.0 3524.06   6
  -1  -6   9 42176.5 3667.75   1
  -1  -6   8 65370.7 4448.31   1
  -1  -6   8 73914.5 4201.13   4
   1  -6  -8 77824.9 4812.79   6
  -1  -6   7 43375.8 3325.61   1
  -1  -6   7 44886.5 3044.68   4
   1  -6  -7 41290.8 3382.31   6
  -1  -6   6 45297.1 2970.69   4
   1  -6  -6 45981.2 3322.12   6
  -1  -6   6 42651.6 3119.32   1
   1  -6  -5 40089.5 3035.39   6
  -1  -6   5 40988.8 2834.08   1
  -1  -6   5 37739.7 2543.48   4
  -1  -6   4 37843.9 1783.80   2
   1  -6  -4 39905.5 2980.85   6
  -1  -6   4 34788.2 2473.41   1
  -1  -6   4 37921.8 2528.69   4
   1  -6  -3 154554. 5362.23   4
  -1  -6   3 164881. 5911.64   4
  -1  -6   3 166734. 4846.28   2
   1  -6  -2 164952. 5659.82   4
  -1  -6   2 167835. 5056.16   2
  -1  -6   1 105053. 3830.38   2
   1  -6  -1 111839. 4414.33   4
   1  -6   0 132167. 5028.97   4
  -1  -6   0 124475. 4565.04   2
  -1  -6  -1 5724.85 862.947   2
   1  -6   1 6463.12 1063.73   4
   1  -6   2 5675.29 954.372   4
   1  -6   3 125710. 3322.10   5
   1  -6   3 123132. 5285.81   4
   1  -6   4 59506.7 2393.00   5
   1  -6   4 62489.7 3660.88   4
   1  -6   5 170075. 6877.40   4
   1  -6   5 161490. 5600.91   5
   1  -6   6 60149.4 3900.22   4
   1  -6   7 25037.1 2591.97   4
   1  -6   8 3693.64 1161.81   4
   1  -6   9 12218.2 1962.75   4
   1  -5 -10 17909.0 2374.44   6
  -1  -5  10 16202.2 2353.46   1
   1  -5  -9 21830.4 2667.12   6
  -1  -5   9 28140.9 2928.61   1
  -1  -5   9 23153.6 2254.65   4
  -1  -5   8 2339.17 953.633   1
   1  -5  -8 1205.14 674.863   6
  -1  -5   8 1579.04 668.791   4
  -1  -5   7 52476.0 3116.03   4
  -1  -5   7 48948.8 3463.86   1
   1  -5  -7 52342.5 3685.04   6
  -1  -5   6 186378. 6535.04   4
   1  -5  -6 175047. 7154.17   6
  -1  -5   6 169871. 6847.22   1
  -1  -5   5 149345. 5916.99   1
   1  -5  -5 157572. 6415.97   6
  -1  -5   5 152693. 5622.64   4
  -1  -5   4 72844.5 3473.24   4
   1  -5  -4 66543.5 3802.67   6
  -1  -5   4 65431.3 3370.51   1
   1  -5  -3 61777.0 3246.05   6
  -1  -5   3 59574.0 2911.75   4
  -1  -5   3 56824.3 2211.02   2
  -1  -5   3 53880.9 2805.07   1
  -1  -5   2 3869.87 670.512   1
   1  -5  -2 4461.14 675.432   4
  -1  -5   2 4836.32 564.777   2
  -1  -5   1 28557.3 1553.13   2
  -1  -5   1 27573.7 1368.59   5
   1  -5  -1 32435.0 1966.90   4
  -1  -5   0 122226. 4206.76   2
   1  -5   0 123332. 4524.13   4
  -1  -5  -1 114728. 4409.46   2
   1  -5   1 120336. 4631.43   4
   1  -5   2 42867.6 1234.09   5
   1  -5   2 58880.7 3002.34   4
   1  -5   3 288600. 7306.84   5
   1  -5   3 291350. 9071.02   4
   1  -5   4 71965.5 3079.26   5
   1  -5   4 68362.9 3702.62   4
   1  -5   5 2483.88 756.582   4
   1  -5   5 3644.03 781.895   5
   1  -5   6 72473.7 4191.94   5
  -1  -5  -6 76040.1 3982.99   6
   1  -5   6 77416.2 4335.00   4
  -1  -5  -7 57012.9 3561.25   6
   1  -5   7 58295.9 4087.06   5
   1  -5   7 54654.6 3822.19   4
   1  -5   8 65833.4 4402.63   4
  -1  -5  -8 64806.6 3954.75   6
   1  -5   9 57077.7 4208.11   4
   1  -5  10 3554.83 1074.15   4
  -1  -4  11 690.914 744.416   5
  -1  -4  11 539.625 808.414   1
  -1  -4  10 21567.3 2582.62   1
   1  -4 -10 19597.0 2559.31   6
  -1  -4   9 60306.2 4172.16   1
   1  -4  -9 48409.5 3875.58   6
  -1  -4   9 49698.0 3275.16   4
   1  -4  -8 86599.2 5065.67   6
  -1  -4   8 94492.4 5037.37   1
  -1  -4   8 79966.4 4072.19   4
  -1  -4   7 41987.5 2630.93   4
   1  -4  -7 43963.1 3320.55   6
  -1  -4   7 40129.6 3001.60   1
   1  -4  -6 55325.0 3565.25   6
  -1  -4   6 60109.6 3036.76   4
  -1  -4   6 58594.0 3466.18   1
   1  -4  -5 6146.28 604.801   4
   1  -4  -5 5683.96 1027.12   6
  -1  -4   5 7037.58 1091.10   1
  -1  -4   5 4977.42 832.511   4
  -1  -4   4 71373.8 3417.86   1
   1  -4  -4 73634.5 3789.39   6
  -1  -4   4 70095.0 3198.97   4
  -1  -4   3 222592. 6832.58   4
  -1  -4   3 243061. 7094.56   1
   1  -4  -3 227314. 7640.79   6
   1  -4  -2 189978. 5467.40   4
   1  -4  -2 180890. 6089.15   6
  -1  -4   2 196462. 5259.58   5
  -1  -4   2 190309. 5740.49   1
  -1  -4   2 187000. 5164.89   2
  -1  -4   1 121441. 3741.71   2
   1  -4  -1 125479. 4101.99   4
  -1  -4   1 124291. 3491.23   3
  -1  -4   1 119476. 3595.08   5
  -1  -4   1 119617. 3876.33   1
  -1  -4   0 203778. 5560.20   5
  -1  -4   0 214520. 5775.25   3
   1  -4   0 200072. 6086.22   4
  -1  -4   0 201637. 5839.26   2
  -1  -4  -1 64784.8 2814.60   2
   1  -4   1 64020.9 2918.59   4
   1  -4   2 27536.6 1910.85   4
   1  -4   2 30359.4 1147.17   5
   1  -4   3 154421. 4767.91   5
   1  -4   3 163636. 5805.45   4
   1  -4   4 121850. 5057.02   4
  -1  -4  -4 118736. 4787.57   6
   1  -4   4 128728. 4843.36   5
   1  -4   5 90018.7 4382.42   4
  -1  -4  -5 89913.4 4120.68   6
   1  -4   5 86397.5 4377.02   5
   1  -4   6 132747. 6224.12   5
  -1  -4  -6 123879. 5317.47   6
   1  -4   6 123987. 5665.20   4
  -1  -4  -7 29641.2 2450.72   6
   1  -4   7 29237.7 2650.36   4
   1  -4   7 24733.3 2848.45   5
   1  -4   8 7185.18 1400.44   4
   1  -4   8 4992.30 1277.40   5
  -1  -4  -8 6130.36 1186.25   6
   1  -4   9 20940.8 2425.05   4
   1  -4   9 21666.1 2657.84   5
   1  -4  10 13771.0 2037.27   4
   1  -3 -11 13111.8 2151.56   6
  -1  -3  11 11426.0 2052.94   5
  -1  -3  11 12813.2 1975.58   1
   1  -3 -10 26354.0 2914.58   6
  -1  -3  10 27348.9 2815.93   1
  -1  -3   9 2299.13 952.859   1
   1  -3  -9 3471.25 1052.81   6
  -1  -3   8 1340.57 484.889   4
  -1  -3   8 1353.38 672.975   1
   1  -3  -8-224.959 663.948   6
  -1  -3   7 54874.8 2911.76   4
   1  -3  -7 50618.4 3525.81   6
  -1  -3   7 52359.9 3402.15   1
   1  -3  -6 76712.9 4175.03   6
  -1  -3   6 85259.3 4167.81   1
  -1  -3   6 77294.3 3406.94   4
   1  -3  -6 82026.8 2796.18   4
  -1  -3   5 139921. 4735.00   4
   1  -3  -5 130510. 5492.91   6
   1  -3  -5 135144. 3854.87   4
  -1  -3   5 133247. 5264.20   1
   1  -3  -4 209499. 5449.79   4
  -1  -3   4 232673. 6498.97   4
  -1  -3   4 215866. 6880.19   1
   1  -3  -4 214141. 7315.16   6
   1  -3  -3 267982. 8186.46   6
  -1  -3   3 253840. 7219.44   4
  -1  -3   3 271141. 7657.95   1
   1  -3  -2 252674. 7392.94   6
  -1  -3   2 260748. 6996.64   1
  -1  -3   2 233064. 6373.10   5
   1  -3  -2 253023. 6288.24   4
  -1  -3   1 373611. 9107.72   2
  -1  -3   1 379891. 9086.78   5
  -1  -3   1 369402. 9295.70   1
   1  -3  -1 376638. 9280.74   4
  -1  -3   1 370453. 8710.45   3
  -1  -3   0 481954. 11256.7   5
  -1  -3   0 456298. 11907.8   3
  -1  -3   0 474795. 11050.0   1
   1  -3   0 465314. 11670.4   4
  -1  -3   0 461178. 11355.8   2
   1  -3   1 423843. 9740.77   5
  -1  -3  -1 459119. 11432.7   3
  -1  -3  -1 437839. 10936.8   2
   1  -3   1 438746. 11150.5   4
   1  -3   2 437874. 10497.5   5
   1  -3   2 440562. 11727.2   4
  -1  -3  -2 448705. 11796.9   2
   1  -3   3 34485.5 2218.18   4
   1  -3   3 39977.1 2085.75   5
  -1  -3  -3 36026.1 1974.77   6
   1  -3   4 16912.8 1609.42   4
   1  -3   4 17860.3 1728.96   5
  -1  -3  -4 17565.2 1532.98   6
   1  -3   4 17746.0 783.185   2
   1  -3   5 13973.7 1555.09   4
   1  -3   5 14434.7 880.097   2
   1  -3   5 17743.9 1965.45   5
  -1  -3  -5 15777.8 1483.26   6
   1  -3   6 28064.7 2943.44   5
   1  -3   6 30645.7 2487.07   4
  -1  -3  -6 31043.8 2317.35   6
  -1  -3  -7 50538.7 3176.19   6
   1  -3   7 52567.2 3447.36   4
   1  -3   8 41672.5 3652.41   5
   1  -3   8 45873.7 3384.56   4
  -1  -3  -8 44848.6 3190.05   6
   1  -3   9 35721.8 3413.28   5
   1  -3   9 37295.4 3174.85   4
   1  -3  10 34998.3 3545.05   5
  -1  -2  11 6049.54 1363.42   1
  -1  -2  11 3413.17 1376.67   5
   1  -2 -11 4274.45 1201.28   6
  -1  -2  10 34902.1 3121.47   1
   1  -2 -10 32349.5 3158.52   6
  -1  -2   9 47700.9 3617.54   1
   1  -2  -9 57400.7 4066.72   6
  -1  -2   8 49599.3 3437.96   1
  -1  -2   8 40775.7 2550.30   4
   1  -2  -8 41548.4 3288.53   6
  -1  -2   7 104496. 4969.90   1
  -1  -2   7 104758. 4172.33   4
   1  -2  -7 104913. 5268.01   6
  -1  -2   6 13102.9 1200.64   4
  -1  -2   6 10287.4 1351.27   1
   1  -2  -6 14503.0 1012.66   4
   1  -2  -6 13299.7 1628.61   6
   1  -2  -5 31481.8 2360.97   6
  -1  -2   5 33483.1 2258.66   1
   1  -2  -5 33142.4 1404.61   4
  -1  -2   5 34551.9 1838.34   4
   1  -2  -4 59399.8 1786.69   4
   1  -2  -4 62392.4 3205.43   6
  -1  -2   4 61965.9 2475.42   4
  -1  -2   4 68388.4 3051.28   1
  -1  -2   3 132520. 3949.23   4
  -1  -2   3 124893. 4363.38   1
   1  -2  -3 123630. 4665.99   6
   1  -2  -2 478281. 11475.0   3
   1  -2  -2 483918. 12329.8   6
   1  -2  -2 462645. 10745.0   4
  -1  -2   2 501705. 11837.5   1
  -1  -2   1 958646. 21446.9   5
   1  -2  -1 923982. 21858.1   6
  -1  -2   1 947076. 20859.1   3
   1  -2  -1 937826. 21307.9   4
  -1  -2   1 949544. 21606.9   1
  -1  -2   0 249123. 6102.72   5
  -1  -2   0 243759. 6238.63   3
  -1  -2   0 242775. 5809.16   1
   1  -2   0 243516. 5623.00   5
   1  -2   0 226792. 6302.09   4
  -1  -2   0 222260. 6042.61   2
   1  -2   1 64304.1 1852.11   5
  -1  -2  -1 63010.7 2345.03   2
  -1  -2  -1 63100.5 2509.95   3
  -1  -2  -1 55468.5 2219.19   5
   1  -2   1 62925.3 2518.48   4
   1  -2   2 175359. 4888.07   5
  -1  -2  -2 173672. 5430.47   2
   1  -2   2 177072. 5501.14   4
  -1  -2  -2 172517. 4842.42   6
  -1  -2  -3 68800.9 2884.91   6
   1  -2   3 65912.9 3285.65   5
   1  -2   3 73487.4 2125.01   2
   1  -2   3 71421.4 3205.05   4
   1  -2   4 280027. 8592.20   4
  -1  -2  -4 276518. 8067.38   6
   1  -2   4 285633. 9798.97   5
   1  -2   4 278839. 7142.90   2
   1  -2   5 121022. 5966.20   5
  -1  -2  -5 112907. 4471.61   6
   1  -2   5 112497. 4792.29   4
   1  -2   5 103762. 3710.92   2
   1  -2   6 44865.5 3547.94   5
   1  -2   6 49435.9 3131.00   4
  -1  -2  -6 44533.9 2778.68   6
  -1  -2  -7 43434.2 2981.23   6
   1  -2   7 51703.1 3349.64   4
   1  -2   7 52506.8 4119.02   5
  -1  -2  -8 1390.91 514.831   6
   1  -2   8 3099.76 873.965   4
   1  -2   8 3865.50 1209.89   5
   1  -2   9 5524.69 1154.31   4
   1  -2   9 3674.65 1251.78   5
   1  -2  10 26125.0 3133.27   5
   1  -1 -11 36918.8 3646.34   6
  -1  -1  11 40815.2 4060.56   5
   1  -1 -10 36098.3 3435.89   6
  -1  -1  10 31655.2 2868.13   1
  -1  -1   9 4390.88 1051.62   1
   1  -1  -9 3447.68 1154.89   6
   1  -1  -8 4474.36 1099.52   6
  -1  -1   8 6448.97 1266.05   1
  -1  -1   8 6658.94 921.096   4
  -1  -1   7 42419.8 2974.04   1
  -1  -1   7 40805.2 2297.73   4
   1  -1  -7 40859.0 3030.28   6
   1  -1  -6 152482. 4622.67   4
  -1  -1   6 138653. 4687.88   4
  -1  -1   6 135603. 5558.25   1
   1  -1  -6 137215. 5682.26   6
  -1  -1   5 295949. 7946.50   4
  -1  -1   5 312716. 9137.69   1
   1  -1  -5 288599. 9153.72   6
   1  -1  -5 302874. 7658.72   4
   1  -1  -4 173931. 4483.14   4
  -1  -1   4 161708. 5654.51   1
  -1  -1   4 178620. 4884.36   4
   1  -1  -4 179206. 5939.32   6
  -1  -1   3 48361.0 1751.41   4
   1  -1  -3 43560.2 2289.58   3
  -1  -1   3 44822.7 2197.33   1
   1  -1  -2 29830.9 1580.21   6
   1  -1  -2 25033.0 1169.27   3
  -1  -1   2 29839.5 1538.72   1
   1  -1  -1 174664. 4282.21   4
  -1  -1   1 163582. 4430.77   5
  -1  -1   1 165196. 4600.71   1
   1  -1  -1 179425. 4860.13   6
  -1  -1   0 152755. 3839.56   1
   1  -1   0 155078. 3826.33   5
   1  -1   0 158011. 4247.05   4
  -1  -1  -1 301896. 7894.57   5
   1  -1   1 316918. 8241.17   4
   1  -1   1 333840. 7644.68   5
  -1  -1  -1 312062. 7809.26   2
   1  -1   2 449209. 10578.3   5
  -1  -1  -2 426158. 10232.5   6
  -1  -1  -2 445548. 11250.5   4
  -1  -1  -2 406045. 10579.5   2
   1  -1   2 408721. 10880.6   4
   1  -1   2 416619. 9776.31   2
  -1  -1  -2 416408. 9473.96   1
  -1  -1  -3 158841. 4110.60   1
   1  -1   3 151134. 5438.25   5
   1  -1   3 161777. 4511.88   2
  -1  -1  -3 159084. 4776.53   6
   1  -1   3 153006. 5270.00   4
   1  -1   4 64463.7 3601.72   5
  -1  -1  -4 59139.0 2135.03   1
   1  -1   4 59230.9 2544.37   2
   1  -1   4 54918.1 2933.00   4
  -1  -1  -4 58499.9 2720.45   6
  -1  -1  -5 15766.9 1424.50   6
   1  -1   5 14692.9 1985.36   5
  -1  -1  -5 16027.8 1141.35   1
   1  -1   5 15354.6 1516.47   4
   1  -1   6 18275.5 2495.36   5
   1  -1   6 17936.4 1779.05   4
  -1  -1  -6 20273.7 1761.15   6
   1  -1   7 122380. 5475.63   4
  -1  -1  -7 130067. 5443.54   6
   1  -1   8 94029.2 5793.59   5
   1  -1   8 89951.2 4807.31   4
  -1  -1  -8 92230.0 4769.11   6
  -1  -1  -9 46679.6 3353.58   6
   1  -1   9 50575.8 4277.48   5
   1  -1  10 14321.9 2430.14   5
   1   0 -11 852.341 807.568   6
  -1   0  10 5502.34 1181.68   1
   1   0 -10 5694.69 1366.48   6
  -1   0   9 95722.6 4914.32   1
   1   0  -9 91948.1 5243.65   6
   1   0  -8 143872. 6535.92   6
  -1   0   8 163823. 6515.37   1
  -1   0   7 140653. 4677.55   4
   1   0  -7 129758. 5765.40   6
  -1   0   7 138425. 5730.87   1
  -1   0   6 907.857 567.546   1
  -1   0   6 1050.65 369.138   4
   1   0  -6-494.032 676.775   6
   1   0  -5 1009.36 303.095   4
  -1   0   5 977.568 291.617   4
  -1   0   5 489.390 399.616   1
   1   0  -5-20.2854 366.052   6
   1   0  -4 154233. 4403.67   4
   1   0  -4 151623. 4992.69   3
   1   0  -4 155847. 5331.69   6
  -1   0   4 160793. 4285.63   4
   1   0  -3 199720. 6115.59   3
   1   0  -3 226237. 6381.75   6
  -1   0   3 238351. 6547.23   1
  -1   0   3 214509. 5244.01   4
   1   0  -2 321237. 8564.94   1
  -1   0   2 323688. 7928.30   3
  -1   0   2 332140. 8627.86   1
  -1   0   2 337496. 8432.03   6
   1   0  -2 336556. 7848.10   3
   1   0  -2 340226. 8461.87   6
  -1   0   1 43243.5 1571.34   5
  -1   0   1 44417.0 1593.46   6
   1   0  -1 46812.4 1634.12   6
   1   0   0 85046.5 2465.61   5
  -1   0   0 90362.9 2515.51   5
  -1   0   0 83040.6 2746.09   4
   1   0   1 90859.9 2512.86   2
   1   0   1 84110.2 3021.13   4
  -1   0  -1 88866.6 2732.81   5
  -1   0  -1 90559.1 3084.12   4
   1   0   1 97221.0 2766.76   5
  -1   0  -1 77011.3 2452.82   2
   1   0   2 403.140 238.611   4
   1   0   2 571.331 198.184   2
  -1   0  -2 883.772 172.104   1
   1   0   2 437.682 199.159   5
  -1   0  -2 919.590 296.527   5
  -1   0  -2 391.410 248.286   4
  -1   0  -2 485.987 143.620   6
  -1   0  -2 538.628 171.873   2
   1   0   3 1382.70 377.223   4
   1   0   3 1459.83 386.761   2
  -1   0  -3 1348.82 269.624   6
  -1   0  -3 1871.11 290.773   1
   1   0   3 1766.20 638.641   5
  -1   0  -4 324012. 8777.59   6
   1   0   4 302847. 10583.5   5
  -1   0  -4 338810. 8421.03   1
   1   0   4 317520. 9392.73   4
   1   0   5 212795. 6541.49   1
  -1   0  -5 226182. 6829.16   6
   1   0   5 224971. 7387.72   4
   1   0   5 207704. 8709.28   5
   1   0   6 211672. 6712.58   1
   1   0   6 198406. 7170.70   4
  -1   0  -6 215796. 6901.52   6
   1   0   7 8602.96 1938.30   5
  -1   0  -7 11559.5 1431.10   6
  -1   0  -8 2110.93 683.993   6
   1   0   8 3720.82 1376.22   5
  -1   0  -9 12853.6 1731.16   6
   1   0   9 10136.7 2005.84   5
   1   0  10 46164.1 4259.89   5
   1   1 -11 40761.7 3789.76   6
  -1   1  10 32482.4 2737.70   1
   1   1 -10 31209.7 3108.25   6
   1   1  -9 4824.47 1070.91   6
  -1   1   9 3596.48 894.140   1
   1   1  -8 3665.99 960.939   6
  -1   1   8 6068.11 1131.70   1
   1   1  -7 38365.8 2819.89   6
  -1   1   7 43161.6 2838.12   1
  -1   1   6 122984. 5098.26   1
   1   1  -6 126413. 5157.82   6
   1   1  -5 336616. 9868.13   6
  -1   1   5 339171. 9876.87   1
   1   1  -4 178244. 5518.72   3
  -1   1   4 189616. 6105.02   1
   1   1  -4 193296. 5995.33   6
   1   1  -3 29164.0 1395.60   3
  -1   1   3 33320.3 1889.81   1
  -1   1   2 22083.0 1287.62   3
   1   1  -2 19831.0 1288.18   1
  -1   1   2 24530.1 1471.70   6
  -1   1   2 24485.0 1454.78   1
   1   1  -1 146326. 4104.49   1
  -1   1   1 128593. 3689.32   3
   1   1  -1 142265. 3887.48   5
  -1   1   1 150085. 3625.81   4
  -1   1   1 162649. 4376.22   6
  -1   1   0 196210. 5251.88   4
  -1   1   0 195761. 4877.30   5
  -1   1   0 196337. 4955.17   6
   1   1   0 202550. 5122.81   5
   1   1   0 211648. 5044.97   1
   1   1   1 295448. 6866.99   6
  -1   1  -1 289914. 6791.72   2
   1   1   1 291972. 7268.09   2
  -1   1  -1 291788. 7642.34   4
   1   1   1 272414. 7355.00   5
  -1   1  -1 306134. 7163.52   5
  -1   1  -2 435756. 10751.2   1
   1   1   2 444336. 11212.8   2
  -1   1  -2 471383. 11509.9   5
  -1   1  -2 440841. 10678.6   2
   1   1   2 451371. 10770.1   6
   1   1   3 153931. 5529.87   5
   1   1   3 150338. 4437.41   6
  -1   1  -3 148905. 4354.68   1
   1   1   4 64784.8 2380.30   1
   1   1   4 65124.5 3834.31   5
  -1   1  -4 68191.6 2711.00   6
   1   1   5 19014.0 1302.41   1
  -1   1  -5 18814.6 1458.58   6
   1   1   5 17243.3 2075.88   5
   1   1   6 16356.3 1368.96   1
   1   1   6 20488.0 2392.79   5
  -1   1  -6 16977.7 1531.81   6
  -1   1  -7 119329. 4961.23   6
   1   1   7 124357. 4696.33   1
   1   1   8 104788. 6287.45   5
  -1   1  -8 106044. 5041.67   6
   1   1   9 48192.0 4122.18   5
  -1   1  -9 42375.7 3211.15   6
   1   1  10 12651.1 2281.44   5
   1   2 -11 3024.36 1127.30   6
  -1   2  10 30296.7 3449.37   5
   1   2 -10 31335.2 3082.19   6
   1   2  -9 65018.4 4240.14   6
  -1   2   9 62931.6 3727.47   1
   1   2  -8 34563.6 2857.07   6
  -1   2   8 37926.0 2725.98   1
   1   2  -7 111004. 5125.73   6
  -1   2   7 105302. 4761.63   1
  -1   2   6 17567.9 1650.16   1
   1   2  -6 13288.4 1535.78   6
   1   2  -5 32892.6 2186.99   6
  -1   2   5 33205.1 2186.42   1
  -1   2   4 49703.7 2635.43   3
  -1   2   4 44864.2 2423.99   1
  -1   2   3 105860. 3942.74   1
  -1   2   3 98918.4 3738.48   3
   1   2  -2 561529. 13625.0   1
  -1   2   2 573258. 13485.6   3
   1   2  -1 994460. 21913.8   5
  -1   2   1 940059. 22439.7   6
   1   2  -1 990671. 21570.5   3
  -1   2   1 906081. 21692.7   4
  -1   2   1 999999. 21939.0   3
   1   2  -1 960071. 22217.4   1
  -1   2   0 200949. 4712.84   5
  -1   2   0 196181. 5332.14   4
   1   2   0 201535. 5220.03   5
  -1   2   0 199356. 5176.09   6
   1   2   0 188280. 5004.35   1
   1   2   1 74985.0 2352.38   6
  -1   2  -1 81385.4 2327.40   5
   1   2   1 73830.0 2626.17   5
  -1   2  -1 73613.6 2794.41   4
   1   2   1 74909.1 2672.01   2
   1   2   2 206924. 5914.78   5
   1   2   2 176112. 5222.60   6
   1   2   3 78614.0 3663.23   5
   1   2   3 75408.3 2105.78   1
   1   2   3 82142.7 3036.12   6
   1   2   4 297760. 9670.99   5
   1   2   4 276145. 6989.93   1
   1   2   5 112055. 3638.99   1
  -1   2  -5 105795. 4164.60   6
   1   2   6 53447.5 4284.36   5
  -1   2  -6 61997.7 3247.17   6
  -1   2  -7 34584.4 2478.74   6
   1   2   7 33319.8 3200.26   5
  -1   2  -8 4500.25 923.745   6
   1   2   8 3787.98 1170.14   5
  -1   2  -9 5145.08 1128.22   6
   1   2   9 4307.15 1287.85   5
   1   2  10 19127.7 2761.46   5
   1   3 -11 18357.9 2537.72   6
  -1   3  10 28183.0 3193.81   5
   1   3 -10 25202.5 2753.99   6
  -1   3   9 4427.13 1290.63   5
   1   3  -9 4518.40 1134.61   6
  -1   3   9 5611.46 1080.15   1
  -1   3   8 460.695 455.844   1
   1   3  -8 2094.67 857.679   6
  -1   3   7 61248.6 3356.17   1
   1   3  -7 56837.3 3494.81   6
  -1   3   6 56813.7 3094.59   1
  -1   3   5 153858. 5845.75   3
  -1   3   5 146496. 5433.08   1
  -1   3   4 222023. 6989.20   3
  -1   3   4 211015. 6780.24   1
  -1   3   3 266826. 8252.58   3
  -1   3   2 246775. 6840.38   3
   1   3  -2 239211. 5789.00   3
   1   3  -1 331785. 8542.73   3
  -1   3   1 314837. 8458.32   3
   1   3  -1 332068. 8284.03   5
  -1   3   1 347687. 8251.44   4
   1   3  -1 349226. 8712.70   1
   1   3   0 499632. 12069.0   2
   1   3   0 481184. 12331.0   3
   1   3   0 499915. 11969.8   5
  -1   3   0 498291. 11183.9   5
  -1   3   0 533166. 12346.6   4
   1   3   0 495239. 11879.7   1
   1   3   1 458455. 10630.9   1
  -1   3  -1 463542. 10640.8   5
   1   3   1 462518. 11921.2   3
   1   3   1 438753. 11273.9   5
   1   3   2 459469. 11185.3   6
   1   3   2 442574. 10083.5   1
   1   3   2 421611. 11546.2   5
   1   3   3 25206.6 955.303   1
   1   3   3 25320.1 1885.43   5
   1   3   4 18164.1 1955.74   5
   1   3   4 14339.5 805.475   1
   1   3   5 13422.7 1838.56   5
   1   3   5 14389.9 970.559   1
  -1   3  -6 28580.1 2102.12   6
   1   3   6 30521.5 1622.67   1
   1   3   7 46708.2 3796.31   5
  -1   3  -7 52081.4 3115.15   6
   1   3   8 48416.1 4347.51   5
  -1   3  -8 57166.0 3524.60   6
   1   3   9 35303.7 3542.44   5
  -1   3  -9 38334.5 3020.66   6
  -1   4  10 13686.2 2630.01   5
   1   4 -10 23195.1 2670.04   6
   1   4  -9 58943.5 4074.26   6
  -1   4   9 52699.5 4485.96   5
  -1   4   8 79904.7 4146.63   1
   1   4  -8 89137.3 4811.46   6
  -1   4   8 82195.7 5362.18   5
  -1   4   7 38378.3 2628.23   1
  -1   4   6 58309.7 3154.90   1
  -1   4   5 6768.85 1033.38   1
  -1   4   5 6429.36 1047.86   3
  -1   4   4 66960.9 3458.27   3
  -1   4   3 192021. 6944.11   3
   1   4  -2 220139. 5750.22   3
  -1   4   2 241740. 6819.65   3
   1   4  -1 124378. 4255.73   3
   1   4  -1 126080. 3820.43   5
   1   4   0 210854. 6209.65   3
   1   4   0 208866. 5753.56   5
   1   4   0 211346. 5904.29   1
   1   4   1 66244.8 2311.33   1
   1   4   1 61779.1 2526.00   5
   1   4   1 63743.3 3061.89   3
   1   4   2 24089.7 1888.29   3
   1   4   2 24956.3 1701.02   5
   1   4   3 146794. 3912.41   1
   1   4   3 142729. 5525.32   5
   1   4   4 119480. 3346.91   1
   1   4   4 106391. 5180.48   5
   1   4   5 73008.6 4503.24   5
   1   4   5 84598.4 2753.27   1
   1   4   6 116389. 5988.79   5
  -1   4  -7 25245.5 2152.68   6
   1   4   7 21595.8 2571.66   5
   1   4   8 5516.15 1395.63   5
  -1   4  -8 6994.90 1264.42   6
   1   4   9 26293.6 3099.54   5
  -1   5  10 20562.5 2869.78   5
   1   5 -10 16758.4 2287.89   6
   1   5  -9 24420.4 2619.58   6
  -1   5   9 22023.3 2927.66   5
  -1   5   8 1622.93 642.037   1
   1   5  -8 2784.75 1066.03   6
  -1   5   8 1144.16 743.079   5
  -1   5   7 48357.6 2987.28   1
  -1   5   7 47716.9 3809.02   5
  -1   5   6 178787. 7186.46   3
  -1   5   6 184162. 6561.94   1
  -1   5   5 152635. 6249.15   3
  -1   5   5 151018. 5776.36   1
  -1   5   4 48137.2 3002.82   3
   1   5  -3 79081.0 2677.26   3
  -1   5   3 67561.9 3910.21   3
   1   5  -2 6190.16 634.440   3
  -1   5   2 6947.52 945.889   3
  -1   5   1 36646.2 1713.46   5
  -1   5   1 30932.5 1842.41   3
   1   5  -1 32635.3 1574.20   5
   1   5  -1 32309.7 1975.02   3
   1   5   0 140814. 4369.17   5
   1   5   0 152729. 5161.97   3
  -1   5   0 142694. 4716.96   3
   1   5   1 89035.6 3851.83   3
   1   5   1 93685.6 3401.38   5
   1   5   1 94242.1 3348.23   1
  -1   5  -1 95756.4 2849.60   2
   1   5   2 74566.0 3783.20   3
   1   5   2 78863.5 2776.29   1
   1   5   2 76303.9 3325.02   5
   1   5   3 286802. 9035.25   5
   1   5   4 58912.2 3648.28   5
   1   5   4 60649.9 2151.58   1
   1   5   5 2073.32 346.197   1
   1   5   5 1115.57 559.800   5
   1   5   6 75632.3 4630.30   5
   1   5   7 55734.7 4105.55   5
   1   5   8 57884.2 4538.48   5
  -1   5  -8 62152.6 3849.64   6
   1   5   9 55623.1 4474.91   5
   1   6 -10 22918.3 2750.90   6
  -1   6   9 36459.5 3664.35   5
   1   6  -9 33243.4 3181.68   6
  -1   6   8 79813.7 5311.84   5
  -1   6   7 42071.6 3817.63   5
  -1   6   7 49828.6 3026.64   1
  -1   6   6 49655.3 3556.20   5
  -1   6   6 46339.4 3399.04   3
  -1   6   6 41944.9 2843.62   1
  -1   6   5 41263.3 2970.54   3
  -1   6   5 41604.1 3065.91   5
  -1   6   4 45795.4 3075.83   3
  -1   6   4 42417.5 2880.42   5
  -1   6   3 192230. 6698.64   5
   1   6  -3 212833. 5801.00   3
   1   6  -2 149802. 4742.61   3
  -1   6   2 140633. 5519.86   3
  -1   6   2 151842. 5158.52   5
  -1   6   1 95946.6 2974.99   5
   1   6  -1 92118.3 3186.18   5
  -1   6   1 89967.8 3731.38   3
   1   6  -1 94017.0 4066.55   3
   1   6   0 150956. 4669.60   5
  -1   6   0 145083. 5032.55   3
   1   6   0 155058. 5650.78   3
   1   6   1 6736.63 820.620   5
   1   6   1 6500.29 1045.01   3
  -1   6  -1 7952.92 652.992   2
   1   6   2 9503.18 1334.22   3
   1   6   2 9128.81 1104.91   5
   1   6   3 123537. 5114.41   5
   1   6   3 127294. 5614.92   3
   1   6   4 51676.7 3452.30   5
   1   6   4 55978.0 2238.33   1
   1   6   5 166361. 7415.54   5
   1   6   6 56826.3 3968.92   5
   1   6   7 29215.6 3020.55   5
   1   6   8 4776.04 1351.10   5
  -1   7   9 6701.05 1784.02   5
   1   7  -9 10253.2 1817.69   6
  -1   7   8 8802.61 1751.33   5
  -1   7   7 8509.56 1646.04   3
  -1   7   7 8320.60 1719.52   5
  -1   7   7 9218.78 1394.46   1
  -1   7   6 76707.7 4593.50   3
  -1   7   6 67585.1 3811.86   1
  -1   7   6 73063.5 4554.42   5
  -1   7   5 45485.6 3351.39   5
  -1   7   5 42939.9 3166.72   3
  -1   7   4 207655. 7565.86   5
  -1   7   4 225379. 8250.19   3
   1   7  -4 203138. 6251.44   3
  -1   7   3 37343.3 3440.98   3
  -1   7   3 41795.5 2599.85   5
   1   7  -3 38679.3 2059.95   3
  -1   7   2 24312.8 1607.25   5
   1   7  -2 24540.1 1702.56   3
  -1   7   2 25187.6 2177.78   3
  -1   7   1 61949.5 2078.43   5
  -1   7   1 54274.1 2984.27   3
   1   7  -1 61271.0 3566.73   3
   1   7  -1 59033.2 2420.66   5
   1   7   0 86128.5 3233.68   5
  -1   7   0 82769.4 3630.54   3
   1   7   0 86765.8 4260.90   3
   1   7   1 259209. 7550.13   5
   1   7   1 264828. 8608.53   3
  -1   7  -1 259326. 7948.48   3
  -1   7  -1 256310. 6779.30   2
   1   7   2 149842. 5361.34   5
   1   7   2 149009. 6318.86   3
   1   7   3 63468.3 3908.46   3
   1   7   3 67907.4 3570.66   5
   1   7   4 459.092 640.698   5
   1   7   5-402.356 589.855   5
   1   7   6 38829.2 3350.59   5
   1   7   7 29710.3 3219.75   5
   1   7   8 46549.4 4278.76   5
  -1   8   9 13414.9 2276.49   5
  -1   8   8 40308.4 3786.51   5
  -1   8   7 21038.1 2537.46   5
  -1   8   7 23123.1 2599.29   3
  -1   8   6 23090.5 2127.28   1
  -1   8   6 21008.1 2477.45   5
  -1   8   6 24511.8 2621.66   3
  -1   8   5 945.468 701.435   5
  -1   8   5 506.998 486.677   3
   1   8  -5 848.878 362.312   3
  -1   8   4 2721.48 898.235   5
   1   8  -4 2277.15 543.011   3
  -1   8   4 4157.69 1360.16   3
  -1   8   3 67858.3 3388.60   5
   1   8  -3 70075.4 3163.74   3
  -1   8   2 197506. 6069.28   5
   1   8  -2 224291. 7186.90   3
  -1   8   2 214426. 8121.99   3
  -1   8   1 173549. 6509.30   3
   1   8  -1 173149. 5406.65   5
   1   8  -1 174561. 7414.15   3
  -1   8   1 186435. 4737.90   5
   1   8   0 94500.2 4692.25   3
  -1   8   0 86089.3 4029.83   3
   1   8   0 97069.6 3617.49   5
   1   8   1 2566.52 587.435   5
   1   8   1 1517.65 516.812   3
  -1   8  -1 2053.77 693.543   3
   1   8   2 3311.13 712.385   5
   1   8   2 5771.06 1116.97   3
  -1   8  -2 4060.50 882.838   3
   1   8   3 85512.7 4827.50   3
   1   8   3 83815.9 4120.12   5
   1   8   4 58588.1 3706.11   5
   1   8   5 96771.7 5392.04   5
   1   8   6 9763.80 1732.04   5
   1   8   7 11787.1 2021.90   5
   1   8   8 796.202 846.355   5
  -1   9   8 4303.27 1239.05   5
  -1   9   7 7151.23 1743.22   3
  -1   9   7 10479.8 1769.27   5
  -1   9   6 64369.3 4641.41   3
  -1   9   6 62792.4 4151.93   5
  -1   9   5 90984.2 5220.55   3
  -1   9   5 88236.8 4606.44   5
  -1   9   4 61997.1 3501.00   5
  -1   9   4 70161.1 4437.28   3
   1   9  -4 66236.2 3245.08   3
  -1   9   3 19628.9 1606.91   5
   1   9  -3 19126.2 1718.23   3
  -1   9   3 17898.5 2552.67   3
  -1   9   2 525.951 713.544   3
   1   9  -2 1952.85 669.835   3
   1   9  -1 9710.80 1799.06   3
  -1   9   1 12795.2 1583.97   3
   1   9  -1 11463.7 1026.49   5
  -1   9   0 46733.4 3014.49   3
   1   9   0 49332.4 2496.54   5
   1   9   1 131806. 6013.68   3
  -1   9  -1 133331. 5373.30   3
   1   9   1 130688. 4863.17   5
   1   9   2 75332.8 3653.71   5
   1   9   2 80901.9 4630.35   3
  -1   9  -2 71529.1 3781.81   3
   1   9   3 72079.0 4525.80   3
   1   9   3 66436.2 3717.12   5
  -1   9  -3 71918.6 3909.50   3
   1   9   4 1076.46 692.038   3
   1   9   4 2339.97 831.204   5
   1   9   5 1965.47 841.564   5
   1   9   6 10635.8 1817.50   5
   1   9   7 34308.1 3317.65   5
  -1  10   8 50694.0 3924.60   5
  -1  10   7 30938.8 2858.29   5
  -1  10   7 30978.3 3275.80   3
  -1  10   6 3653.43 1281.25   3
  -1  10   6 3411.35 947.201   5
  -1  10   5 500.776 706.130   3
  -1  10   4 23655.6 2714.93   3
  -1  10   3 71671.7 5368.57   3
   1  10  -3 86161.2 4404.05   3
  -1  10   2 59989.7 4648.06   3
   1  10  -2 62495.2 4296.24   3
  -1  10   1 53768.1 3720.32   3
   1  10  -1 45444.9 3836.86   3
   1  10   0 34378.3 3004.16   3
  -1  10   0 31465.2 2566.99   3
  -1  10  -1 14918.5 1769.71   3
   1  10   1 17837.0 1553.82   5
   1  10   1 15506.7 1967.84   3
   1  10   2 3994.60 836.770   5
   1  10   2 4522.84 1040.22   3
  -1  10  -2 3405.78 892.577   3
   1  10   3 14904.6 2144.40   3
   1  10   3 16749.6 1800.81   5
  -1  10  -3 16861.5 1884.02   3
   1  10   4 59388.1 3836.31   5
   1  10   4 56757.6 4243.11   3
   1  10   5 64548.2 4368.16   5
   1  10   6 54139.6 4061.01   5
   1  10   7 6761.45 1574.46   5
  -1  11   6 29932.5 3366.41   3
  -1  11   5 53598.3 4248.33   3
  -1  11   4 44107.7 3843.43   3
  -1  11   3 18010.4 2668.15   3
   1  11  -2 88.2693 1201.21   3
  -1  11   2 806.840 1249.68   3
   1  11  -1 5552.66 1597.72   3
  -1  11   1 5228.63 1271.54   3
  -1  11   0 32070.4 2937.68   3
   1  11   0 33005.3 3085.89   3
   1  11   1 42305.2 3454.19   3
  -1  11  -1 40568.8 3103.15   3
   1  11   2 89859.2 5441.35   3
  -1  11  -2 86486.1 4645.66   3
   1  11   3 20267.6 2543.71   3
  -1  11  -3 18441.2 2106.18   3
  -1  11  -4 19811.7 2117.58   3
   1  11   4 21208.3 2562.60   3
   1  11   5 8221.57 1513.98   5
  -1  11  -5 7057.50 1489.68   3
   1  11   6 6686.95 1473.37   5
  -1  12   4 13101.4 2187.06   3
  -1  12   3 34538.6 3728.30   3
  -1  12   2 38626.0 4354.39   3
   1  12  -1 99353.5 5825.51   3
  -1  12   1 77459.2 5675.02   3
  -1  12   0 13352.5 2183.34   3
   1  12   0 16246.1 2245.13   3
   1  12   1 5276.70 1277.74   3
  -1  12  -1 5898.43 1355.50   3
  -1  12  -2 15255.8 2022.69   3
   1  12   2 14137.0 2217.39   3
   1  12   3 12034.7 2036.76   3
  -1  12  -3 12567.0 1790.18   3
  -1  12  -4 48546.3 3693.76   3
   1  12   4 52141.8 4416.90   3
  -1  12  -5 20494.7 2392.88   3
  -1  13   3 35217.7 3721.20   3
  -1  13   2 1299.80 1420.61   3
  -1  13   1 6081.59 1460.31   3
   1  13   0 40781.0 3645.88   3
  -1  13   0 42771.3 4024.76   3
  -1  13  -1 52458.1 4170.79   3
   1  13   1 45651.5 4020.70   3
   1  13   2 34383.1 3605.49   3
  -1  13  -2 34803.9 3222.79   3
   1  13   3 12002.5 2163.11   3
  -1  13  -3 11755.9 1929.04   3
  -1  13  -4 5336.82 1322.48   3
   1  14   1 7348.61 1628.70   3
   2 -13  -1 8882.62 1825.86   4
   2 -13   0 24651.2 3106.99   4
   2 -13   1 17412.9 2594.81   4
  -2 -12   4 28712.1 3028.91   4
  -2 -12   3 23035.2 2768.16   4
  -2 -12   2 13743.1 2197.44   4
   2 -12  -2 12883.1 2103.90   4
   2 -12  -1 7105.55 1654.93   4
   2 -12   0 698.631 806.050   4
   2 -12   1 4568.83 1359.65   4
   2 -12   2 32280.1 3540.60   4
   2 -12   3 40658.0 4030.52   4
  -2 -11   6 18380.0 2369.34   4
  -2 -11   5 20711.8 2587.45   4
  -2 -11   4 12607.4 1863.10   4
  -2 -11   3 1150.03 722.070   4
  -2 -11   2 29127.8 2947.17   4
   2 -11  -2 24281.6 2713.70   4
  -2 -11   2 28666.2 2513.95   2
   2 -11  -1 48331.0 3921.67   4
   2 -11   0 93890.8 5746.07   4
   2 -11   1 23449.9 2810.76   4
   2 -11   2 12716.4 2140.96   4
   2 -11   3 4857.39 1360.09   4
   2 -11   4 16149.1 2481.03   4
  -2 -10   7 2709.03 929.851   4
  -2 -10   6 3290.67 1146.77   4
  -2 -10   5 18507.4 2264.05   4
  -2 -10   4 44274.0 3427.34   4
  -2 -10   3 94563.3 5219.78   4
  -2 -10   3 92580.1 4328.60   2
   2 -10  -3 84787.6 5013.73   4
   2 -10  -2 81033.2 4870.48   4
  -2 -10   2 77368.0 4124.54   2
   2 -10  -1 5358.22 1275.87   4
  -2 -10   1 5115.15 1007.13   2
   2 -10   0 1813.56 941.447   4
   2 -10   1 38654.6 3426.28   4
   2 -10   2 66495.0 4698.42   4
   2 -10   3 68789.8 4921.42   4
   2 -10   4 35408.0 3551.67   4
   2 -10   5 2316.46 1112.35   4
  -2  -9   8 24652.7 2612.55   4
  -2  -9   7 26983.4 2674.75   4
  -2  -9   6 70520.7 4290.75   4
  -2  -9   5 36698.7 3100.35   4
  -2  -9   4 74.5611 598.778   4
  -2  -9   4-56.3779 435.640   2
   2  -9  -3 6956.15 1232.75   4
  -2  -9   3 6191.05 982.375   2
  -2  -9   3 5729.44 1235.41   4
   2  -9  -2 35901.8 2935.66   4
  -2  -9   2 29114.6 2258.22   2
   2  -9  -1 101916. 5399.71   4
  -2  -9   1 102162. 4701.25   2
   2  -9   0 92835.5 5208.59   4
  -2  -9   0 90589.4 4613.14   2
   2  -9   1 91379.4 5229.51   4
   2  -9   2 10129.6 1731.26   4
   2  -9   3 5251.37 1435.95   4
   2  -9   4 9549.21 1726.45   4
   2  -9   5 24551.8 2904.21   4
   2  -9   6 66261.1 4968.61   4
  -2  -8   9 32139.1 2871.17   4
  -2  -8   8 32979.5 3320.90   1
  -2  -8   8 30464.8 2754.56   4
   2  -8  -8 30002.2 3111.55   6
  -2  -8   7 3354.74 986.645   1
  -2  -8   7 1982.48 740.564   4
  -2  -8   6 27722.4 2474.93   4
  -2  -8   6 21040.9 2329.89   1
  -2  -8   5 22484.5 2304.13   1
  -2  -8   5 26266.2 1814.05   2
  -2  -8   5 28070.8 2414.73   4
  -2  -8   4 155270. 6412.75   4
   2  -8  -4 159757. 6153.42   4
  -2  -8   4 153687. 5456.88   2
  -2  -8   3 81196.4 3572.54   2
   2  -8  -3 73560.9 4024.61   4
  -2  -8   2 17859.7 1600.29   2
   2  -8  -2 10598.2 1525.66   4
  -2  -8   1 5093.71 906.920   2
   2  -8  -1 3983.52 908.178   4
   2  -8   0 9343.93 1445.45   4
  -2  -8   0 9131.39 1218.81   2
  -2  -8  -1 34570.3 2633.03   2
   2  -8   1 32414.9 2779.39   4
   2  -8   2 56887.8 3937.87   4
   2  -8   3 80449.7 4867.51   4
   2  -8   4 142225. 6923.94   4
   2  -8   5 19861.2 2502.71   4
   2  -8   6-56.2737 664.850   4
   2  -8   7 6584.85 1584.34   4
  -2  -7   9 15748.5 2359.67   1
   2  -7  -9 15969.8 2346.60   6
   2  -7  -8 22198.0 2707.46   6
  -2  -7   8 26528.2 2817.88   1
  -2  -7   8 25102.4 2409.32   4
  -2  -7   7 91991.1 5196.57   1
  -2  -7   7 89083.3 4573.15   4
   2  -7  -7 90360.0 5315.16   6
   2  -7  -6 103809. 5567.90   6
  -2  -7   6 110340. 5472.56   1
  -2  -7   6 111446. 5113.11   4
   2  -7  -5 11697.8 2007.08   6
  -2  -7   5 9983.92 1420.50   4
  -2  -7   5 11342.3 1540.58   1
  -2  -7   5 12135.0 1164.52   2
  -2  -7   4 1418.71 631.580   4
  -2  -7   4 1189.19 586.908   1
  -2  -7   4 1417.47 508.014   2
   2  -7  -4 1727.95 546.521   4
  -2  -7   3 12381.0 1430.04   1
   2  -7  -3 11196.1 1286.42   4
  -2  -7   3 11518.8 1163.27   2
   2  -7  -2 29210.3 2225.34   4
  -2  -7   2 29228.7 1946.26   2
   2  -7  -1 160550. 6364.21   4
  -2  -7   1 169770. 5844.48   2
   2  -7   0 52302.9 3295.81   4
  -2  -7   0 52222.1 2929.68   2
   2  -7   1 77075.1 4265.00   4
  -2  -7  -1 81311.4 4046.40   2
  -2  -7  -2 68651.8 3909.57   2
   2  -7   2 70497.9 4178.13   4
   2  -7   3 1658.55 811.781   4
   2  -7   4 12199.1 1793.41   4
   2  -7   5 59070.6 4154.73   4
   2  -7   6 65764.5 4717.50   4
   2  -7   7 65870.3 4800.36   4
  -2  -6   9 33694.4 3310.94   1
   2  -6  -9 29723.2 3122.29   6
  -2  -6   8 13299.1 1981.50   1
   2  -6  -8 12010.2 1927.54   6
  -2  -6   8 11829.2 1518.61   4
   2  -6  -7 8507.46 1570.51   6
  -2  -6   7 5486.54 1242.55   1
  -2  -6   7 6240.56 1091.90   4
   2  -6  -6 20960.2 2342.69   6
  -2  -6   6 18366.7 2073.86   1
  -2  -6   6 24024.3 2028.93   4
  -2  -6   5 25202.0 2203.03   1
   2  -6  -5 28234.2 2555.99   6
  -2  -6   5 23200.5 1937.22   4
  -2  -6   4 194186. 7017.85   1
  -2  -6   4 212069. 6969.89   4
   2  -6  -4 191994. 6014.62   4
   2  -6  -4 194432. 7715.53   6
  -2  -6   3 86161.4 3810.58   1
   2  -6  -3 75685.9 3400.56   4
  -2  -6   3 78939.9 3234.21   2
  -2  -6   2 175196. 5589.61   2
  -2  -6   2 175396. 5831.00   1
   2  -6  -2 167877. 5950.50   4
  -2  -6   1 24927.7 1730.20   2
   2  -6  -1 23967.8 1910.57   4
  -2  -6   0 8108.97 1051.27   2
   2  -6   0 7400.18 1143.31   4
   2  -6   1 94651.9 4568.81   4
  -2  -6  -1 88060.8 4004.34   2
  -2  -6  -2 153724. 6034.62   2
   2  -6   2 146750. 6204.48   4
   2  -6   3 101406. 2950.81   5
   2  -6   3 100987. 5105.06   4
   2  -6   4 75231.7 4433.59   4
   2  -6   5 13917.8 1928.19   4
   2  -6   6 3255.47 1052.66   4
   2  -6   7 8337.45 1757.53   4
   2  -6   8 19092.0 2548.27   4
   2  -5 -10 3791.98 1198.52   6
  -2  -5  10 3822.46 1191.32   1
  -2  -5   9 9070.37 1685.69   1
   2  -5  -9 8588.30 1641.80   6
  -2  -5   8 47640.6 3654.31   1
   2  -5  -8 46132.5 3757.31   6
  -2  -5   8 48742.8 2997.23   4
  -2  -5   7 58208.6 3873.67   1
   2  -5  -7 52546.5 3780.77   6
  -2  -5   7 55602.9 3123.87   4
  -2  -5   6 28753.5 2489.16   1
  -2  -5   6 31834.7 2183.43   4
   2  -5  -6 26943.5 2554.77   6
   2  -5  -5 143072. 6112.78   6
  -2  -5   5 137158. 5743.79   1
  -2  -5   5 135635. 5138.50   4
   2  -5  -4 55577.9 3483.20   6
  -2  -5   4 50697.8 3026.65   1
  -2  -5   4 54284.7 2818.09   4
   2  -5  -4 55570.6 2215.70   4
   2  -5  -3 17236.4 1737.12   6
  -2  -5   3 17801.0 1595.09   1
   2  -5  -3 15070.2 1159.75   4
  -2  -5   2 162180. 5093.03   2
  -2  -5   2 162226. 5311.70   1
   2  -5  -2 147253. 5159.97   4
  -2  -5   1 163175. 4793.78   3
  -2  -5   1 172320. 5241.58   1
   2  -5  -1 168228. 5783.29   4
  -2  -5   1 173098. 5406.98   2
  -2  -5   0 376904. 10103.2   2
   2  -5   0 354154. 10637.6   4
   2  -5   1 175421. 6442.16   4
  -2  -5  -1 176384. 5976.68   2
   2  -5   2 11016.9 1426.46   4
  -2  -5  -2 14037.0 1468.15   2
   2  -5   2 14191.7 778.740   5
   2  -5   3 11757.3 869.420   5
   2  -5   3 11934.0 1583.19   4
   2  -5   4 34490.8 2850.18   4
   2  -5   4 35789.4 1861.55   5
   2  -5   5 107487. 4175.48   5
   2  -5   5 99397.2 5406.73   4
   2  -5   6 19759.4 1785.42   5
   2  -5   6 19291.4 2326.92   4
   2  -5   7 52628.3 4042.15   4
   2  -5   8 14188.7 2254.72   4
   2  -5   9 22966.0 2800.44   4
   2  -4 -10 35011.7 3513.92   6
  -2  -4  10 36604.5 3442.72   1
   2  -4  -9 40636.4 3632.18   6
  -2  -4   9 34717.1 3361.53   1
   2  -4  -8 7482.16 1546.54   6
  -2  -4   8 12602.4 1869.68   1
  -2  -4   8 10733.0 1261.55   4
  -2  -4   7 22660.0 2353.24   1
   2  -4  -7 22364.4 2448.56   6
  -2  -4   7 25733.4 1923.93   4
   2  -4  -6 42827.3 3153.67   6
  -2  -4   6 36912.7 2783.02   1
  -2  -4   6 39690.6 2328.71   4
   2  -4  -5 126030. 5540.83   6
  -2  -4   5 109105. 4309.55   4
  -2  -4   5 118970. 5059.12   1
   2  -4  -4 128169. 5619.56   6
  -2  -4   4 141417. 5382.92   1
   2  -4  -4 142493. 3665.33   4
   2  -4  -3 77927.4 3801.36   6
  -2  -4   3 75770.5 3379.54   1
   2  -4  -3 70505.2 2583.21   4
   2  -4  -2 403353. 11419.3   6
  -2  -4   2 426016. 11050.7   1
   2  -4  -2 421312. 10814.1   4
  -2  -4   1 12383.1 932.478   3
  -2  -4   1 10823.7 955.309   1
  -2  -4   1 10246.1 968.912   2
   2  -4  -1 10627.5 1074.30   4
   2  -4   0 7798.35 1010.34   4
  -2  -4   0 8471.43 934.973   2
  -2  -4   0 8710.84 709.548   1
   2  -4   1 86064.0 2614.08   5
   2  -4   1 83867.4 3889.27   4
  -2  -4  -1 93406.3 3661.07   2
   2  -4   2 166457. 4662.60   5
  -2  -4  -2 178707. 5961.38   2
   2  -4   2 173912. 6407.44   4
   2  -4   3 174260. 5145.74   5
  -2  -4  -3 179039. 6576.89   2
   2  -4   3 180659. 6845.78   4
   2  -4   4 72844.1 3069.85   5
   2  -4   4 63788.5 3900.86   4
   2  -4   5 46326.9 2684.47   5
   2  -4   5 42428.2 3247.67   4
   2  -4   6 15225.6 1984.11   4
   2  -4   6 13333.7 1616.04   5
   2  -4   7 29567.4 2919.99   4
   2  -4   7 29966.8 2698.44   5
   2  -4   8 24749.6 2731.87   4
   2  -4   8 25854.7 2670.04   5
   2  -4   9 25220.4 2904.84   4
  -2  -3  11 6567.32 1447.17   1
  -2  -3  10 585.166 878.489   1
   2  -3 -10 1735.18 973.548   6
   2  -3  -9 9835.84 1764.07   6
  -2  -3   9 15028.1 2204.01   1
   2  -3  -8 85733.2 5099.07   6
  -2  -3   8 97939.1 5236.55   1
  -2  -3   8 84610.2 3774.02   4
   2  -3  -7 174966. 7507.40   6
  -2  -3   7 188204. 7422.73   1
  -2  -3   7 175991. 5845.89   4
   2  -3  -6 76259.9 4266.91   6
  -2  -3   6 71889.6 3089.27   4
  -2  -3   6 79734.0 4168.80   1
   2  -3  -5 50077.7 3258.94   6
  -2  -3   5 48573.0 3053.05   1
   2  -3  -4 18733.7 1796.86   6
  -2  -3   4 20674.8 1756.15   1
   2  -3  -3 82045.9 3805.46   6
   2  -3  -3 81267.7 2540.27   4
   2  -3  -2 166735. 5556.72   6
   2  -3  -2 162413. 4822.65   4
  -2  -3   2 162190. 5234.90   1
  -2  -3   1 84248.7 2760.43   3
  -2  -3   1 77306.3 2870.47   1
   2  -3  -1 72607.7 3059.09   4
   2  -3  -1 79749.1 3039.61   6
  -2  -3   0 170576. 5237.21   2
   2  -3   0 165505. 4629.33   5
  -2  -3   0 171651. 4732.81   1
   2  -3   0 170910. 5693.46   4
   2  -3   1 100832. 3151.82   5
  -2  -3  -1 108154. 2805.36   1
  -2  -3  -1 106580. 3820.77   2
   2  -3   1 98314.0 4223.35   4
   2  -3   2 211167. 5740.92   5
  -2  -3  -2 201953. 6459.43   2
   2  -3   2 209543. 7177.26   4
  -2  -3  -3 28342.1 2108.82   2
   2  -3   3 24669.8 2172.86   4
   2  -3   3 29647.5 1654.66   5
   2  -3   4 22209.0 1678.89   5
   2  -3   4 25221.9 2286.97   4
   2  -3   5 164185. 6884.44   4
   2  -3   5 164572. 6266.37   5
  -2  -3  -6 77436.7 3625.21   6
   2  -3   6 76832.9 4284.81   5
   2  -3   6 81097.6 4624.63   4
   2  -3   7 80621.6 4857.02   4
   2  -3   7 78409.9 4754.34   5
   2  -3   8 43474.2 4041.17   5
   2  -3   8 49516.6 3877.74   4
   2  -3   9 208.546 674.913   4
   2  -3   9 1323.23 927.483   5
  -2  -2  11 17581.3 2387.07   1
  -2  -2  10 60824.2 4371.02   1
   2  -2 -10 62795.1 4691.73   6
  -2  -2   9 68283.7 4481.18   1
   2  -2  -9 74031.3 4880.25   6
  -2  -2   8 23165.3 2427.60   1
   2  -2  -8 22260.2 2443.28   6
  -2  -2   7 933.114 359.169   4
   2  -2  -7 754.519 531.120   6
  -2  -2   7 1464.91 712.689   1
  -2  -2   6 21775.1 1433.62   4
   2  -2  -6 24620.6 2297.61   6
  -2  -2   6 25321.8 2269.78   1
  -2  -2   5 184084. 6879.05   1
  -2  -2   5 205324. 5811.16   4
   2  -2  -5 189642. 7158.06   6
  -2  -2   4 195003. 6559.99   1
   2  -2  -4 187297. 6785.78   6
  -2  -2   3 237085. 7120.86   1
   2  -2  -3 214674. 7179.33   6
   2  -2  -2 3799.95 530.726   4
   2  -2  -2 3093.96 574.594   6
  -2  -2   2 3592.46 656.640   1
  -2  -2   1 92238.3 3246.43   1
   2  -2  -1 92989.2 3258.96   6
   2  -2  -1 92473.2 3399.94   4
  -2  -2   0 13041.0 856.871   1
   2  -2   0 14317.2 897.489   5
   2  -2   0 13244.3 1183.11   4
  -2  -2   0 13627.4 1032.00   2
  -2  -2  -1 77272.8 2250.44   1
   2  -2   1 80840.4 2683.38   5
  -2  -2  -1 74318.9 2938.08   2
   2  -2   1 79429.7 3512.77   4
   2  -2   2 134170. 4201.17   5
  -2  -2  -2 131434. 4574.37   2
   2  -2   2 143096. 5353.10   4
   2  -2   3 224124. 6520.51   5
  -2  -2  -3 207207. 6813.99   2
   2  -2   3 202564. 7327.82   4
  -2  -2  -4 146388. 4775.16   6
   2  -2   4 150216. 5449.46   5
   2  -2   4 137949. 5887.62   4
   2  -2   5 141147. 6034.67   5
  -2  -2  -5 136297. 4857.45   6
   2  -2   5 138743. 6076.64   4
   2  -2   6-582.353 750.839   5
   2  -2   6 751.922 704.299   4
  -2  -2  -6 70.5924 289.113   6
   2  -2   7 16227.5 2001.02   4
   2  -2   7 15942.8 2149.10   5
   2  -2   8 46849.7 4146.69   5
   2  -2   8 48643.4 3771.18   4
   2  -2   9 36985.8 3854.34   5
   2  -2  10 23927.3 3045.65   5
   2  -1 -11 3280.08 1020.71   6
  -2  -1  11 3631.90 1123.62   1
   2  -1 -10 2702.21 1109.76   6
  -2  -1  10 2047.32 920.238   1
   2  -1  -9 22675.6 2589.88   6
  -2  -1   9 24067.6 2550.72   1
   2  -1  -8 59896.1 3972.55   6
  -2  -1   8 54724.3 3754.27   1
  -2  -1   7 67318.5 2715.62   4
  -2  -1   7 74173.3 4249.57   1
   2  -1  -7 65404.6 4060.49   6
  -2  -1   6 225067. 6130.81   4
  -2  -1   6 226515. 8171.52   1
   2  -1  -6 224476. 8139.83   6
  -2  -1   5 47713.3 3039.73   1
   2  -1  -5 44383.4 2822.87   6
  -2  -1   5 46880.8 1858.90   4
   2  -1  -4 4723.37 888.329   6
  -2  -1   4 4611.02 506.854   4
  -2  -1   4 6263.43 1006.65   1
   2  -1  -3 2222.82 556.112   6
  -2  -1   3 2032.70 282.349   3
  -2  -1   3 2441.62 587.450   1
  -2  -1   2 137724. 4624.95   1
   2  -1  -2 130792. 4508.29   6
   2  -1  -1 492521. 11737.5   6
   2  -1  -1 475541. 11421.9   5
   2  -1   0 386484. 8680.31   6
   2  -1   0 362286. 9165.70   5
   2  -1   0 366533. 9929.12   4
  -2  -1  -1 251312. 6701.91   2
  -2  -1  -1 247801. 6319.16   1
   2  -1   1 255223. 6715.56   5
   2  -1   2 42548.9 2027.10   5
  -2  -1  -2 43561.9 2052.33   2
  -2  -1  -3 7674.99 618.839   6
  -2  -1  -3 7824.57 946.168   2
   2  -1   3 8734.31 1026.52   5
   2  -1   3 6417.57 1027.14   4
  -2  -1  -3 7362.77 484.544   1
  -2  -1  -4 93441.9 2748.84   1
   2  -1   4 85034.6 4327.28   4
  -2  -1  -4 87170.0 3211.23   6
  -2  -1  -5 17158.3 1353.95   6
   2  -1   5 14828.2 1743.89   4
   2  -1   5 15833.1 1846.97   5
  -2  -1  -6 199282. 6519.94   6
   2  -1   6 183004. 8127.53   5
   2  -1   6 194615. 7760.37   4
   2  -1   7 40209.6 3714.64   5
   2  -1   7 39317.9 3181.13   4
   2  -1   8 28037.9 3209.29   5
   2  -1   9 536.284 667.452   5
  -2   0  11 47885.9 3761.14   1
   2   0 -11 52323.5 4410.60   6
   2   0 -10 29153.4 3049.68   6
  -2   0  10 30754.4 2884.30   1
  -2   0   9 21297.5 2393.64   1
   2   0  -9 21549.5 2525.42   6
  -2   0   8 61561.6 3935.55   1
   2   0  -8 60462.5 4040.56   6
   2   0  -7 20673.9 2153.41   6
  -2   0   7 15372.7 1875.34   1
  -2   0   6 3557.12 412.908   4
   2   0  -6 2744.35 722.068   6
  -2   0   6 2708.01 877.862   1
  -2   0   5 74375.8 3795.51   1
  -2   0   5 66460.4 2082.06   4
   2   0  -5 73295.8 3632.07   6
  -2   0   4 75311.0 3058.36   3
  -2   0   4 96065.7 4166.83   1
   2   0  -4 96059.2 2872.32   3
   2   0  -4 81424.4 3711.82   6
  -2   0   4 82752.3 2451.26   4
  -2   0   3 854551. 20479.7   3
   2   0  -3 878601. 21183.0   6
  -2   0   3 920239. 21835.4   1
  -2   0   2 95056.5 2658.62   3
  -2   0   2 102996. 3894.37   1
  -2   0   1 114622. 4152.40   1
   2   0  -1 121083. 3725.67   5
   2   0  -1 114130. 3553.46   6
  -2   0   1 118407. 3952.01   4
   2   0   0 29791.2 1539.51   5
   2   0   0 33027.1 1232.15   6
  -2   0  -1 243926. 6483.10   2
   2   0   1 249790. 6803.83   5
   2   0   2 188685. 5965.50   5
  -2   0  -2 212323. 5752.52   2
   2   0   3 278657. 8601.92   5
  -2   0  -3 290920. 7285.09   1
  -2   0  -3 289568. 7265.32   6
   2   0   4 107814. 4874.94   5
  -2   0  -4 117017. 3539.00   1
  -2   0  -4 113920. 3759.35   6
  -2   0  -5 1920.29 508.073   6
   2   0   5 1450.75 623.442   5
  -2   0  -6 1276.52 406.474   6
   2   0   6-611.964 846.553   5
   2   0   7 4221.77 997.211   5
   2   0   8 16766.6 2642.48   5
   2   0   9 63265.0 5032.09   5
  -2   1  11 4276.41 1150.69   1
   2   1 -11 3423.50 1286.26   6
   2   1 -10 1902.62 926.238   6
  -2   1  10 895.946 595.834   1
  -2   1   9 30416.3 2761.25   1
   2   1  -9 25555.1 2706.43   6
  -2   1   8 46658.8 3371.24   1
   2   1  -8 47157.2 3494.42   6
  -2   1   7 68239.7 4002.02   1
   2   1  -7 69234.2 4042.17   6
  -2   1   6 203327. 7528.42   1
   2   1  -6 214670. 7570.65   6
   2   1  -5 48951.6 2830.19   6
  -2   1   5 47917.8 2519.07   3
   2   1  -5 50536.9 2215.02   3
  -2   1   5 44816.3 2925.91   1
   2   1  -4 5642.67 456.273   3
  -2   1   4 4655.51 947.634   1
  -2   1   4 4951.58 700.517   3
   2   1  -4 4062.91 803.391   6
   2   1  -3 5659.26 792.142   6
  -2   1   3 6429.49 989.087   1
  -2   1   3 6417.53 709.984   3
  -2   1   3 5347.75 415.601   4
  -2   1   2 99449.8 3074.13   3
   2   1  -2 109307. 3546.37   6
  -2   1   2 102392. 3182.82   4
   2   1  -1 480341. 11576.9   5
  -2   1   1 455405. 11504.9   4
  -2   1   1 460675. 11404.9   6
  -2   1   0 381824. 9377.29   5
   2   1   0 373905. 9606.64   5
  -2   1   0 373386. 9046.97   6
  -2   1  -1 244570. 6001.02   6
   2   1   1 263134. 7078.25   5
  -2   1  -2 26506.4 1360.43   2
   2   1   2 31220.7 1860.37   5
  -2   1  -3 7473.52 591.163   6
  -2   1  -3 8077.50 799.694   2
   2   1   3 9695.48 1154.56   5
  -2   1  -4 81711.7 2918.04   6
   2   1   4 87759.3 4284.44   5
   2   1   5 16493.2 2092.01   5
  -2   1  -5 20012.1 1418.51   6
   2   1   6 191441. 8562.37   5
  -2   1  -6 215652. 6762.22   6
   2   1   7 40239.9 3723.94   5
   2   1   8 30270.1 3383.58   5
   2   1   9 1520.33 1027.05   5
  -2   2  10 62937.9 4192.44   1
   2   2 -10 66418.4 4705.51   6
   2   2  -9 82091.8 4993.01   6
  -2   2   9 81593.8 4670.45   1
  -2   2   8 24974.0 2445.70   1
   2   2  -8 18645.8 2166.02   6
   2   2  -7 590.508 427.440   6
  -2   2   7 1488.87 713.760   1
   2   2  -6 24135.9 2116.67   6
  -2   2   6 23954.6 2175.50   1
  -2   2   6 21150.4 1891.39   3
  -2   2   5 197882. 6236.17   3
   2   2  -5 184492. 5505.02   3
   2   2  -5 177320. 6366.04   6
  -2   2   4 180182. 5306.85   3
  -2   2   4 180748. 5916.31   1
  -2   2   3 242206. 7705.11   1
  -2   2   3 226468. 5395.01   4
  -2   2   3 243350. 6581.78   3
  -2   2   2 14450.5 984.937   3
  -2   2   2 12683.9 803.362   4
   2   2  -1 88707.0 3236.87   5
  -2   2   1 85913.3 2900.73   5
   2   2  -1 90812.0 3398.93   1
  -2   2   1 89899.8 3115.33   4
  -2   2   1 97210.4 3563.65   6
  -2   2   0 16474.0 1106.68   6
   2   2   0 17513.6 1114.70   1
  -2   2   0 19478.1 1061.52   5
   2   2   0 17419.5 1240.24   5
  -2   2  -1 55245.2 2126.96   5
  -2   2  -1 52815.6 1901.97   6
   2   2   1 50954.8 2414.96   5
   2   2   2 141116. 5091.76   5
  -2   2  -2 146620. 4160.51   2
   2   2   3 238069. 6360.11   6
  -2   2  -3 228691. 6367.30   2
  -2   2  -4 148299. 4572.17   6
   2   2   4 152965. 6221.64   5
   2   2   4 150587. 4663.58   6
   2   2   5 128649. 6298.14   5
  -2   2  -5 137014. 4612.45   6
  -2   2  -6-27.7086 308.394   6
   2   2   6 263.285 638.776   5
   2   2   7 15557.6 2376.98   5
   2   2   8 54300.0 4495.26   5
   2   2   9 37511.4 4138.84   5
  -2   3  10 433.706 515.794   1
   2   3 -10-1075.17 912.631   6
   2   3  -9 8703.23 1618.73   6
  -2   3   9 10281.6 1669.86   1
  -2   3   8 82489.9 4544.04   1
   2   3  -8 82273.7 4795.19   6
  -2   3   7 210800. 7841.95   1
   2   3  -7 207058. 7870.22   6
  -2   3   6 69126.7 3845.49   1
   2   3  -6 78162.9 4053.36   6
  -2   3   5 60176.3 3136.38   3
   2   3  -5 59434.1 2240.28   3
  -2   3   5 61094.8 3461.18   1
  -2   3   4 14020.2 1547.34   1
  -2   3   4 14139.5 1513.90   3
  -2   3   3 85024.7 3312.90   3
  -2   3   2 170826. 5061.84   3
  -2   3   2 163574. 4560.54   4
   2   3  -1 96109.5 3585.62   5
  -2   3   1 105577. 3197.26   5
  -2   3   0 169900. 5057.65   6
  -2   3   0 161094. 4420.15   5
   2   3   0 167515. 4877.80   1
  -2   3  -1 135339. 3988.45   5
   2   3   1 139000. 4710.93   5
   2   3   2 192152. 5522.64   6
   2   3   2 184228. 6329.16   5
   2   3   3 30942.2 2241.78   5
   2   3   3 26481.6 1548.30   6
   2   3   4 23365.6 2224.33   5
   2   3   5 159984. 7145.75   5
   2   3   6 80995.3 5347.25   5
  -2   3  -6 84856.5 3727.64   6
   2   3   7 75386.1 5220.53   5
   2   3   8 41969.9 3991.76   5
   2   3   9 904.731 959.609   5
   2   4 -10 37925.4 3501.21   6
  -2   4  10 39609.9 3199.96   1
  -2   4   9 34298.3 2980.82   1
   2   4  -9 36717.4 3309.09   6
   2   4  -8 13725.8 1946.44   6
  -2   4   8 14496.7 1832.97   1
  -2   4   7 20688.6 2161.77   3
  -2   4   7 20011.5 2076.73   1
   2   4  -7 22036.6 2253.02   6
  -2   4   6 35341.5 2690.74   3
  -2   4   6 37684.0 2754.45   1
   2   4  -5 116739. 3524.38   3
  -2   4   5 126339. 5192.97   3
  -2   4   5 123678. 5409.23   1
  -2   4   4 140071. 6028.14   3
  -2   4   3 86380.8 3575.40   3
   2   4  -2 411326. 11114.2   5
  -2   4   2 435050. 10561.1   4
  -2   4   2 437276. 11181.0   3
  -2   4   1 7976.82 634.652   5
   2   4  -1 7772.51 867.704   5
  -2   4   1 6472.24 806.071   3
   2   4   0 7442.47 828.015   1
  -2   4   0 8493.06 600.380   5
   2   4   0 8347.26 915.283   5
  -2   4  -1 85284.8 2687.33   5
   2   4   1 84713.8 3512.01   5
   2   4   1 85067.4 2780.79   1
  -2   4  -2 209576. 5928.77   5
   2   4   2 196279. 6486.14   5
  -2   4  -2 190187. 4746.05   2
   2   4   3 173060. 6404.65   5
   2   4   4 89351.8 4674.74   5
   2   4   5 40543.9 3329.54   5
   2   4   6 13335.0 2121.81   5
   2   4   7 32086.9 3312.23   5
   2   4   8 18482.8 2608.36   5
   2   5 -10 3854.19 1187.76   6
  -2   5  10 2552.08 1101.76   5
   2   5  -9 15403.5 2138.65   6
  -2   5   9 13627.3 1860.57   1
  -2   5   8 53731.1 3573.25   1
   2   5  -8 52709.5 3765.22   6
  -2   5   7 52889.0 3663.49   3
  -2   5   7 54203.8 3550.28   1
  -2   5   6 23232.3 2190.89   3
  -2   5   6 25045.8 2285.53   1
  -2   5   5 141412. 6113.44   1
   2   5  -5 146376. 3895.53   3
  -2   5   4 55164.6 3709.80   3
   2   5  -4 55851.6 2087.49   3
   2   5  -3 22312.4 1188.66   3
  -2   5   3 25044.6 1876.68   3
  -2   5   2 160488. 5419.16   3
   2   5  -2 155854. 5230.49   5
   2   5  -2 166699. 5103.52   3
  -2   5   1 179530. 4790.44   5
  -2   5   1 162288. 5663.98   3
  -2   5   0 330379. 7944.06   5
   2   5   0 353629. 9400.12   5
   2   5   1 202342. 5821.01   1
  -2   5  -1 200124. 5313.59   5
   2   5   1 213241. 6658.96   5
   2   5   2 6481.44 479.588   1
   2   5   2 6376.71 946.025   5
  -2   5  -2 5284.33 326.831   2
   2   5   3 11750.7 1532.68   5
   2   5   4 46486.3 3304.11   5
   2   5   5 94829.1 5359.35   5
   2   5   6 19110.5 2531.90   5
   2   5   7 48085.4 4200.30   5
   2   5   8 14461.2 2392.08   5
  -2   6   9 24417.1 3020.32   5
  -2   6   9 28681.2 2670.43   1
   2   6  -9 28833.8 3032.61   6
  -2   6   8 16120.1 1978.81   1
  -2   6   7 5268.29 1182.68   1
  -2   6   7 4664.50 1175.53   3
  -2   6   6 27262.2 2460.82   3
  -2   6   6 23593.8 2341.31   1
  -2   6   5 31198.8 2774.82   3
  -2   6   4 184389. 8061.58   3
   2   6  -4 203896. 6013.74   3
   2   6  -3 98279.0 3481.30   3
  -2   6   3 90613.1 4245.11   3
   2   6  -2 175547. 5707.26   3
  -2   6   2 183483. 6149.91   3
   2   6  -2 170260. 5689.99   5
   2   6  -1 34277.6 2184.32   3
  -2   6   1 28915.1 1240.29   5
   2   6  -1 31569.8 1956.37   5
  -2   6   1 31660.0 2056.02   3
  -2   6   0 8681.80 442.950   5
   2   6   0 10117.8 1115.46   5
   2   6   1 94063.0 3999.81   5
   2   6   1 90838.6 3505.41   1
   2   6   2 149820. 5719.59   5
   2   6   3 92073.7 4536.43   5
   2   6   4 76895.4 4388.33   5
   2   6   5 16042.8 2108.24   5
   2   6   6 3117.01 1068.48   5
   2   6   7 6106.65 1571.22   5
   2   6   8 20566.5 2789.29   5
  -2   7   9 14268.0 2429.19   5
   2   7  -9 19837.3 2650.88   6
  -2   7   8 29611.4 2974.54   3
  -2   7   8 27940.4 3054.34   5
  -2   7   8 29346.3 2747.93   1
  -2   7   7 95107.7 5360.15   3
  -2   7   7 76795.1 4607.95   1
  -2   7   6 109910. 5423.82   1
  -2   7   6 100242. 5317.90   3
  -2   7   5 15256.3 2024.11   3
   2   7  -4 4033.43 891.125   3
  -2   7   4 1225.27 1092.93   3
   2   7  -3 12348.4 1219.70   3
  -2   7   3 11570.8 1569.25   3
   2   7  -2 40537.1 2413.52   3
  -2   7   2 37104.6 2496.22   3
   2   7  -1 180586. 6547.65   3
  -2   7   1 179287. 4971.89   5
  -2   7   1 170079. 4441.09   5
   2   7  -1 171993. 5822.75   5
  -2   7   1 177131. 6190.44   3
   2   7   0 53216.7 3169.05   3
   2   7   0 50083.3 2724.08   5
  -2   7   0 51801.4 2940.60   3
   2   7   1 82054.7 3775.53   5
   2   7   2 73309.2 3788.35   5
   2   7   3 397.890 455.858   5
   2   7   4 18468.1 2104.99   5
   2   7   5 54536.3 4011.77   5
   2   7   6 70879.1 5042.05   5
   2   7   7 65030.7 4910.77   5
  -2   8   9 30143.2 3559.45   5
  -2   8   8 31664.5 3366.96   3
  -2   8   8 23898.1 3116.66   5
  -2   8   8 29944.2 2707.83   1
  -2   8   7 2706.88 889.481   1
  -2   8   7 2582.42 817.730   5
  -2   8   7 3216.24 1064.07   3
  -2   8   6 24243.5 2534.97   5
  -2   8   6 26555.3 2670.41   3
  -2   8   5 29971.5 2590.46   5
  -2   8   5 31075.1 3010.19   3
  -2   8   4 153489. 7839.08   3
  -2   8   4 156709. 6221.28   5
  -2   8   3 77736.2 3649.98   5
   2   8  -3 88996.5 3975.78   3
  -2   8   3 77587.6 4555.45   3
  -2   8   2 20890.2 1468.17   5
   2   8  -2 20603.4 1829.46   3
  -2   8   2 18703.0 1859.27   3
   2   8  -1 5255.13 976.589   3
   2   8  -1 5221.89 846.626   5
  -2   8   1 5613.96 1016.79   3
   2   8   0 7516.90 1300.98   3
   2   8   0 9645.47 1146.22   5
  -2   8   0 8579.16 1262.79   3
   2   8   1 44581.9 3268.36   3
   2   8   1 48007.1 2868.60   5
  -2   8  -1 44743.4 2908.77   3
   2   8   2 52799.6 3221.22   5
   2   8   3 77695.4 4321.79   5
   2   8   4 142362. 6538.42   5
   2   8   5 21527.2 2636.25   5
   2   8   6-686.952 886.583   5
   2   8   7 4829.03 1286.95   5
  -2   9   9 7706.20 1810.01   5
  -2   9   8 27013.5 3115.79   3
  -2   9   8 27935.1 2994.22   5
  -2   9   7 26979.4 3098.63   3
  -2   9   7 29033.1 2911.32   5
  -2   9   7 26442.2 2653.53   1
  -2   9   6 74341.2 4586.57   5
  -2   9   6 74313.5 4812.24   3
  -2   9   5 41515.6 3056.38   5
  -2   9   5 37032.3 3527.29   3
  -2   9   4-409.824 950.055   3
  -2   9   3 4376.09 1009.08   3
   2   9  -2 47875.9 3131.33   3
  -2   9   2 46450.6 3244.71   3
   2   9  -1 99890.0 5024.89   3
  -2   9   1 84787.1 4455.90   3
   2   9  -1 97306.0 4119.26   5
   2   9   0 108613. 5346.24   3
   2   9   0 98359.0 4386.85   5
  -2   9   0 92595.2 4589.39   3
   2   9   1 86520.1 4887.34   3
   2   9   1 85380.8 4088.28   5
  -2   9  -1 81355.8 4242.50   3
   2   9   2 16200.2 1739.51   5
  -2   9  -2 18472.9 1980.33   3
   2   9   3 5767.85 1207.67   5
   2   9   4 7880.11 1425.72   5
   2   9   5 29120.3 2996.53   5
   2   9   6 55751.2 4511.10   5
  -2  10   7 1712.52 918.515   3
  -2  10   6 3735.52 1262.37   3
  -2  10   5 20678.0 2739.81   3
  -2  10   4 44890.8 4299.34   3
  -2  10   3 82539.0 5569.44   3
  -2  10   2 89357.6 5051.92   3
   2  10  -1 5420.06 1164.90   3
   2  10  -1 2960.34 730.745   5
  -2  10   1 4613.72 1097.14   3
   2  10   0 2137.25 919.352   3
   2  10   0 1696.76 516.883   5
  -2  10   0 1546.70 737.413   3
   2  10   1 40861.4 2779.70   5
  -2  10  -1 36000.0 2859.54   3
   2  10   1 41546.2 3387.07   3
   2  10   2 62105.4 3742.98   5
  -2  10  -2 62887.8 3879.81   3
   2  10   3 86098.8 4768.24   5
  -2  10  -3 88225.6 4931.16   3
   2  10   4 29966.8 2881.49   5
   2  10   5 1876.40 978.238   5
   2  10   6 1172.18 945.866   5
  -2  11   5 16981.9 2709.62   3
  -2  11   4 9594.50 2198.11   3
  -2  11   3 283.025 908.499   3
  -2  11   2 30600.3 3150.59   3
  -2  11   1 49611.4 3685.18   3
   2  11   0 127203. 6505.01   3
  -2  11   0 113931. 5775.80   3
  -2  11  -1 20568.7 2267.08   3
   2  11   1 20877.9 2505.01   3
   2  11   2 9373.18 1429.74   5
  -2  11  -2 11552.5 1819.65   3
   2  11   3 3310.12 1032.42   5
  -2  11  -3 6308.76 1395.96   3
   2  11   4 9521.27 1688.79   5
  -2  11  -4 13096.2 1971.20   3
   2  11   5 31272.3 3258.10   5
  -2  12   4 26695.8 3448.53   3
  -2  12   3 22378.4 3191.49   3
  -2  12   2 16483.1 2449.41   3
  -2  12   1 11778.2 2084.80   3
  -2  12   0 2070.92 861.932   3
   2  12   1 5526.77 1373.48   3
  -2  12  -1 4025.58 1067.69   3
  -2  12  -2 33818.1 3119.92   3
  -2  12  -3 40970.3 3540.32   3
  -2  12  -4 13055.9 2150.91   3
  -2  13   1 22092.2 2962.88   3
  -2  13   0 34257.8 3495.22   3
  -2  13  -1 24322.5 2772.56   3
   3 -13   0 7587.27 1862.80   4
  -3 -12   2 333.223 682.291   2
   3 -12  -1 24072.7 3131.72   4
   3 -12   0 24972.6 3167.62   4
   3 -12   1 39924.9 4149.00   4
  -3 -11   5 9995.89 1778.64   4
  -3 -11   4 14235.2 2126.77   4
  -3 -11   3 35520.6 2869.97   2
  -3 -11   2 27536.4 2616.12   2
  -3 -11   1 37726.2 3229.52   2
   3 -11  -1 34558.5 3603.38   4
   3 -11   0 11214.9 2217.30   4
  -3 -11   0 11307.7 1732.64   2
   3 -11   1 2316.02 1209.86   4
   3 -11   2 209.909 726.748   4
   3 -11   3 23544.0 3208.13   4
  -3 -10   7 32487.8 3076.96   4
  -3 -10   6 50076.4 3883.35   4
  -3 -10   5 44018.6 3572.74   4
  -3 -10   4 28811.2 2808.27   4
  -3 -10   4 26551.6 2320.56   2
  -3 -10   3 2278.30 899.739   2
   3 -10  -2 5608.06 1397.34   4
  -3 -10   2 3383.38 989.254   2
  -3 -10   1 3947.12 1083.31   2
   3 -10  -1 6292.14 1527.36   4
  -3 -10   0 16259.1 2017.22   2
   3 -10   0 16077.6 2417.42   4
  -3 -10  -1 59596.2 4210.13   2
   3 -10   1 63647.8 4849.20   4
   3 -10   2 41217.3 3983.75   4
   3 -10   3 33846.6 3696.15   4
   3 -10   4 11612.8 2183.63   4
  -3  -9   8 37889.0 3264.48   4
  -3  -9   7 21524.3 2689.03   1
  -3  -9   7 20096.8 2303.54   4
  -3  -9   6 3188.32 1091.96   1
  -3  -9   6 3951.09 1042.75   4
  -3  -9   5 6391.23 1071.48   2
  -3  -9   5 7461.86 1500.00   1
  -3  -9   5 4460.69 1047.24   4
  -3  -9   4 18061.8 1768.66   2
  -3  -9   3 43492.4 2863.77   2
   3  -9  -2 91460.9 5281.46   4
  -3  -9   2 105570. 4858.47   2
   3  -9  -1 48748.0 3826.07   4
  -3  -9   1 48266.8 3243.65   2
   3  -9   0 11177.5 1892.53   4
  -3  -9   0 11186.9 1570.61   2
   3  -9   1 2572.23 899.353   4
  -3  -9  -1 1194.02 588.334   2
   3  -9   2 4013.61 1232.64   4
   3  -9   3 33502.4 3516.39   4
   3  -9   4 57651.3 4767.86   4
   3  -9   5 33473.4 3669.88   4
  -3  -8   8 2762.55 1196.07   1
  -3  -8   8 2650.65 914.521   4
   3  -8  -8 4465.06 1330.64   6
   3  -8  -7 13278.1 2115.52   6
  -3  -8   7 8782.49 1623.80   1
  -3  -8   7 10324.7 1552.16   4
  -3  -8   6 33794.2 2980.35   1
  -3  -8   6 37171.8 2515.09   2
  -3  -8   6 33732.7 2810.89   4
  -3  -8   5 78868.9 3859.05   2
  -3  -8   5 84548.7 4623.96   1
  -3  -8   5 80395.7 4451.68   4
  -3  -8   4 57942.0 3210.46   2
  -3  -8   4 60468.5 3647.49   1
  -3  -8   3 59252.3 3416.50   1
   3  -8  -3 58560.3 3608.83   4
  -3  -8   3 58692.5 3289.21   2
   3  -8  -2 8231.56 1455.16   4
  -3  -8   2 7664.13 1161.75   2
   3  -8  -1 8316.84 1461.13   4
  -3  -8   1 12787.6 1570.48   2
   3  -8   0 116429. 6070.13   4
  -3  -8   0 129257. 5518.21   2
  -3  -8  -1 77903.4 4289.77   2
   3  -8   1 74439.8 4757.20   4
  -3  -8  -2 117345. 5768.68   2
   3  -8   2 108808. 6117.77   4
   3  -8   3 4490.99 1292.89   4
   3  -8   4 381.073 847.410   4
   3  -8   5 6941.56 1780.57   4
   3  -7  -8 22374.3 2775.67   6
  -3  -7   8 21926.8 2598.88   1
  -3  -7   8 23105.3 2243.11   4
   3  -7  -7 43114.1 3595.45   6
  -3  -7   7 35219.2 3208.45   1
  -3  -7   7 34039.3 2760.81   4
   3  -7  -6 19494.0 2364.19   6
  -3  -7   6 16703.5 2025.50   1
  -3  -7   6 20326.6 1988.49   4
   3  -7  -5 1153.97 895.922   6
  -3  -7   5 684.961 398.273   2
  -3  -7   5 636.298 722.282   1
  -3  -7   5 144.686 526.185   4
  -3  -7   4 25351.0 1978.44   2
  -3  -7   4 25953.1 2253.34   1
  -3  -7   3 89966.6 4062.52   2
  -3  -7   3 85589.1 4111.41   1
   3  -7  -3 88874.2 4318.35   4
  -3  -7   2 123291. 4832.45   1
   3  -7  -2 114370. 5421.16   4
  -3  -7   2 131544. 5122.22   2
   3  -7  -1 120878. 5766.59   4
  -3  -7   1 137448. 5352.01   2
   3  -7   0 58887.1 3873.05   4
  -3  -7   0 64801.9 3567.39   2
   3  -7   1 17118.6 2143.63   4
  -3  -7  -1 19967.6 1960.42   2
   3  -7   2 7057.33 1454.28   4
  -3  -7  -2 7314.79 1213.49   2
  -3  -7  -3 56533.2 3888.53   2
   3  -7   3 51207.0 4006.33   4
   3  -7   4 59224.6 4438.56   4
   3  -7   5 57159.9 4580.57   4
   3  -7   6 23507.7 2994.57   4
   3  -6  -9 7752.12 1723.68   6
  -3  -6   9 13713.6 2228.77   1
   3  -6  -8 13646.4 2159.51   6
  -3  -6   8 14665.7 2233.43   1
  -3  -6   8 17403.3 1827.29   4
   3  -6  -7 37205.5 3325.22   6
  -3  -6   7 34521.2 3109.92   1
  -3  -6   7 35461.5 2604.13   4
   3  -6  -6 83591.2 4919.30   6
  -3  -6   6 82482.0 4615.51   1
  -3  -6   6 77113.1 4056.38   4
  -3  -6   5 91658.1 4754.34   1
   3  -6  -5 98472.5 5284.78   6
   3  -6  -4 34832.7 2946.41   6
  -3  -6   4 40372.9 2798.04   1
   3  -6  -4 41516.6 2194.51   4
  -3  -6   3 53405.6 2878.83   2
  -3  -6   3 59835.1 3186.06   1
   3  -6  -3 52605.8 3034.00   4
  -3  -6   2 16929.1 1567.40   2
  -3  -6   2 15645.2 1474.51   1
   3  -6  -2 16726.9 1720.67   4
  -3  -6   1 23150.3 1603.68   1
   3  -6  -1 23753.7 2151.50   4
  -3  -6   1 20528.7 1793.51   2
  -3  -6   0 140546. 5399.05   2
   3  -6   0 129521. 5958.65   4
   3  -6   1 44176.2 3306.60   4
  -3  -6  -1 44597.1 2873.66   2
  -3  -6  -2 162081. 6339.03   2
   3  -6   2 148913. 6912.07   4
  -3  -6  -3 47472.6 3374.96   2
   3  -6   3 47592.2 3708.53   4
   3  -6   4 17202.6 2265.78   4
   3  -6   5 9007.35 1806.47   4
   3  -6   6 34610.2 3539.66   4
   3  -6   7 52249.9 4493.36   4
   3  -5  -9 45950.6 3911.42   6
  -3  -5   9 48001.8 4035.17   1
   3  -5  -8 85642.9 5303.40   6
  -3  -5   8 86075.8 5287.58   1
   3  -5  -7 42764.4 3564.51   6
  -3  -5   7 48040.7 3599.61   1
  -3  -5   7 49567.2 2891.15   4
   3  -5  -6 9100.39 1564.55   6
  -3  -5   6 9158.79 1479.14   1
  -3  -5   6 12027.9 1341.88   4
   3  -5  -5 10200.5 1574.47   6
  -3  -5   5 11755.6 1525.90   1
   3  -5  -4 90758.0 4692.88   6
   3  -5  -4 82636.2 2980.22   4
   3  -5  -3 97848.3 4552.95   6
  -3  -5   3 93991.8 4171.00   1
   3  -5  -3 102573. 4184.20   4
  -3  -5   2 100802. 4131.86   2
  -3  -5   2 104629. 3047.68   3
  -3  -5   2 105173. 4154.17   1
   3  -5  -2 106274. 4507.01   4
  -3  -5   1 19835.7 1630.13   2
  -3  -5   1 21632.4 1506.74   1
   3  -5  -1 22461.3 2032.18   4
  -3  -5   0 85885.7 3065.92   1
   3  -5   0 83563.4 4317.79   4
  -3  -5   0 83861.8 3771.76   2
   3  -5   1 29908.4 1508.01   5
   3  -5   1 27030.8 2482.48   4
  -3  -5  -1 29118.0 2193.79   2
   3  -5   2 10321.3 1593.52   4
  -3  -5  -2 9847.35 1325.04   2
   3  -5   2 9759.21 873.739   5
   3  -5   3 81900.3 3128.05   5
  -3  -5  -3 83508.2 4402.09   2
   3  -5   3 77137.0 4769.86   4
   3  -5   4 106606. 3998.76   5
   3  -5   4 96279.7 5574.60   4
   3  -5   5 86779.7 5389.89   4
   3  -5   6 60201.1 4508.84   4
   3  -5   7 9056.87 1866.82   4
   3  -4 -10 14718.1 2332.15   6
  -3  -4  10 14559.0 2378.80   1
   3  -4  -9 5060.25 1307.19   6
  -3  -4   9 8145.36 1717.02   1
   3  -4  -8 5936.68 1335.20   6
  -3  -4   8 7652.99 1526.64   1
   3  -4  -7 47345.1 3613.23   6
  -3  -4   7 43620.8 2550.11   4
  -3  -4   7 54191.1 3768.34   1
  -3  -4   6 100516. 4168.37   4
  -3  -4   6 100340. 5072.39   1
   3  -4  -6 99391.3 5284.53   6
  -3  -4   5 131377. 5616.45   1
   3  -4  -5 116460. 5620.53   6
   3  -4  -4 63301.1 3687.34   6
  -3  -4   4 58011.2 3327.09   1
   3  -4  -3 20470.3 1885.36   6
   3  -4  -3 21896.1 1533.84   4
  -3  -4   3 21231.3 1749.78   1
   3  -4  -2 5269.47 893.430   4
   3  -4  -2 6117.38 986.415   6
  -3  -4   2 7131.46 621.418   3
  -3  -4   2 5066.22 767.676   1
  -3  -4   1 57624.7 2814.66   2
  -3  -4   1 54234.6 2521.23   1
   3  -4  -1 57139.9 3169.87   4
  -3  -4   0 142310. 4994.50   2
  -3  -4   0 133168. 4173.45   1
   3  -4   0 132733. 5585.89   4
   3  -4   1 128170. 4163.16   5
  -3  -4  -1 134411. 3678.57   1
   3  -4   1 121257. 5618.69   4
   3  -4   2 72991.7 2871.41   5
  -3  -4  -2 71876.8 3588.22   2
   3  -4   2 69026.0 4167.49   4
   3  -4   3 101234. 3764.36   5
  -3  -4  -3 94777.0 4565.81   2
   3  -4   3 96560.5 5244.09   4
   3  -4   4 23417.2 1757.39   5
   3  -4   4 21822.6 2420.59   4
   3  -4   5 12722.7 1895.55   4
   3  -4   5 10323.2 1235.55   5
   3  -4   6 47608.3 3074.96   5
   3  -4   6 42878.7 3735.22   4
   3  -4   7 41929.5 3797.02   4
   3  -4   8 35318.2 3597.16   4
   3  -3 -10 32354.4 3325.84   6
  -3  -3  10 31273.8 3322.68   1
   3  -3  -9 45982.0 3932.11   6
  -3  -3   9 46693.4 3938.95   1
   3  -3  -8 36265.7 3276.69   6
  -3  -3   8 40596.0 3447.37   1
   3  -3  -7 44584.5 3463.76   6
  -3  -3   7 48385.2 2452.17   4
  -3  -3   7 46509.3 3584.56   1
   3  -3  -6 36530.8 3015.93   6
  -3  -3   6 39029.8 2154.80   4
  -3  -3   6 36070.8 2911.59   1
   3  -3  -5 2504.89 932.317   6
  -3  -3   5 3990.58 949.456   1
   3  -3  -4 60535.8 3549.63   6
  -3  -3   4 61365.1 3386.03   1
   3  -3  -3 183777. 6614.81   6
  -3  -3   3 162665. 6027.23   1
   3  -3  -2 241187. 7349.72   6
  -3  -3   2 227660. 6074.54   3
   3  -3  -2 241397. 7416.43   4
  -3  -3   2 232844. 7245.17   1
   3  -3  -1 211705. 6998.21   4
  -3  -3   1 207035. 6000.58   3
  -3  -3   1 201050. 6229.59   1
  -3  -3   0 82985.9 3497.49   2
  -3  -3   0 82830.3 3005.59   1
   3  -3   0 84367.5 3090.03   5
   3  -3   0 83231.4 4062.44   4
   3  -3   1 19518.6 1325.64   5
  -3  -3  -1 19977.6 1028.37   1
   3  -3   1 15826.9 1784.00   4
  -3  -3  -1 17417.2 1500.04   2
   3  -3   2 56767.2 2561.65   5
  -3  -3  -2 60014.4 3102.07   2
   3  -3   2 54733.4 3585.03   4
   3  -3   3 112759. 4310.61   5
  -3  -3  -3 123005. 5019.37   2
   3  -3   3 120783. 5753.33   4
   3  -3   4 58438.1 3047.02   5
  -3  -3  -4 60093.8 3591.23   2
   3  -3   4 56728.7 3915.90   4
   3  -3   5 74763.4 3837.01   5
   3  -3   5 74671.9 4700.01   4
   3  -3   6 44422.7 3142.38   5
   3  -3   6 36383.0 3383.47   4
   3  -3   7 7624.52 1590.27   4
   3  -3   7 8770.42 1599.50   5
   3  -3   8-939.317 1024.97   4
   3  -2 -10 12761.4 2185.91   6
  -3  -2  10 10832.8 1988.61   1
   3  -2  -9 1253.04 661.195   6
  -3  -2   9 3637.63 1207.69   1
   3  -2  -8 5872.11 1370.77   6
  -3  -2   8 5899.85 1398.95   1
  -3  -2   7 73792.1 4496.82   1
   3  -2  -7 64328.8 4343.74   6
  -3  -2   6 89477.6 3356.07   4
  -3  -2   6 84287.4 4697.01   1
   3  -2  -6 88615.4 4846.35   6
  -3  -2   5 97800.7 4874.42   1
   3  -2  -5 111461. 5211.14   6
  -3  -2   4 219581. 7613.61   1
   3  -2  -4 209817. 7583.20   6
   3  -2  -3 85408.2 3967.32   6
  -3  -2   3 79666.2 3820.09   1
   3  -2  -2 7806.50 986.208   6
  -3  -2   2 6131.94 902.267   1
   3  -2  -1 101653. 3575.52   6
  -3  -2   1 99534.9 3789.59   1
  -3  -2   0 153973. 5256.00   2
  -3  -2   0 163232. 5018.58   1
   3  -2   0 174064. 5184.03   5
   3  -2   0 164003. 6150.38   4
  -3  -2  -1 266926. 7166.11   1
   3  -2   1 277582. 7783.77   5
   3  -2   1 277175. 9173.82   4
  -3  -2  -1 298469. 8129.99   2
  -3  -2  -2 122943. 3432.50   1
  -3  -2  -2 125638. 4733.07   2
   3  -2   2 125456. 5667.05   4
   3  -2   3 44801.5 2501.23   5
  -3  -2  -3 41634.9 2555.20   2
   3  -2   3 38823.2 3040.93   4
   3  -2   4 35453.9 2382.58   5
   3  -2   4 34354.1 2999.04   4
  -3  -2  -4 40783.2 2752.64   2
   3  -2   5 27846.5 2338.28   5
   3  -2   5 24674.2 2631.83   4
   3  -2   6 19150.8 2421.61   4
   3  -2   6 22731.9 2321.98   5
   3  -2   7 34961.4 3181.28   5
   3  -2   8 47633.9 4044.96   5
   3  -2   9 27763.5 3296.95   5
  -3  -1  11 2739.80 1005.50   1
  -3  -1  10 26644.5 2965.44   1
   3  -1 -10 30064.9 3307.82   6
  -3  -1   9 63422.7 4465.55   1
   3  -1  -9 62230.9 4623.92   6
  -3  -1   8 112854. 5978.64   1
   3  -1  -8 108053. 5947.89   6
   3  -1  -7 55384.2 3847.13   6
  -3  -1   7 52617.2 3882.21   1
   3  -1  -6 5088.07 1205.08   6
  -3  -1   6 5539.66 1208.91   1
  -3  -1   6 6118.12 607.383   4
   3  -1  -5 5821.87 1084.33   6
  -3  -1   5 6283.62 1117.08   1
  -3  -1   4 88135.8 2698.05   3
  -3  -1   4 93066.5 4502.75   1
   3  -1  -4 92399.7 4265.28   6
  -3  -1   3 145722. 5766.40   1
  -3  -1   3 159187. 4070.40   3
   3  -1  -3 156549. 5700.19   6
  -3  -1   2 197816. 6697.49   1
   3  -1  -2 214576. 6675.72   6
   3  -1  -1 220454. 6343.61   6
   3  -1  -1 230584. 6589.05   5
  -3  -1   1 214700. 6810.18   1
   3  -1   0 16763.6 1300.82   5
  -3  -1   0 14991.5 1228.45   1
  -3  -1  -1 19290.0 1438.71   2
   3  -1   1 22465.4 1523.15   5
  -3  -1  -1 20380.7 1339.32   1
   3  -1   2 31175.5 1991.54   5
  -3  -1  -2 29375.2 1856.96   2
   3  -1   3 47484.0 2663.99   5
  -3  -1  -3 40236.2 1497.77   1
  -3  -1  -3 46307.3 2538.92   2
   3  -1   4 233042. 7543.24   5
  -3  -1  -4 179765. 6844.64   2
   3  -1   5 114179. 5428.00   5
   3  -1   6 58138.9 4017.38   5
   3  -1   7 12010.7 2015.67   5
   3  -1   8 6065.75 1571.99   5
   3  -1   9 3249.73 1404.67   5
  -3   0  11 41180.7 3754.79   1
  -3   0  10 50573.4 4012.87   1
   3   0 -10 55060.0 4387.25   6
   3   0  -9 2137.86 789.163   6
  -3   0   9 3860.23 1163.38   1
  -3   0   8-963.578 681.085   1
   3   0  -8-1.96182 478.957   6
  -3   0   7 79932.9 4763.87   1
   3   0  -7 80001.6 4638.07   6
  -3   0   6 106976. 2984.74   4
   3   0  -6 109693. 5225.19   6
  -3   0   5 232369. 6717.53   3
  -3   0   5 232958. 5875.29   4
   3   0  -5 218335. 7947.84   6
  -3   0   4 64503.4 2907.82   3
   3   0  -4 70357.8 3526.76   6
  -3   0   3 4512.94 894.891   1
  -3   0   3 2983.70 400.329   3
   3   0  -3 3971.29 710.972   6
   3   0  -2 1150.47 407.862   6
  -3   0   2 660.819 375.934   1
   3   0  -1 42163.6 2158.85   5
  -3   0   1 39936.3 2487.89   1
   3   0  -1 41809.7 2001.16   6
   3   0   0 9143.68 593.482   6
   3   0   0 10971.8 1068.96   5
  -3   0  -1 304196. 8412.02   2
   3   0   1 316865. 8853.70   5
   3   0   2 142012. 5272.74   5
  -3   0  -2 153546. 4945.74   2
   3   0   3 102789. 4372.56   5
  -3   0  -3 91799.0 3771.14   2
   3   0   4 46124.0 3015.33   5
  -3   0  -4 41262.7 2560.78   2
   3   0   5 15355.7 1997.11   5
   3   0   6 41032.5 3484.55   5
   3   0   7 96511.0 6087.99   5
   3   0   8 42702.4 4286.91   5
  -3   1  11 3097.66 1136.07   1
  -3   1  10 26567.1 2875.66   1
   3   1 -10 23598.4 2865.32   6
   3   1  -9 54685.0 4152.81   6
  -3   1   9 51430.7 3970.87   1
  -3   1   8 117073. 6102.85   1
   3   1  -8 125855. 6215.99   6
  -3   1   7 56904.5 3885.67   1
   3   1  -7 54338.2 3702.39   6
   3   1  -6 3307.60 862.740   6
  -3   1   6 2634.46 534.843   3
  -3   1   6 4805.68 1107.68   1
   3   1  -5 6562.19 1112.19   6
  -3   1   5 7765.70 1372.68   1
  -3   1   5 8560.11 1014.50   3
  -3   1   5 6911.26 404.571   4
  -3   1   4 72590.8 3070.93   3
   3   1  -4 78475.9 3696.97   6
  -3   1   4 79637.2 4240.58   1
  -3   1   4 74361.1 2537.53   4
  -3   1   3 185277. 5135.94   3
  -3   1   3 181125. 6868.89   1
  -3   1   3 172750. 5300.90   4
   3   1  -3 181269. 5994.31   6
  -3   1   2 230342. 7608.66   1
   3   1  -2 192933. 6108.56   6
   3   1  -1 219678. 6675.86   5
  -3   1   1 218976. 6014.94   6
   3   1  -1 212654. 6038.54   6
  -3   1   0 20105.4 978.656   6
   3   1   0 17584.5 1451.38   5
   3   1   0 18117.7 954.049   6
   3   1   1 19706.5 1573.83   5
   3   1   2 26527.5 1963.12   5
  -3   1  -2 21534.4 1438.27   2
   3   1   3 51103.5 3062.23   5
  -3   1  -3 55436.4 2595.15   2
   3   1   4 195730. 7601.35   5
  -3   1  -4 213680. 6828.97   2
   3   1   5 126524. 6097.35   5
   3   1   6 50946.8 4019.71   5
   3   1   7 11518.7 2145.25   5
   3   1   8 7236.42 1872.63   5
  -3   2  11 13290.9 2097.18   1
   3   2 -10 11660.0 2031.82   6
  -3   2  10 11189.2 1893.62   1
   3   2  -9-163.805 771.766   6
  -3   2   9 1006.28 790.969   1
   3   2  -8 7579.88 1474.85   6
  -3   2   8 6867.19 1390.24   1
  -3   2   7 45467.2 3516.53   1
   3   2  -7 50086.1 3439.98   6
  -3   2   6 101095. 4394.40   3
  -3   2   6 101635. 5141.90   1
   3   2  -6 107199. 5061.44   6
  -3   2   5 124511. 4858.80   3
  -3   2   5 128147. 5869.27   1
   3   2  -5 121695. 5201.91   6
  -3   2   4 229469. 6802.13   3
  -3   2   4 219498. 5419.07   4
  -3   2   4 204756. 7896.67   1
   3   2  -4 215632. 7207.84   6
  -3   2   3 71236.1 4039.54   1
  -3   2   3 81903.3 2974.98   3
  -3   2   3 75039.2 2711.33   4
   3   2  -3 76707.0 3379.52   6
   3   2  -2 8590.87 1039.09   5
   3   2  -1 107547. 4186.05   5
   3   2   0 166377. 5586.91   5
  -3   2   0 156839. 4762.45   6
   3   2   1 272409. 6621.19   6
   3   2   1 292045. 8535.16   5
  -3   2  -1 285739. 7143.31   6
  -3   2  -2 139061. 3765.33   6
   3   2   2 146672. 5444.77   5
   3   2   3 54804.2 3202.12   5
  -3   2  -3 49019.1 2314.08   2
  -3   2  -3 49428.3 1647.04   6
   3   2   4 30612.7 2648.51   5
   3   2   5 20052.9 2411.17   5
   3   2   6 27400.9 2988.95   5
   3   2   7 32571.6 3572.12   5
   3   2   8 44859.7 4475.76   5
  -3   3  11 6234.52 1544.21   1
  -3   3  10 39887.9 3561.67   1
   3   3 -10 40600.9 3781.75   6
  -3   3   9 41118.8 3444.55   1
   3   3  -9 40925.1 3529.86   6
  -3   3   8 51482.0 3838.66   1
   3   3  -8 51917.8 3857.36   6
  -3   3   7 35399.6 2765.44   3
  -3   3   7 39064.1 3150.54   1
   3   3  -7 39008.8 3128.14   6
  -3   3   6 39612.8 2606.48   3
  -3   3   6 37592.3 2975.11   1
   3   3  -6 39763.2 2906.64   6
  -3   3   5 2688.88 788.643   1
  -3   3   5 2381.52 731.859   3
  -3   3   4 51104.2 2635.47   3
  -3   3   4 41240.0 1356.97   4
  -3   3   4 47213.0 3291.43   1
  -3   3   3 177021. 5839.80   3
  -3   3   3 205403. 5417.88   4
   3   3  -2 233848. 7169.95   5
  -3   3   2 216959. 6668.96   3
   3   3  -1 231042. 7224.70   5
   3   3   0 87110.9 3796.01   5
  -3   3  -1 15108.5 1185.85   6
   3   3   1 13621.1 1407.19   5
  -3   3  -2 59226.0 2272.29   2
  -3   3  -2 54933.2 2302.86   6
   3   3   2 56497.4 3208.06   5
   3   3   2 53884.3 2019.53   6
   3   3   3 128427. 5436.50   5
  -3   3  -3 117305. 3878.49   2
   3   3   4 56064.4 3680.58   5
   3   3   5 96204.0 5464.40   5
   3   3   6 30479.3 3211.46   5
   3   3   7 9016.93 1945.10   5
   3   3   8 253.545 1051.69   5
   3   4 -10 9918.37 1901.57   6
  -3   4  10 12720.3 2015.05   1
   3   4  -9 7371.73 1500.84   6
  -3   4   9 6894.78 1457.18   1
   3   4  -8 8557.99 1580.41   6
  -3   4   8 6531.33 1382.80   3
  -3   4   8 10795.7 1821.81   1
  -3   4   7 57028.2 3616.86   3
  -3   4   7 47096.6 3558.46   1
   3   4  -7 50816.3 3603.00   6
  -3   4   6 99215.5 4682.42   3
  -3   4   6 91876.4 5073.90   1
   3   4  -6 92358.4 4726.18   6
  -3   4   5 105734. 5310.61   3
  -3   4   5 105988. 5515.11   1
  -3   4   4 68474.8 3389.84   3
  -3   4   3 21226.2 1623.01   3
   3   4  -2 5856.68 898.812   5
  -3   4   2 4429.16 754.316   3
   3   4  -1 60096.2 3076.72   5
   3   4   0 123428. 4856.86   5
   3   4   1 141471. 5447.25   5
  -3   4  -2 80333.1 2690.07   2
   3   4   2 76383.0 3965.45   5
   3   4   3 109541. 5167.08   5
  -3   4  -3 112665. 3488.61   2
   3   4   4 20346.7 2202.36   5
   3   4   5 10318.6 1842.99   5
   3   4   6 40117.3 3819.44   5
   3   4   7 41145.3 4202.48   5
  -3   5  10 31270.8 3149.07   1
  -3   5   9 46407.1 3804.41   1
   3   5  -9 53031.4 4202.30   6
  -3   5   8 83854.3 4961.07   1
   3   5  -8 82591.9 5023.15   6
  -3   5   7 41583.4 3230.92   3
  -3   5   7 42842.3 3501.14   1
   3   5  -7 43508.9 3375.50   6
  -3   5   6 15488.0 2206.35   1
  -3   5   6 20719.7 2207.91   3
  -3   5   5 10788.8 1555.43   3
  -3   5   5 11897.0 1816.06   1
  -3   5   4 84594.8 4096.84   3
  -3   5   3 108128. 4391.29   3
   3   5  -2 98757.5 4267.15   5
  -3   5   2 105265. 4227.66   3
   3   5  -1 27405.6 2043.46   5
   3   5   0 80754.8 3828.16   5
   3   5   1 29485.3 2235.63   5
  -3   5  -2 7855.18 635.249   2
   3   5   2 7108.01 1249.56   5
   3   5   3 94482.9 4873.65   5
   3   5   4 89834.3 5078.06   5
   3   5   5 88046.2 5402.80   5
   3   5   6 60670.1 4806.67   5
   3   5   7 9430.21 2233.54   5
  -3   6  10 12203.5 1944.09   1
   3   6  -9 8383.31 1763.41   6
  -3   6   9 8754.05 1787.87   1
   3   6  -8 12814.9 2016.77   6
  -3   6   8 16104.5 2132.46   1
  -3   6   8 11140.4 1935.94   3
  -3   6   7 35546.9 3005.62   3
  -3   6   7 36458.1 3238.83   1
  -3   6   6 86302.1 4881.68   3
  -3   6   6 84811.2 5058.26   1
  -3   6   5 83853.1 5246.30   3
  -3   6   4 54631.6 3420.63   3
  -3   6   3 56455.7 3147.94   3
  -3   6   2 21214.2 1804.86   3
   3   6  -2 18445.5 1682.45   5
   3   6  -1 17646.4 1676.01   5
  -3   6   1 15181.8 1577.21   3
   3   6   0 163219. 6122.90   5
   3   6   1 47888.9 3028.10   5
   3   6   2 151220. 6248.40   5
   3   6   3 52153.5 3527.42   5
   3   6   4 20833.7 2374.38   5
   3   6   5 7326.59 1668.02   5
   3   6   6 41481.6 4070.90   5
   3   6   7 38730.2 4056.60   5
  -3   7   9 45667.3 3769.81   1
  -3   7   8 13360.9 2004.75   3
  -3   7   8 13594.8 2096.38   1
  -3   7   7 40683.8 3303.35   3
  -3   7   7 34853.7 3424.81   1
  -3   7   6 25463.2 2719.26   3
  -3   7   6 16328.4 2316.39   1
  -3   7   5-899.389 1272.30   3
  -3   7   4 43110.7 3293.61   3
  -3   7   3 100682. 4717.70   3
  -3   7   2 134232. 5415.28   3
   3   7  -2 129650. 5312.14   5
   3   7  -1 137643. 5449.19   5
  -3   7   1 122332. 5248.45   3
   3   7   0 61672.9 3498.21   5
   3   7   1 17574.4 1803.73   5
   3   7   2 10990.5 1540.12   5
   3   7   3 68143.8 4257.33   5
   3   7   4 50445.5 3862.82   5
   3   7   5 46818.4 4005.71   5
   3   7   6 24935.0 3186.33   5
  -3   8   9 953.381 783.056   1
  -3   8   9-219.255 702.782   5
  -3   8   8 3472.34 1316.85   3
  -3   8   8 2185.79 871.665   1
  -3   8   7 13713.7 2121.35   1
  -3   8   7 14050.6 2084.88   3
  -3   8   6 42088.8 3642.04   3
  -3   8   5 64477.0 5348.15   3
  -3   8   4 59990.5 4211.97   3
  -3   8   3 64392.9 3862.21   3
   3   8  -2 8622.71 1223.06   5
  -3   8   2 9627.78 1450.85   3
   3   8  -1 14693.3 1610.51   5
  -3   8   1 15289.4 1744.03   3
   3   8   0 120983. 5381.39   5
  -3   8   0 127242. 5564.62   3
   3   8   1 76522.4 4196.61   5
   3   8   2 126814. 5917.31   5
   3   8   3 3313.65 1110.20   5
   3   8   4 1924.98 923.848   5
   3   8   5 5729.81 1548.79   5
   3   8   6 4656.09 1452.14   5
  -3   9   8 40283.6 3703.18   1
  -3   9   7 21967.6 2680.09   3
  -3   9   7 18596.2 2551.13   1
  -3   9   6 3863.13 1453.11   3
  -3   9   5 4453.48 1913.37   3
  -3   9   4 25485.0 2910.60   3
  -3   9   3 42901.2 3339.20   3
  -3   9   2 111542. 5400.42   3
   3   9  -2 107933. 4969.30   5
  -3   9   1 55459.0 3568.43   3
   3   9  -1 57130.5 3425.95   5
   3   9   0 16503.5 1884.54   5
  -3   9   0 13803.2 1736.85   3
   3   9   1 2065.05 740.012   5
  -3   9  -1 2839.62 948.833   3
   3   9   2 7419.92 1372.09   5
   3   9   3 27494.8 2750.20   5
   3   9   4 69283.6 4836.24   5
   3   9   5 30897.1 3361.33   5
  -3  10   7 23187.2 2811.00   1
  -3  10   6 70916.8 5081.84   3
  -3  10   5 41741.4 4412.70   3
  -3  10   4 16756.7 2567.01   3
  -3  10   3 802.475 873.276   3
  -3  10   2 2351.96 1018.84   3
   3  10  -1 6613.62 1175.53   5
  -3  10   1 7159.35 1404.82   3
   3  10   0 20823.0 2167.06   5
  -3  10   0 18551.7 2145.60   3
   3  10   1 62485.5 3974.01   5
  -3  10  -1 61249.5 4043.94   3
   3  10   2 43128.5 3435.64   5
  -3  10  -2 50091.6 3782.11   3
   3  10   3 31006.0 3064.34   5
   3  10   4 11219.8 1946.52   5
   3  10   5 590.118 699.755   5
  -3  11   5 8959.68 2055.69   3
  -3  11   4 13118.6 2324.09   3
  -3  11   3 44588.8 4053.61   3
  -3  11   2 38092.6 3447.35   3
  -3  11   1 31941.1 2965.03   3
   3  11   0 9816.08 1505.49   5
  -3  11   0 13011.1 1915.22   3
   3  11   1 1251.90 690.899   5
  -3  11  -1 1187.55 738.168   3
   3  11   2 1066.14 670.368   5
  -3  11  -2 2034.97 896.295   3
   3  11   3 21744.2 2608.31   5
  -3  11  -3 27264.3 2929.26   3
   3  11   4 26551.2 3043.18   5
  -3  12   1 26665.5 2909.62   3
  -3  12   0 26767.5 2808.35   3
  -4 -11   4 37994.6 3159.15   2
  -4 -11   3 58292.7 4036.67   2
  -4 -11   2 6708.70 1417.71   2
  -4 -11   1 4587.26 1233.93   2
   4 -11   0 984.243 900.330   4
  -4 -11   0-366.634 907.350   2
   4 -11   1 32931.2 3928.10   4
  -4 -10   6 21309.9 2541.53   4
  -4 -10   5 25095.7 2793.48   4
  -4 -10   5 23376.0 2330.47   2
  -4 -10   4 1861.46 761.294   2
  -4 -10   3 3531.67 997.720   2
  -4 -10   2 35897.8 3080.71   2
  -4 -10   1 69690.3 4422.35   2
   4 -10  -1 66510.2 5138.96   4
  -4 -10   0 48170.6 3773.32   2
   4 -10   0 48824.4 4457.04   4
   4 -10   1 23815.4 3178.02   4
  -4 -10  -1 29486.1 3068.04   2
   4 -10   2 12.8369 701.296   4
  -4  -9   7 846.683 609.779   4
  -4  -9   6 11344.7 1756.52   4
  -4  -9   6 10013.5 1701.13   1
  -4  -9   6 13815.7 1764.48   2
  -4  -9   5 31081.8 2907.07   1
  -4  -9   5 31907.2 2630.42   2
  -4  -9   4 64809.7 4027.11   1
  -4  -9   4 67585.4 4017.15   2
  -4  -9   3 34713.5 2803.50   2
  -4  -9   2 53866.2 3622.33   2
   4  -9  -1 360.820 682.370   4
  -4  -9   1 3375.74 1166.42   2
   4  -9   0 12173.7 2138.49   4
  -4  -9   0 14125.2 1880.28   2
   4  -9   1 10954.2 2040.02   4
  -4  -9  -1 13118.6 1929.43   2
  -4  -9  -2 45587.9 3821.73   2
   4  -9   2 44852.0 4324.04   4
   4  -9   3 59531.2 5080.68   4
  -4  -8   7 84029.1 5247.04   1
  -4  -8   7 86455.0 4843.05   4
  -4  -8   6 19919.6 2072.85   2
  -4  -8   6 19941.7 2373.46   1
  -4  -8   6 18269.9 2172.52   4
  -4  -8   5 9693.16 1633.61   1
  -4  -8   5 11450.4 1566.24   2
  -4  -8   4 1178.15 757.310   1
  -4  -8   4 1485.82 696.468   2
  -4  -8   3 10303.0 1431.13   1
  -4  -8   3 11010.3 1556.12   2
  -4  -8   2 31304.2 2270.08   1
   4  -8  -2 31488.0 2971.84   4
  -4  -8   2 24994.5 2329.84   2
   4  -8  -1 24950.7 2792.22   4
  -4  -8   1 22344.5 2221.46   2
   4  -8   0 73842.1 5182.86   4
  -4  -8   0 76985.7 4443.76   2
  -4  -8  -1 47487.0 3525.51   2
   4  -8   1 47637.8 4153.34   4
   4  -8   2 3903.52 1438.79   4
  -4  -8  -2 4591.10 1337.51   2
   4  -8   3 1591.10 1182.95   4
  -4  -8  -3 865.490 800.203   2
   4  -8   4 8765.38 1975.10   4
   4  -7  -8 2686.74 1102.66   6
  -4  -7   8 4283.89 1427.52   1
   4  -7  -7 1332.69 810.735   6
  -4  -7   7 822.570 721.901   1
  -4  -7   7 1620.27 691.516   4
   4  -7  -6 14294.9 2282.44   6
  -4  -7   6 15820.7 2063.70   1
  -4  -7   6 14626.9 1808.73   4
  -4  -7   5 45528.3 3084.67   2
  -4  -7   5 46136.0 3404.04   1
  -4  -7   4 67673.2 3747.02   2
  -4  -7   4 66823.7 3939.14   1
  -4  -7   3 50391.0 3180.15   2
  -4  -7   3 47232.1 3012.98   1
  -4  -7   2 25149.6 1968.79   1
   4  -7  -2 22317.7 2471.20   4
  -4  -7   2 25694.9 2284.00   2
   4  -7  -1 4239.74 1173.76   4
  -4  -7   1 4707.81 768.095   1
  -4  -7   1 3426.34 888.562   2
   4  -7   0 525.448 698.961   4
  -4  -7   0 1255.33 775.041   2
   4  -7   1 9787.27 1930.67   4
  -4  -7  -1 11968.7 1660.72   2
  -4  -7  -2 64613.6 4162.03   2
   4  -7   2 66753.9 4965.49   4
  -4  -7  -3 77810.1 4923.89   2
   4  -7   3 80098.7 5547.63   4
   4  -7   4 33951.4 3649.70   4
   4  -7   5 9773.15 2088.91   4
   4  -6  -8 18068.5 2526.01   6
  -4  -6   8 16351.9 2303.91   1
   4  -6  -7 67711.2 4651.80   6
  -4  -6   7 59887.6 4282.55   1
  -4  -6   7 56698.9 3451.35   4
   4  -6  -6 37369.3 3293.27   6
  -4  -6   6 31962.5 2505.55   4
  -4  -6   6 34120.2 3004.39   1
   4  -6  -5 43669.0 3481.04   6
  -4  -6   5 38693.0 3058.01   1
   4  -6  -4 4337.41 1276.90   6
  -4  -6   4 6552.83 1201.79   1
   4  -6  -3 10493.2 1407.20   4
  -4  -6   3 10510.2 1367.69   2
  -4  -6   3 9304.96 1316.27   1
  -4  -6   2 70987.9 3749.06   2
  -4  -6   2 69066.6 3461.39   1
   4  -6  -2 73383.0 4344.28   4
  -4  -6   1 123120. 4536.62   1
   4  -6  -1 112809. 5894.04   4
  -4  -6   1 129577. 5375.07   2
  -4  -6   0 80585.1 4165.82   2
   4  -6   0 76401.4 4835.28   4
  -4  -6  -1 48573.1 3294.48   2
   4  -6   1 48415.0 3918.73   4
   4  -6   2 4683.13 1268.18   4
  -4  -6  -2 4003.85 1061.55   2
   4  -6   3 4158.29 1368.34   4
  -4  -6  -3 3336.43 1027.28   2
   4  -6   4 27296.1 3166.09   4
   4  -6   5 33531.4 3655.54   4
   4  -5  -9 4360.21 1409.21   6
  -4  -5   9 1435.95 944.679   1
   4  -5  -8 25570.4 2986.49   6
  -4  -5   8 32864.1 3266.62   1
   4  -5  -7 3341.08 1163.45   6
  -4  -5   7 1989.78 889.927   1
   4  -5  -6 13992.7 1951.69   6
  -4  -5   6 16551.5 2005.61   1
   4  -5  -5 49669.4 3657.53   6
  -4  -5   5 44633.0 3265.78   1
   4  -5  -4 102233. 5164.25   6
  -4  -5   4 98811.7 4829.50   1
   4  -5  -3 118884. 5384.66   6
   4  -5  -3 134238. 5324.12   4
  -4  -5   3 132116. 5371.53   1
  -4  -5   2 76790.4 3795.02   2
  -4  -5   2 71400.4 3486.89   1
   4  -5  -2 72989.0 4237.78   4
  -4  -5   1 21876.7 1958.56   2
  -4  -5   1 21572.9 1601.25   1
   4  -5  -1 20735.4 2320.03   4
  -4  -5   0 47111.1 2167.37   1
   4  -5   0 43490.5 3383.74   4
  -4  -5   0 38477.5 2677.62   2
   4  -5   1 82706.4 3363.65   5
   4  -5   1 74628.4 4820.30   4
  -4  -5  -1 87391.9 4286.56   2
  -4  -5  -2 138795. 5967.84   2
   4  -5   2 133052. 6874.03   4
   4  -5   3 10010.0 1887.83   4
  -4  -5  -3 11624.4 1668.84   2
  -4  -5  -4 64869.7 4391.47   2
   4  -5   4 69796.4 5029.93   4
   4  -5   5 3678.71 1195.03   4
   4  -5   6-1759.85 1146.66   4
   4  -4  -9 36977.2 3694.28   6
  -4  -4   9 41512.8 3869.80   1
   4  -4  -8 46076.8 3920.77   6
  -4  -4   8 41328.9 3672.27   1
   4  -4  -7 49220.6 3880.53   6
  -4  -4   7 44841.7 3654.92   1
   4  -4  -6 45524.0 3595.25   6
  -4  -4   6 46885.4 3527.03   1
   4  -4  -5 58631.9 3884.74   6
  -4  -4   5 58242.8 3761.62   1
   4  -4  -4 3359.93 900.441   6
  -4  -4   4 2173.35 746.310   1
   4  -4  -3 19619.3 1910.35   6
  -4  -4   3 19300.5 1829.08   1
  -4  -4   2 78145.2 3753.67   1
   4  -4  -2 89020.1 4457.58   4
  -4  -4   1 201258. 6967.20   2
  -4  -4   1 200889. 6477.67   1
   4  -4  -1 210287. 7987.05   4
  -4  -4   0 54459.0 3097.77   2
  -4  -4   0 55927.3 2468.27   1
   4  -4   0 48634.4 3579.17   4
   4  -4   1 77382.0 3338.20   5
   4  -4   1 75163.8 4685.90   4
  -4  -4  -1 85451.4 4088.83   2
   4  -4   2 22842.1 1730.34   5
  -4  -4  -2 21556.5 2053.25   2
   4  -4   2 21617.4 2521.24   4
   4  -4   3 2212.77 919.558   4
  -4  -4  -3 3980.92 997.211   2
   4  -4   3 4170.12 767.193   5
   4  -4   4 52000.8 2960.67   5
  -4  -4  -4 46713.6 3500.16   2
   4  -4   4 43290.9 3844.37   4
   4  -4   5 26854.1 3109.77   4
   4  -4   6 51321.6 4482.64   4
   4  -3  -9 32959.8 3425.45   6
  -4  -3   9 33956.9 3603.68   1
   4  -3  -8 27791.5 3051.86   6
  -4  -3   8 26851.9 2998.46   1
   4  -3  -7 4368.90 1171.88   6
  -4  -3   7 5029.21 1374.38   1
   4  -3  -6 33941.8 3001.33   6
  -4  -3   6 35852.7 3059.14   1
   4  -3  -5 99468.0 5210.31   6
  -4  -3   5 92956.3 4942.13   1
   4  -3  -4 99426.9 4918.19   6
  -4  -3   4 92329.5 4669.41   1
  -4  -3   3 107759. 4893.33   1
   4  -3  -3 114951. 4971.27   6
   4  -3  -2 9086.27 1152.05   6
  -4  -3   2 8718.08 1171.57   1
  -4  -3   1 39868.9 2359.52   1
  -4  -3   1 42975.4 2556.12   2
  -4  -3   0 9785.26 998.819   1
   4  -3   0 9269.32 1505.69   4
  -4  -3   0 7739.20 1133.23   2
   4  -3   0 8616.01 1057.54   5
   4  -3   1 61150.0 3017.37   5
  -4  -3  -1 64140.2 2458.18   1
   4  -3   1 60447.9 4066.55   4
  -4  -3  -1 61995.0 3337.58   2
   4  -3   2 91906.9 3967.06   5
  -4  -3  -2 94414.4 4371.80   2
   4  -3   2 89953.6 5280.64   4
   4  -3   3 91635.5 4130.22   5
   4  -3   3 81330.7 5232.11   4
   4  -3   4 79252.5 3989.13   5
  -4  -3  -4 80968.5 4568.58   2
   4  -3   4 69984.9 4985.79   4
   4  -3   5 36871.9 2814.83   5
   4  -3   5 34737.0 3505.71   4
   4  -3   6 231.946 625.985   5
   4  -2  -9 12318.8 2122.63   6
  -4  -2   9 12565.6 2134.29   1
  -4  -2   8 83675.5 5451.94   1
   4  -2  -8 68773.0 4893.29   6
  -4  -2   7 74381.4 4847.95   1
   4  -2  -7 67337.8 4613.16   6
  -4  -2   6 113616. 5998.62   1
   4  -2  -6 125696. 6165.03   6
   4  -2  -5 2618.70 807.927   6
  -4  -2   5 3238.26 997.382   1
   4  -2  -4-58.7017 422.397   6
  -4  -2   4 945.918 712.549   1
   4  -2  -3 20109.3 1889.17   6
  -4  -2   3 16138.0 1700.76   1
   4  -2  -2 80116.5 3555.45   6
  -4  -2   2 77902.9 3858.76   1
   4  -2  -1 82510.7 3098.30   6
  -4  -2   1 80591.0 3701.15   1
  -4  -2   0 148763. 5339.40   2
  -4  -2   0 138617. 4961.12   1
   4  -2   0 141345. 5111.21   5
  -4  -2  -1 48846.8 2284.33   1
   4  -2   1 47758.6 2690.88   5
  -4  -2  -1 47712.1 2731.50   2
   4  -2   2 51019.4 2898.06   5
  -4  -2  -2 58629.8 3178.75   2
  -4  -2  -3 1319.08 669.233   2
   4  -2   3 1456.45 692.553   5
   4  -2   4 30731.5 2517.32   5
  -4  -2  -4 33751.8 2706.85   2
   4  -2   5 78734.7 4483.95   5
   4  -2   6 72203.2 4615.42   5
   4  -2   7 26697.1 2839.49   5
  -4  -1  10 30343.0 3310.65   1
   4  -1 -10 33803.7 3586.16   6
  -4  -1   9 46619.7 4034.86   1
   4  -1  -9 47764.4 4174.77   6
   4  -1  -8 1996.78 692.239   6
  -4  -1   8 3801.05 1367.20   1
   4  -1  -7 1524.71 865.302   6
  -4  -1   7 1448.47 805.947   1
   4  -1  -6 10978.7 1716.32   6
  -4  -1   6 14710.7 1991.09   1
  -4  -1   5 75788.0 4548.78   1
   4  -1  -5 75170.4 4276.20   6
  -4  -1   4 180802. 4888.13   3
   4  -1  -4 167805. 6782.50   6
  -4  -1   3 115740. 5339.35   1
   4  -1  -3 124119. 5184.07   6
   4  -1  -2 110296. 4428.39   6
  -4  -1   2 105937. 4767.02   1
   4  -1  -1 2441.25 461.493   6
  -4  -1   1 2510.17 755.396   1
   4  -1  -1 2369.16 647.573   5
  -4  -1   0 11992.2 1248.87   2
   4  -1   0 10398.1 1220.29   5
  -4  -1   0 10930.2 1215.41   1
  -4  -1  -1 69559.0 3288.94   2
   4  -1   1 68353.7 3353.55   5
  -4  -1  -1 62582.7 2981.05   1
   4  -1   2 72703.1 3608.91   5
  -4  -1  -2 68902.4 2922.19   1
  -4  -1  -2 76641.3 3571.60   2
   4  -1   3 186212. 7155.33   5
  -4  -1  -3 224049. 7370.65   2
   4  -1   4 22657.5 2183.80   5
  -4  -1  -4 22011.8 2071.01   2
   4  -1   5 22376.4 2381.23   5
   4  -1   6 275.156 661.829   5
   4  -1   7 2148.25 1042.37   5
   4   0 -10 10405.2 1996.20   6
  -4   0  10 12043.3 2159.60   1
  -4   0   9 3582.87 1278.74   1
   4   0  -9 665.460 668.665   6
  -4   0   8 43763.7 3840.15   1
   4   0  -8 49356.9 3902.43   6
  -4   0   7 78235.8 4992.38   1
   4   0  -7 76698.1 4787.27   6
  -4   0   6 82567.7 5048.19   1
   4   0  -6 79946.3 4598.74   6
  -4   0   5 39542.5 2024.15   3
  -4   0   5 37050.2 3165.27   1
   4   0  -5 35448.6 2836.70   6
  -4   0   4 36237.1 1743.02   3
  -4   0   4 35356.7 3017.20   1
   4   0  -4 35480.8 2602.56   6
  -4   0   3 42613.8 1941.93   3
  -4   0   3 38110.5 2967.64   1
   4   0  -3 35489.2 2472.01   6
  -4   0   2 113684. 5320.55   1
   4   0  -2 114548. 4566.09   6
   4   0  -1 129997. 4244.82   6
   4   0  -1 121980. 4873.77   5
  -4   0   1 131845. 5475.96   1
   4   0   0 300748. 9135.94   5
  -4   0   0 298042. 9392.90   1
  -4   0  -1 64593.8 3078.46   2
   4   0   1 63332.4 3347.88   5
  -4   0  -2 82.3540 330.225   2
   4   0   2 218.271 407.970   5
   4   0   3 29809.5 2446.88   5
  -4   0  -3 27725.8 2092.28   2
  -4   0  -4 1250.46 667.271   2
   4   0   4 113.838 534.121   5
   4   0   5 77561.1 4799.83   5
   4   0   6 37116.7 3453.94   5
   4   0   7 45595.5 4117.64   5
  -4   1  10 41584.9 3860.69   1
   4   1 -10 33943.7 3636.46   6
  -4   1   9 46069.6 4063.65   1
   4   1  -9 48818.5 4134.80   6
   4   1  -8 2028.61 1100.92   6
  -4   1   8 451.837 719.352   1
   4   1  -7 230.859 612.831   6
  -4   1   7 305.892 612.058   1
   4   1  -6 11430.8 1614.07   6
  -4   1   6 12307.4 1220.33   3
  -4   1   6 12676.1 1859.30   1
  -4   1   5 61154.2 3356.20   3
  -4   1   5 71550.6 4483.15   1
   4   1  -5 68494.4 3976.24   6
  -4   1   4 163208. 5025.26   3
  -4   1   4 150972. 6834.39   1
   4   1  -4 145893. 6019.31   6
   4   1  -3 122335. 5051.90   6
  -4   1   3 137478. 4437.75   3
  -4   1   3 137553. 6229.75   1
   4   1  -2 123686. 4959.68   5
  -4   1   2 119842. 5682.00   1
   4   1  -2 115957. 4487.85   6
   4   1  -1 729.263 298.468   6
   4   1  -1 537.679 448.814   5
   4   1   0 9689.04 613.131   6
   4   1   0 9913.07 1284.34   5
  -4   1  -1 64240.6 2994.57   2
   4   1   1 66295.0 3508.96   5
   4   1   2 73461.8 3935.38   5
  -4   1  -2 73879.5 3328.36   2
   4   1   3 201346. 7857.82   5
  -4   1  -3 226896. 7170.16   2
   4   1   4 21732.2 2335.71   5
  -4   1  -4 24167.2 1978.65   2
   4   1   5 19089.0 2393.70   5
   4   1   6-60.2932 727.316   5
   4   1   7 2157.30 914.853   5
  -4   2  10 4201.94 1354.70   1
   4   2  -9 11900.5 2069.30   6
  -4   2   9 12563.9 2182.84   1
  -4   2   8 73522.2 4980.79   1
   4   2  -8 71471.2 4824.64   6
  -4   2   7 68470.8 4644.18   1
   4   2  -7 69244.6 4406.83   6
   4   2  -6 119159. 5826.64   6
  -4   2   6 119988. 6310.49   1
   4   2  -5 2447.32 794.015   6
  -4   2   5 18.8267 626.499   3
  -4   2   5 1571.19 882.873   1
   4   2  -4-90.7919 432.750   6
  -4   2   4 608.496 679.875   1
  -4   2   4 203.112 274.946   3
  -4   2   3 20797.4 1482.11   3
   4   2  -3 16384.3 1581.39   6
  -4   2   3 21955.0 2290.40   1
   4   2  -2 72116.8 3610.53   5
   4   2  -2 65124.7 3083.54   6
   4   2  -1 92828.4 4283.28   5
   4   2  -1 99418.7 3594.43   6
   4   2   0 153868. 6018.86   5
   4   2   0 159340. 4530.09   6
   4   2   1 50452.2 3086.45   5
   4   2   2 49959.6 3209.43   5
  -4   2  -2 48162.7 2462.57   2
  -4   2  -3 1293.01 560.157   2
   4   2   3 979.665 723.447   5
   4   2   4 34713.4 3083.73   5
   4   2   5 74229.2 4972.35   5
   4   2   6 84681.8 5681.84   5
   4   2   7 24680.9 3367.72   5
  -4   3  10 45039.1 4087.22   1
  -4   3   9 34810.9 3501.93   1
   4   3  -9 33267.8 3371.68   6
  -4   3   8 27532.7 3005.20   1
   4   3  -8 31422.4 3074.74   6
  -4   3   7 5994.11 1510.97   1
   4   3  -7 4561.85 1150.40   6
  -4   3   7 5139.06 868.964   3
  -4   3   6 42904.8 2981.50   3
   4   3  -6 37210.4 3007.01   6
  -4   3   5 91440.1 5307.05   1
   4   3  -5 91411.0 4692.60   6
  -4   3   4 104414. 4244.25   3
   4   3  -4 106918. 4792.68   6
  -4   3   4 110728. 5799.76   1
  -4   3   3 118418. 4420.67   3
   4   3  -3 111385. 4667.83   6
   4   3  -2 12661.1 1463.95   5
   4   3  -2 13694.8 1309.12   6
   4   3  -1 34588.4 2506.07   5
   4   3  -1 35916.1 1984.00   6
   4   3   0 4106.57 946.877   5
   4   3   0 5436.93 647.952   6
   4   3   1 56370.0 3393.47   5
  -4   3  -2 113138. 4058.25   2
   4   3   2 107673. 5161.24   5
   4   3   3 83914.9 4727.25   5
   4   3   4 87287.0 5178.80   5
   4   3   5 32266.0 3264.39   5
   4   3   6 69.8646 742.924   5
  -4   4   9 38136.4 3621.30   1
   4   4  -9 36092.4 3539.70   6
  -4   4   8 40416.6 3673.19   1
   4   4  -8 40599.7 3625.06   6
  -4   4   7 50001.8 3301.86   3
  -4   4   7 56144.7 4248.43   1
   4   4  -7 51813.6 3842.61   6
  -4   4   6 52138.4 3669.21   3
  -4   4   6 50769.9 3972.01   1
   4   4  -6 53935.9 3660.11   6
  -4   4   5 67526.2 3835.09   3
   4   4  -5 60851.1 3730.61   6
  -4   4   5 63028.0 4366.79   1
  -4   4   4 2206.23 631.576   3
  -4   4   3 21194.2 1758.47   3
   4   4  -2 71225.3 3774.90   5
  -4   4   2 77780.4 3649.50   3
   4   4  -1 232074. 8026.54   5
   4   4   0 44490.5 2974.77   5
   4   4   1 78752.6 4211.02   5
  -4   4  -2 23908.7 1527.23   2
   4   4   2 20903.0 2173.47   5
   4   4   3 3262.64 972.264   5
   4   4   4 44849.6 3678.60   5
   4   4   5 30739.0 3294.35   5
   4   4   6 40908.7 4060.25   5
   4   5  -9 1092.03 830.673   6
  -4   5   9 3844.99 1407.46   1
  -4   5   8 32354.6 2958.87   3
  -4   5   8 28134.7 3111.92   1
   4   5  -8 29535.4 3104.78   6
   4   5  -7 3335.96 1104.33   6
  -4   5   7 4165.07 995.600   3
  -4   5   7 4683.77 1348.48   1
  -4   5   6 14943.6 1969.07   3
  -4   5   6 18846.7 2405.57   1
   4   5  -6 19194.7 2250.78   6
  -4   5   5 39625.7 3515.13   1
  -4   5   5 47368.6 3354.48   3
  -4   5   4 99854.8 4524.30   3
  -4   5   3 130627. 5223.91   3
   4   5  -2 81711.4 4198.66   5
  -4   5   2 84608.0 3994.21   3
   4   5  -1 19520.4 1904.44   5
   4   5   0 43371.6 3047.45   5
   4   5   1 87725.4 4646.85   5
   4   5   2 122171. 5862.60   5
   4   5   3 16842.3 2200.98   5
   4   5   4 73407.0 4926.05   5
   4   5   5 2819.60 1187.57   5
   4   5   6 748.747 761.588   5
  -4   6   9 19155.0 2598.24   1
  -4   6   8 22993.0 2729.58   3
  -4   6   8 23965.7 2815.31   1
   4   6  -8 30835.9 3152.06   6
  -4   6   7 55899.9 3949.25   3
  -4   6   7 59389.7 4522.42   1
   4   6  -7 57117.2 4171.25   6
  -4   6   6 25648.0 3014.30   3
  -4   6   6 28330.9 3028.71   1
  -4   6   5 44573.5 3466.45   3
  -4   6   4 7114.25 1134.41   3
  -4   6   3 10122.9 1338.31   3
   4   6  -2 83592.1 4277.82   5
  -4   6   2 76330.3 3937.03   3
   4   6  -1 108269. 5130.57   5
   4   6   0 79133.2 4395.90   5
   4   6   1 56458.3 3706.37   5
   4   6   2 7930.79 1467.08   5
   4   6   3 4947.89 1268.24   5
   4   6   4 29926.6 3214.55   5
   4   6   5 29724.6 3426.21   5
   4   7  -8 2208.00 1006.68   6
  -4   7   8 1491.26 1037.56   3
  -4   7   8 1603.00 1014.58   1
  -4   7   7 1229.36 754.843   3
  -4   7   7 2117.83 1042.35   1
  -4   7   6 18048.1 2423.11   1
  -4   7   6 17352.5 2655.13   3
  -4   7   5 58941.8 4308.44   3
  -4   7   4 75708.1 4356.24   3
  -4   7   3 50295.7 3287.23   3
  -4   7   2 31602.4 2511.59   3
   4   7  -2 28290.9 2500.04   5
   4   7  -1 5623.66 1080.19   5
  -4   7   1 5666.75 1158.06   3
   4   7   0 604.091 498.782   5
   4   7   1 18545.8 2189.51   5
   4   7   2 66029.1 4361.17   5
   4   7   3 76194.6 4954.28   5
   4   7   4 39787.1 3766.88   5
   4   7   5 9919.14 2101.21   5
  -4   8   8 22062.9 2735.58   3
  -4   8   7 102875. 6027.12   3
  -4   8   7 91134.6 6023.55   1
  -4   8   6 18913.5 2591.42   1
  -4   8   6 24728.6 3062.22   3
  -4   8   5 10799.1 1976.90   3
  -4   8   4 3808.33 1195.72   3
  -4   8   3 8967.18 1502.43   3
  -4   8   2 31947.3 2686.15   3
   4   8  -2 32906.2 2749.03   5
   4   8  -1 29628.5 2633.53   5
  -4   8   1 26165.2 2496.72   3
   4   8   0 75096.4 4558.84   5
  -4   8   0 84508.0 4721.52   3
   4   8   1 56353.7 3944.19   5
   4   8   2 2186.75 896.484   5
   4   8   3 3411.06 1227.84   5
   4   8   4 9249.61 1981.40   5
  -4   9   7 2277.82 1284.79   3
  -4   9   6 7143.16 1821.43   3
  -4   9   5 36249.7 3911.02   3
  -4   9   4 75173.2 4909.69   3
  -4   9   3 43559.1 3370.61   3
  -4   9   2 50949.3 3587.17   3
   4   9  -2 50586.3 3610.72   5
   4   9  -1 1129.52 555.113   5
  -4   9   1 1870.65 851.491   3
   4   9   0 14413.8 1995.56   5
  -4   9   0 14887.8 1986.11   3
   4   9   1 7201.18 1534.78   5
  -4   9  -1 7324.76 1456.40   3
   4   9   2 52566.8 4112.14   5
   4   9   3 53068.9 4315.09   5
  -4  10   5 12310.6 2448.22   3
  -4  10   4 1382.28 1064.23   3
  -4  10   3 3645.96 1104.79   3
  -4  10   2 35596.0 3132.40   3
  -4  10   1 61705.6 4233.16   3
   4  10  -1 61465.1 4086.53   5
   4  10   0 59678.6 4169.07   5
  -4  10   0 62679.4 4255.90   3
   4  10   1 27329.2 2884.81   5
  -4  10  -1 28214.5 2908.73   3
   4  10   2-142.711 666.215   5
   4  10   3 5534.01 1631.20   5
   4  11  -1 3431.45 1023.76   5
   4  11   0 2719.72 987.648   5
   4  11   1 33198.7 3291.29   5
   4  11   2 25235.3 2961.73   5
  -5  -9   6 24346.6 2585.08   2
  -5  -9   6 28373.9 2910.05   4
  -5  -9   5 39677.2 3316.00   1
  -5  -9   5 37624.9 3168.41   2
  -5  -9   4 30771.0 2910.49   2
  -5  -9   3-23.0611 638.383   2
  -5  -9   2 511.965 625.137   2
  -5  -9   1 4587.47 1109.10   2
   5  -9   0 35337.6 3932.99   4
   5  -9   1 35884.3 4037.93   4
  -5  -8   7 6957.95 1429.15   2
  -5  -8   6 9133.08 1569.92   2
  -5  -8   6 11026.3 1861.94   1
  -5  -8   5 9472.75 1584.92   2
  -5  -8   5 8718.33 1556.33   1
  -5  -8   4 5082.17 1275.73   2
  -5  -8   4 4877.87 1141.86   1
  -5  -8   3 62511.7 4124.55   2
  -5  -8   2 73363.7 4519.42   2
  -5  -8   1 52389.1 3846.38   2
   5  -8  -1 58993.1 4873.61   4
   5  -8   0 1406.70 744.061   4
  -5  -8   0 1794.46 965.581   2
   5  -8   1 703.570 755.427   4
  -5  -8  -1 3494.34 1184.72   2
   5  -8   2 16787.1 2827.00   4
   5  -7  -7 16885.0 2449.69   6
  -5  -7   7 17840.8 2429.74   1
  -5  -7   6 32643.3 2895.85   2
  -5  -7   6 31172.8 3072.30   1
  -5  -7   5 49391.8 3538.10   2
  -5  -7   5 49691.6 3714.69   1
  -5  -7   4 38234.4 3070.46   2
  -5  -7   4 34973.1 2889.94   1
  -5  -7   3 19626.0 2130.74   2
  -5  -7   3 21030.7 2033.41   1
  -5  -7   2 10220.0 1603.40   2
   5  -7  -1 30894.8 3333.57   4
  -5  -7   1 28013.4 2630.95   2
  -5  -7   0 47407.8 3567.67   2
   5  -7   0 44937.6 4167.17   4
  -5  -7  -1 73229.4 4616.20   2
   5  -7   1 62348.9 5160.31   4
   5  -7   2 12864.3 2379.72   4
  -5  -7  -2 14927.5 2111.50   2
   5  -7   3 19684.3 2944.94   4
   5  -6  -7 9681.41 1906.36   6
  -5  -6   7 8456.28 1773.76   1
   5  -6  -6 10609.6 1881.99   6
  -5  -6   6 10576.6 1791.90   1
   5  -6  -5 17492.1 2339.11   6
  -5  -6   5 15463.4 2000.72   1
  -5  -6   4 22289.8 2225.04   2
  -5  -6   4 23109.6 2273.10   1
  -5  -6   3 69612.2 4058.95   2
  -5  -6   3 66362.2 3784.32   1
  -5  -6   2 37235.5 2910.80   2
   5  -6  -1 55466.0 4402.10   4
  -5  -6   1 51879.2 3581.36   2
   5  -6   0 18002.1 2629.50   4
  -5  -6   0 21344.5 2194.75   2
   5  -6   1 377.294 622.508   4
  -5  -6  -1 1210.93 855.541   2
   5  -6   2 7525.24 1848.75   4
  -5  -6  -2 12361.8 1858.89   2
  -5  -6  -3 43832.2 3686.57   2
   5  -6   3 37404.0 4055.21   4
   5  -5  -8 10878.9 2015.79   6
   5  -5  -7 49541.1 4111.39   6
  -5  -5   7 48124.8 3982.38   1
   5  -5  -6 52123.9 4056.79   6
  -5  -5   6 49622.5 3791.38   1
   5  -5  -5 42335.2 3528.48   6
  -5  -5   5 44492.6 3402.50   1
   5  -5  -4 17489.4 2085.53   6
  -5  -5   4 16685.4 1921.80   1
  -5  -5   3 6450.67 1237.71   2
  -5  -5   3 6240.65 1133.95   1
  -5  -5   2 2725.23 867.725   2
  -5  -5   2 4478.07 887.632   1
  -5  -5   1 9316.46 1419.28   2
   5  -5   0 47232.8 4110.08   4
  -5  -5   0 48115.2 3289.73   2
  -5  -5  -1 51810.8 3549.82   2
   5  -5   1 45941.8 4125.69   4
  -5  -5  -2 74444.6 4446.41   2
   5  -5   2 59445.6 4997.97   4
   5  -5   3 24895.6 3198.04   4
  -5  -5  -3 26326.9 2718.74   2
   5  -5   4 4545.69 1496.20   4
  -5  -5  -4 4091.92 1144.77   2
   5  -4  -8 31853.0 3339.12   6
  -5  -4   8 34924.3 3548.88   1
   5  -4  -7 24519.9 2774.59   6
  -5  -4   7 21608.8 2646.02   1
   5  -4  -6 90.8860 669.505   6
  -5  -4   6 763.920 609.236   1
   5  -4  -5 6004.36 1283.02   6
  -5  -4   5 5628.35 1359.66   1
   5  -4  -4 45840.5 3287.25   6
  -5  -4   4 41470.1 3171.28   1
   5  -4  -3 78339.1 3995.70   6
  -5  -4   3 75021.8 4143.98   1
  -5  -4   2 48701.7 3200.41   2
  -5  -4   2 53491.5 3149.86   1
  -5  -4   1 48972.6 3202.37   2
  -5  -4   0 23012.6 2189.82   2
  -5  -4  -1 3855.59 1014.55   2
   5  -4   1 3292.15 788.085   5
  -5  -4  -2 15420.5 1981.52   2
  -5  -4  -3 62201.0 4123.92   2
  -5  -4  -4 67704.9 4635.65   2
   5  -3  -9-249.680 1001.24   6
   5  -3  -8 2868.73 1166.80   6
  -5  -3   8 2463.06 1157.98   1
   5  -3  -7 23592.4 2709.39   6
  -5  -3   7 29579.5 3139.96   1
   5  -3  -6 52778.0 4016.60   6
  -5  -3   6 58871.0 4262.68   1
   5  -3  -5 76956.3 4685.30   6
  -5  -3   5 81163.5 4855.23   1
   5  -3  -4 42040.0 3139.07   6
  -5  -3   4 41225.4 3182.78   1
  -5  -3   3 42526.9 3116.62   1
   5  -3  -3 47885.4 2988.98   6
  -5  -3   2 6668.06 1091.16   1
  -5  -3   1 74761.3 3736.88   1
  -5  -3   1 80949.2 4097.74   2
  -5  -3   0 98566.0 4662.04   2
   5  -3   0 99935.0 4503.25   5
   5  -3   1 71854.1 3680.97   5
  -5  -3  -1 67419.3 3850.68   2
   5  -3   2 50907.2 3161.57   5
  -5  -3  -2 50639.0 3446.19   2
  -5  -3  -3 15290.8 1939.47   2
   5  -3   3 19417.2 1950.39   5
  -5  -3  -4 428.563 734.284   2
   5  -2  -9 28571.6 3288.06   6
   5  -2  -8 29691.5 3247.50   6
  -5  -2   8 32792.6 3606.04   1
  -5  -2   7 19309.3 2668.47   1
   5  -2  -7 17099.3 2334.22   6
   5  -2  -6 9823.41 1680.70   6
  -5  -2   6 9203.11 1730.27   1
   5  -2  -5-1086.86 890.729   6
  -5  -2   5-316.729 655.047   1
   5  -2  -4 60553.2 3901.60   6
  -5  -2   4 60091.4 4019.68   1
   5  -2  -3 99525.0 4538.33   6
  -5  -2   3 86839.5 4784.75   1
  -5  -2   2 151288. 6254.96   1
  -5  -2   1 53038.5 3183.13   2
  -5  -2   1 53120.5 3156.11   1
  -5  -2   0 33148.5 2446.68   2
  -5  -2   0 33748.5 2249.78   1
   5  -2   0 28072.7 2267.44   5
  -5  -2  -1 14394.7 1651.89   2
   5  -2   1 12316.3 1475.56   5
   5  -2   2 55161.7 3436.01   5
  -5  -2  -2 57506.4 3544.02   2
   5  -2   3 29322.7 2497.09   5
  -5  -2  -3 28683.9 2570.07   2
   5  -2   4 46668.2 3368.82   5
  -5  -2  -4 45074.8 3445.43   2
   5  -2   5 28059.6 2744.70   5
   5  -1  -9 493.672 887.490   6
  -5  -1   8 10412.6 2036.03   1
   5  -1  -8 11779.7 2062.36   6
  -5  -1   7 34799.7 3620.06   1
   5  -1  -7 33201.5 3304.55   6
  -5  -1   6 74805.9 5118.16   1
   5  -1  -6 66299.0 4542.45   6
  -5  -1   5 76249.5 4902.83   1
   5  -1  -5 73920.2 4533.37   6
   5  -1  -4 72453.3 4201.94   6
  -5  -1   4 74264.7 4623.43   1
   5  -1  -3 131.441 546.866   6
  -5  -1   3 135.283 738.023   1
  -5  -1   2 10791.6 1543.13   1
   5  -1  -1 47830.3 3047.49   5
  -5  -1   1 45974.9 3066.93   1
  -5  -1   0 56032.5 3211.32   2
   5  -1   0 49934.5 3135.03   5
  -5  -1   0 52965.1 3105.42   1
  -5  -1  -1 122131. 5105.07   2
   5  -1   1 110679. 5168.96   5
   5  -1   2 69351.7 3978.98   5
  -5  -1  -2 68373.6 3784.61   2
   5  -1   3 25825.9 2460.59   5
  -5  -1  -3 24652.5 2296.45   2
  -5  -1  -4 4025.99 932.683   2
   5  -1   4 3952.22 1105.93   5
   5  -1   5 14188.4 2054.26   5
   5  -1   6 15153.0 2328.27   5
  -5   0   9 48782.8 4423.30   1
   5   0  -9 43585.7 4081.29   6
  -5   0   8 47837.2 4345.65   1
   5   0  -8 51439.3 4256.98   6
  -5   0   7 50727.8 4289.25   1
   5   0  -7 53128.0 4150.25   6
   5   0  -6 6165.83 1291.48   6
  -5   0   6 7130.33 1650.10   1
   5   0  -5 13372.6 1900.81   6
  -5   0   5 13794.3 2231.74   1
  -5   0   4 37481.6 3307.32   1
   5   0  -4 36337.6 2880.59   6
  -5   0   3 36693.0 3156.83   1
   5   0  -3 39112.0 2780.67   6
  -5   0   2 125981. 6001.85   1
   5   0  -1 56345.4 3380.65   5
  -5   0   1 57954.9 3682.23   1
  -5   0   0 6711.07 1144.34   1
  -5   0   0 5654.95 1002.59   2
   5   0   0 7124.41 1207.33   5
  -5   0  -1 8272.04 1171.32   2
   5   0   1 8645.93 1316.74   5
  -5   0  -1 7443.93 1126.16   1
  -5   0  -2 6782.79 1109.21   2
   5   0   2 4363.59 1091.77   5
   5   0   3 54772.2 3797.65   5
  -5   0  -3 57409.7 3459.77   2
   5   0   4 88650.5 5172.17   5
  -5   0  -4 83751.1 4495.99   2
   5   0   5 77289.9 5189.52   5
   5   0   6 11866.9 2176.69   5
   5   1  -9 471.033 743.614   6
   5   1  -8 10442.7 1805.91   6
  -5   1   8 12009.3 2200.67   1
  -5   1   7 29607.8 3347.48   1
   5   1  -7 28493.7 2964.37   6
  -5   1   6 70727.6 5029.81   1
   5   1  -6 66968.6 4417.97   6
  -5   1   5 81447.3 5346.67   1
   5   1  -5 79766.0 4639.68   6
  -5   1   4 76460.6 3221.51   3
  -5   1   4 76133.0 5037.61   1
   5   1  -4 70649.8 4096.44   6
   5   1  -3 127.024 337.487   6
  -5   1   3 1090.94 531.393   3
  -5   1   3 153.745 877.413   1
  -5   1   2 14244.3 2046.32   1
   5   1  -1 41458.1 2881.26   5
  -5   1   1 32111.7 2897.80   1
  -5   1   0 52814.6 3603.87   1
   5   1   0 48855.5 3322.26   5
  -5   1  -1 125626. 5051.04   2
   5   1   1 129972. 5932.60   5
   5   1   2 65048.6 4117.61   5
  -5   1  -2 68876.2 3549.73   2
   5   1   3 26128.0 2598.99   5
  -5   1  -3 21950.7 2016.26   2
   5   1   4 3291.09 1280.34   5
   5   1   5 15950.2 2433.19   5
   5   2  -9 38711.0 3810.59   6
  -5   2   8 32844.3 3547.39   1
   5   2  -8 30353.7 3190.45   6
   5   2  -7 17942.6 2299.98   6
  -5   2   7 19491.2 2768.60   1
   5   2  -6 11394.7 1718.98   6
  -5   2   6 11105.2 2055.66   1
   5   2  -5 462.228 681.230   6
  -5   2   5 667.578 605.749   1
  -5   2   4 66742.1 3149.95   3
  -5   2   4 61646.5 4491.08   1
   5   2  -4 61329.4 3760.57   6
  -5   2   3 88761.4 3885.33   3
  -5   2   3 85094.7 5368.90   1
   5   2  -3 86656.2 4215.88   6
  -5   2   2 174104. 8009.42   1
   5   2  -2 173830. 6961.57   5
   5   2  -1 56072.5 3500.99   5
   5   2   0 31886.2 2639.47   5
  -5   2  -1 12690.7 1377.36   2
   5   2   1 12933.0 1787.06   5
   5   2   2 44904.1 3467.06   5
  -5   2  -2 45920.6 2723.39   2
   5   2   3 38877.5 3436.93   5
   5   2   4 47694.9 3991.45   5
   5   2   5 36457.5 3734.36   5
   5   3  -9-1244.55 1016.68   6
   5   3  -8 1427.59 960.738   6
  -5   3   8-886.174 898.042   1
  -5   3   7 27994.0 3198.73   1
   5   3  -7 25004.9 2811.29   6
  -5   3   6 56272.8 4547.99   1
   5   3  -6 59867.9 4100.83   6
  -5   3   5 85538.3 4079.60   3
  -5   3   5 82719.5 5434.58   1
   5   3  -5 73561.9 4439.38   6
  -5   3   4 42330.7 2619.91   3
  -5   3   4 41376.9 3732.47   1
   5   3  -4 40107.1 2945.75   6
  -5   3   3 49162.0 3964.06   1
  -5   3   3 48168.0 2825.89   3
   5   3  -3 45383.3 2932.72   6
   5   3  -2 9127.61 1452.10   5
   5   3  -1 71338.1 4107.27   5
   5   3   0 102641. 5231.56   5
  -5   3  -1 68165.3 3300.51   2
   5   3   1 67988.3 4213.28   5
   5   3   2 66911.1 4351.32   5
   5   3   3 15079.3 2117.55   5
   5   3   4 3063.92 1195.36   5
   5   3   5 9273.03 1972.15   5
  -5   4   8 27853.2 3366.92   1
   5   4  -8 28870.6 3178.18   6
   5   4  -7 17699.0 2378.50   6
  -5   4   7 21550.7 2882.32   1
   5   4  -6 1630.77 899.124   6
  -5   4   6 1.28716 865.099   1
   5   4  -5 2701.87 1013.84   6
  -5   4   5 6113.47 1210.49   3
  -5   4   5 3178.41 1113.53   1
  -5   4   4 43470.1 3970.27   1
  -5   4   4 49373.4 2998.01   3
   5   4  -4 47550.4 3303.73   6
  -5   4   3 89407.9 4110.49   3
   5   4  -3 72382.2 3974.55   6
   5   4  -2 53878.4 3574.37   5
   5   4  -1 52955.6 3541.95   5
   5   4   0 27848.7 2622.56   5
   5   4   1 3323.60 1062.63   5
   5   4   2 12352.4 1901.48   5
   5   4   3 56051.8 4335.16   5
   5   4   4 57098.6 4645.69   5
   5   5  -8 15851.7 2364.95   6
  -5   5   7 50969.8 4440.74   1
   5   5  -7 45866.8 3887.34   6
  -5   5   6 60825.9 4726.71   1
   5   5  -6 62449.1 4272.12   6
   5   5  -5 45736.4 3470.24   6
  -5   5   5 42843.8 3977.33   1
  -5   5   4 14024.0 2293.05   1
  -5   5   4 15183.7 1696.71   3
   5   5  -4 17439.6 1953.68   6
   5   5  -3 6348.06 1125.48   6
  -5   5   3 7749.95 1179.42   3
   5   5  -2 3385.17 1031.68   5
  -5   5   2 3919.27 994.705   3
   5   5  -1 11931.9 1703.15   5
   5   5   0 46817.2 3556.07   5
   5   5   1 54076.8 3922.99   5
   5   5   2 62121.1 4460.73   5
   5   5   3 34912.8 3441.14   5
   5   5   4 8111.52 1935.67   5
  -5   6   7 10079.0 2149.78   1
   5   6  -7 9659.32 1768.30   6
   5   6  -6 9724.84 1697.84   6
  -5   6   6 7037.30 1702.73   1
  -5   6   6 6572.53 1406.66   3
  -5   6   5 24219.2 2507.90   3
  -5   6   5 18184.0 2690.72   1
   5   6  -5 19637.8 2283.62   6
  -5   6   4 19393.0 2121.66   3
  -5   6   3 85601.1 4470.98   3
   5   6  -2 36226.6 3066.90   5
  -5   6   2 36964.3 2860.24   3
   5   6  -1 45441.8 3436.77   5
   5   6   0 22184.5 2503.35   5
   5   6   1 4.19230 632.344   5
   5   6   2 9293.27 1779.49   5
   5   6   3 39592.4 3833.50   5
   5   7  -7 17093.4 2405.07   6
  -5   7   7 21121.0 2728.93   3
  -5   7   6 28291.4 3460.36   3
   5   7  -6 37130.0 3387.22   6
  -5   7   6 35292.4 3707.75   1
  -5   7   5 47149.3 4409.06   1
  -5   7   5 55191.0 4098.34   3
  -5   7   4 38373.8 3065.32   3
  -5   7   3 17696.5 2049.84   3
   5   7  -2 9714.24 1694.91   5
  -5   7   2 10199.3 1600.29   3
   5   7  -1 35388.0 3105.96   5
  -5   7   1 41371.9 3250.58   3
   5   7   0 45840.1 3713.78   5
   5   7   1 65792.0 4688.18   5
   5   7   2 16417.5 2360.45   5
  -5   8   7 11762.9 2144.05   3
  -5   8   6 9084.59 1987.23   3
  -5   8   5 10750.8 2036.57   3
  -5   8   4 6789.24 1337.21   3
  -5   8   3 77268.6 4620.52   3
  -5   8   2 61827.8 4087.50   3
   5   8  -2 63346.5 4341.36   5
   5   8  -1 59146.8 4192.17   5
  -5   8   1 63193.0 4144.49   3
   5   8   0 2036.00 1087.15   5
  -5   8   0 2694.34 1139.56   3
   5   8   1 2725.44 1123.88   5
  -5   9   5 36382.5 3778.36   3
  -5   9   4 38937.7 3555.36   3
  -5   9   3 2957.02 930.411   3
  -5   9   2-402.114 807.945   3
   5   9  -1 4304.85 1276.80   5
  -5   9   1 6030.69 1411.27   3
   5   9   0 38479.9 3462.33   5
   5  10  -1 20835.6 2533.52   5
  -6  -6   6 11758.6 1920.75   1
  -6  -6   5 26748.1 2731.43   1
  -6  -6   4 56909.1 4012.29   2
  -6  -6   3 32500.7 3013.13   2
  -6  -6   2 23772.3 2553.91   2
  -6  -6   1 2130.96 1051.43   2
   6  -5  -7 31377.3 3268.98   6
  -6  -5   6 30563.2 3112.33   1
  -6  -5   5 9287.34 1680.12   1
  -6  -5   4 13638.6 1929.62   2
  -6  -5   4 14233.3 1870.76   1
  -6  -5   3 30955.1 2833.93   2
  -6  -5   2 67355.9 4253.62   2
  -6  -5   1 70362.5 4391.50   2
  -6  -5   0 25199.8 2646.44   2
  -6  -5  -1 27834.9 2789.70   2
   6  -4  -7 2577.09 1041.68   6
   6  -4  -6 15622.0 2271.63   6
  -6  -4   6 15239.5 2250.75   1
  -6  -4   5 43790.1 3650.95   1
  -6  -4   4 61479.2 4124.79   1
  -6  -4   3 13847.7 1908.73   2
  -6  -4   2 42158.6 3222.47   2
  -6  -4   1 1938.87 906.909   2
  -6  -4   0 16160.0 2000.20   2
  -6  -4  -1 45057.3 3481.03   2
  -6  -4  -2 27534.4 2804.32   2
   6  -3  -8 43737.0 4071.16   6
   6  -3  -7 37885.7 3635.46   6
  -6  -3   7 38263.4 3828.71   1
   6  -3  -6 17225.3 2328.69   6
  -6  -3   6 19514.0 2568.47   1
  -6  -3   5 3647.40 1141.23   1
  -6  -3   4 4596.22 1307.15   1
  -6  -3   3 11055.8 1697.85   1
  -6  -3   2 42006.3 3168.20   2
  -6  -3   1 32016.5 2751.55   2
  -6  -3   0 53888.4 3669.22   2
   6  -3   1 38018.1 2905.15   5
  -6  -3  -1 36948.3 3032.06   2
  -6  -3  -2 4916.99 1241.73   2
  -6  -3  -3-310.421 635.583   2
   6  -2  -8 3224.73 1106.96   6
  -6  -2   7 8262.49 2041.11   1
   6  -2  -7 7772.75 1579.99   6
  -6  -2   6 20183.2 2744.63   1
   6  -2  -6 20315.4 2446.89   6
  -6  -2   5 51668.3 4219.04   1
  -6  -2   4 41554.6 3510.72   1
  -6  -2   3 41840.6 3408.52   1
  -6  -2   2 13879.7 1850.58   1
  -6  -2   1 668.610 563.475   2
  -6  -2   0 514.686 641.053   2
   6  -2   0 1481.40 752.225   5
  -6  -2  -1 17540.6 2044.38   2
   6  -2   1 19390.7 2096.32   5
   6  -2   2 64389.8 4128.12   5
  -6  -2  -2 68058.7 4300.79   2
   6  -2   3 60706.1 4123.21   5
  -6  -2  -3 53096.1 3876.96   2
   6  -1  -8 26852.9 3209.65   6
   6  -1  -7 34474.2 3402.42   6
  -6  -1   7 39788.2 4075.00   1
   6  -1  -6 42347.5 3653.36   6
  -6  -1   6 42853.2 4167.68   1
  -6  -1   5 15429.1 2343.78   1
  -6  -1   4 2334.74 1146.00   1
  -6  -1   3 16997.2 2167.51   1
  -6  -1   2 47183.9 3518.78   1
  -6  -1   1 67187.1 3944.23   2
  -6  -1   0 79098.6 4337.56   2
   6  -1   0 85216.5 4672.64   5
  -6  -1  -1 5252.45 1076.52   2
   6  -1   1 7032.81 1267.12   5
  -6  -1  -2 7197.63 1350.03   2
   6  -1   2 6248.36 1387.93   5
  -6  -1  -3 7072.19 1329.46   2
   6  -1   3 4972.43 1362.80   5
   6  -1   4 15656.8 2226.48   5
   6   0  -8 1522.25 708.704   6
   6   0  -7 998.019 778.907   6
  -6   0   7 1797.82 1252.81   1
   6   0  -6 13533.3 2020.42   6
  -6   0   6 13863.7 2484.05   1
  -6   0   5 37076.3 3756.65   1
  -6   0   4 65797.7 4797.78   1
  -6   0   3 139579. 7061.95   1
  -6   0   2 2244.52 897.688   1
  -6   0   1 4749.61 1175.04   1
   6   0  -1 3814.46 1110.41   5
  -6   0   0 37035.6 2767.32   2
   6   0   0 35071.6 2963.62   5
   6   0   1 27328.4 2686.06   5
  -6   0  -1 33057.6 2641.28   2
   6   0   2 61457.8 4288.65   5
  -6   0  -2 58953.7 3710.97   2
   6   0   3 18319.0 2434.93   5
   6   1  -8 24328.7 3100.12   6
  -6   1   7 39615.2 4127.32   1
   6   1  -7 37163.0 3625.16   6
  -6   1   6 39071.0 4072.28   1
   6   1  -6 38447.6 3522.75   6
  -6   1   5 20804.0 2949.92   1
  -6   1   4 2236.35 1158.43   1
  -6   1   3 10066.8 1888.71   1
  -6   1   2 51548.7 4140.61   1
   6   1  -1 71600.2 4469.85   5
  -6   1   1 67699.7 4551.87   1
  -6   1   0 81396.8 4209.16   2
   6   1   0 73825.4 4566.40   5
  -6   1  -1 11575.4 1489.17   2
   6   1   1 12080.9 1887.66   5
   6   1   2 4089.01 1166.50   5
   6   1   3 9172.64 1925.41   5
   6   2  -8 2208.80 880.237   6
   6   2  -7 8286.85 1803.27   6
  -6   2   7 8227.95 2045.10   1
  -6   2   6 22984.8 3152.50   1
   6   2  -6 22025.6 2590.33   6
  -6   2   5 39533.9 4035.77   1
  -6   2   4 48199.4 4389.14   1
  -6   2   3 45943.5 4295.98   1
  -6   2   2 14954.4 2305.00   1
  -6   2   1-1139.16 996.712   1
   6   2  -1 1295.91 929.118   5
  -6   2   0 641.938 561.446   1
  -6   2   0-78.4284 641.065   2
   6   2   0-229.687 609.962   5
  -6   2  -1 21064.3 2004.21   2
   6   2   1 21523.7 2616.78   5
   6   2   2 62671.9 4661.79   5
   6   2   3 57019.1 4603.80   5
   6   3  -8 35844.0 3706.58   6
   6   3  -7 45158.8 3969.88   6
  -6   3   6 21060.0 2972.98   1
  -6   3   5 2786.16 1226.34   1
  -6   3   4 4012.71 1474.57   1
  -6   3   3 13849.5 1596.60   3
  -6   3   3 10349.5 1988.52   1
  -6   3   2 31900.6 3535.74   1
  -6   3   1 40317.9 4034.06   1
   6   3  -1 39666.7 3375.10   5
  -6   3   0 55089.8 3259.02   2
   6   3   0 49691.9 3856.82   5
   6   3   1 36813.7 3425.16   5
   6   3   2 5244.13 1424.06   5
   6   4  -7 2034.76 1077.61   6
  -6   4   6 21841.5 3083.90   1
  -6   4   5 38492.3 4015.09   1
  -6   4   4 63589.7 5156.21   1
  -6   4   3 13040.0 1638.47   3
  -6   4   3 15256.1 2485.30   1
  -6   4   2 43195.1 4231.65   1
   6   4  -2 36233.3 3310.58   5
   6   4  -1 2971.30 1120.10   5
   6   4   0 21152.8 2568.73   5
   6   4   1 42145.0 3750.71   5
   6   5  -7 37668.3 3686.89   6
  -6   5   5 12164.0 2292.51   1
  -6   5   4 12629.8 1723.30   3
  -6   5   4 13601.4 2369.04   1
  -6   5   3 30991.1 3678.91   1
  -6   5   3 34401.6 2766.46   3
   6   5  -2 68934.4 4707.90   5
  -6   5   2 75032.0 4317.38   3
   6   5  -1 58140.2 4297.70   5
   6   5   0 18884.7 2426.32   5
  -6   6   4 41250.9 4311.12   1
  -6   6   4 53767.7 3744.76   3
  -6   6   3 32553.4 2805.87   3
   6   6  -2 25899.1 2873.51   5
  -6   6   2 30274.6 2762.75   3
   6   6  -1 1748.56 980.868   5
  -6   7   4 10280.3 1677.13   3
  -6   7   3 4594.28 1116.35   3
  -6   7   2 8120.79 1579.64   3
  -6   7   1 57507.3 4096.00   3
  -7  -2   5 47627.0 4262.02   1
  -7  -1   5 2419.75 1069.95   1
  -7  -1   4 21268.7 2809.80   1
  -7   0   4 4575.54 1439.85   1
  -7   0   2 4992.91 1158.68   2
  -7   0   1 2638.43 716.037   2
  -7   0   0 19305.9 2188.80   2
  -7   1   4 20846.5 2911.74   1
  -7   1   3 32607.9 3501.90   1
  -7   1   1 26266.7 2517.16   2
  -7   1   0 3308.31 941.500   2
  -7   2   4 14547.1 2640.87   1
  -7   2   3 5602.34 1652.89   1
  -7   2   1 39624.9 3112.66   2
  -7   3   3 61241.0 5455.20   1
  -7   3   2 37579.4 4186.78   1
;
_shelx_hkl_checksum     52740
_shelx_res_file
;
    shelx.res created by SHELXL-2014/7
TITL logan_aspar_br in P 21
CELL  0.71073   5.2167  10.2784   8.3063   90.000  103.606   90.000
ZERR     2.00   0.0002   0.0005   0.0004    0.000    0.005    0.000
LATT  -1
SYMM  - X, 1/2 + Y, - Z
SFAC  BR   O    N    C    H
UNIT  2 8 4 8 22
MERG   2
OMIT    -3.00 180.00
dfix .88 .01 o1w h1w o1w h2w o2 h1h
dfix .90 .01 n1 h1n n1 h2n n1 h3n n2 h4n n2 h5n
FMAP   2
PLAN   25
ACTA    54.00
BOND   $H
CONF
L.S.   8
TEMP  -150.00
WGHT    0.027400
EXTI    0.018766
FVAR      10.86792
BR1   1    0.364904    0.903056    0.923453    11.00000    0.01205    0.01658 =
         0.01513   -0.00343    0.00197    0.00063
O1    2    1.117604    0.516341    0.760854    11.00000    0.01202    0.02635 =
         0.01850   -0.00611   -0.00018    0.00717
O2    2    0.810587    0.477916    0.526980    11.00000    0.01480    0.02382 =
         0.01592   -0.00620    0.00033    0.00460
O3    2    0.866464    0.826177    0.565337    11.00000    0.01759    0.03090 =
         0.01587    0.00756   -0.00306   -0.01271
O1W   2    1.160207    0.596448    1.156456    11.00000    0.01491    0.01813 =
         0.02456    0.00010    0.00224   -0.00177
AFIX   2
H1W   5    1.274427    0.536319    1.146781    11.00000   -1.20000
H2W   5    1.059424    0.540765    1.193278    11.00000   -1.20000
AFIX   0
N1    3    0.828737    0.703407    0.857999    11.00000    0.01279    0.01238 =
         0.01229   -0.00185    0.00345    0.00262
AFIX   2
H1N   5    0.715998    0.748857    0.903347    11.00000   -1.20000
H2N   5    0.950776    0.757398    0.836388    11.00000   -1.20000
H3N   5    0.931670    0.663469    0.947046    11.00000   -1.20000
AFIX   0
N2    3    0.569879    0.782201    0.324393    11.00000    0.02045    0.01686 =
         0.01225    0.00137    0.00129   -0.00307
C1    4    0.899812    0.531376    0.673099    11.00000    0.01382    0.01021 =
         0.01418    0.00194    0.00558   -0.00212
C2    4    0.689961    0.614279    0.724196    11.00000    0.00720    0.01288 =
         0.01243   -0.00047    0.00196   -0.00208
AFIX  13
H1    5    0.576504    0.554856    0.772935    11.00000   -1.20000
AFIX   0
C3    4    0.512445    0.685830    0.581065    11.00000    0.00918    0.01359 =
         0.01564    0.00033    0.00183   -0.00083
AFIX  23
H2    5    0.407097    0.621527    0.504354    11.00000   -1.20000
H3    5    0.388375    0.741132    0.624273    11.00000   -1.20000
AFIX   0
C4    4    0.662697    0.769704    0.486604    11.00000    0.01345    0.00993 =
         0.01576    0.00174    0.00243    0.00250
H1H   5    0.938225    0.428201    0.509142    11.00000    0.04620
H4N   5    0.645106    0.837184    0.265155    11.00000    0.01594
H5N   5    0.431156    0.732901    0.276010    11.00000    0.01615
HKLF 4
REM  logan_aspar_br in P 21
REM R1 =  0.0276 for    2118 Fo > 4sig(Fo)  and  0.0305 for all    2232 data
REM    128 parameters refined using      9 restraints
END
WGHT      0.0274      0.0000
REM Highest difference peak  0.597,  deepest hole -0.384,  1-sigma level  0.084
Q1    1   0.2653  0.9011  1.0153  11.00000  0.05    0.60
Q2    1   0.4613  0.9006  0.8336  11.00000  0.05    0.54
Q3    1   0.5442  0.8987  0.9122  11.00000  0.05    0.39
Q4    1   1.1431  0.4108  0.9937  11.00000  0.05    0.30
Q5    1   0.1650  0.9421  0.9138  11.00000  0.05    0.30
Q6    1   0.7279  0.9065  0.2983  11.00000  0.05    0.30
Q7    1   0.1544  0.8597  0.9147  11.00000  0.05    0.29
Q8    1   0.8313  0.5982  0.6907  11.00000  0.05    0.29
Q9    1   0.4495  0.8763  1.0479  11.00000  0.05    0.28
Q10   1   0.8901  0.6635  0.4727  11.00000  0.05    0.27
Q11   1   0.7284  0.5466  0.6914  11.00000  0.05    0.27
Q12   1   0.6793  0.3958  0.5773  11.00000  0.05    0.26
Q13   1   0.3821  0.5143  0.7998  11.00000  0.05    0.26
Q14   1   0.4312  0.9100  1.0458  11.00000  0.05    0.26
Q15   1   0.2882  0.7690  0.3029  11.00000  0.05    0.25
Q16   1   0.2013  0.7860  0.7163  11.00000  0.05    0.25
Q17   1   0.7318  0.8637  0.1227  11.00000  0.05    0.25
Q18   1   1.2377  0.4503  0.7917  11.00000  0.05    0.25
Q19   1   0.6139  0.7216  0.5244  11.00000  0.05    0.24
Q20   1   0.6017  0.7822  0.4105  11.00000  0.05    0.24
Q21   1   0.1263  0.6329  0.5302  11.00000  0.05    0.24
Q22   1   0.8976  0.8479  0.9797  11.00000  0.05    0.24
Q23   1   1.0547  0.7793  0.6479  11.00000  0.05    0.24
Q24   1   0.2646  0.9056  0.8084  11.00000  0.05    0.24
Q25   1   0.7007  0.8871  0.9233  11.00000  0.05    0.24
;
_shelx_res_checksum     13100
data_III
_audit_creation_method     'SHELXL-2014/7'
_chemical_name_systematic
;
<i>L</i>-Asparaginium iodide monohydrate
;
_chemical_name_common     ?
_chemical_formula_moiety     'C4 H9 N2 O3 +, I -, H2 O'
_chemical_formula_sum     'C4 H11 I N2 O4'
_chemical_formula_iupac     'C4 H9 N2 O3 +, I -, H2 O'
_chemical_formula_weight     278.05
_chemical_melting_point     ?
_chemical_absolute_configuration     ad
_space_group_crystal_system     monoclinic
_space_group_name_H-M_alt     'P 21'
_space_group_name_Hall     'P 2yb'
loop_
    _space_group_symop_operation_xyz
    'x, y, z'
    '-x, y+1/2, -z'
_cell_length_a     5.3668(5)
_cell_length_b     10.6744(8)
_cell_length_c     8.4532(6)
_cell_angle_alpha     90
_cell_angle_beta     102.772(8)
_cell_angle_gamma     90
_cell_volume     472.28(7)
_cell_formula_units_Z     2
_cell_measurement_reflns_used     4015
_cell_measurement_theta_min     3.8101
_cell_measurement_theta_max     29.8455
_cell_measurement_temperature     123(2)
_exptl_crystal_description     'fragment cut from long rod'
_exptl_crystal_colour     colourless
_exptl_crystal_size_max     0.6
_exptl_crystal_size_mid     0.35
_exptl_crystal_size_min     0.15
_exptl_crystal_density_diffrn     1.955
_exptl_crystal_density_meas     ?
_exptl_crystal_density_method     ?
_exptl_crystal_F_000     268
_exptl_absorpt_coefficient_mu     3.368
_exptl_absorpt_correction_type     analytical
_exptl_absorpt_process_details
;
[CrysAlis PRO (Agilent, 2014), based on expressions derived
by
Clark & Reid (1995)]
;
_exptl_absorpt_correction_T_min     0.286
_exptl_absorpt_correction_T_max     0.612
_diffrn_ambient_temperature     123(2)
_diffrn_source     'sealed tube'
_diffrn_radiation_type     MoK\a
_diffrn_radiation_wavelength     0.71073
_diffrn_measurement_device_type     'Oxford Diffraction Xcalibur E'
_diffrn_measurement_method     'omega scans'
_diffrn_detector_area_resol_mean     ?
_diffrn_reflns_number     5854
_diffrn_reflns_av_R_equivalents     0.0386
_diffrn_reflns_av_unetI/netI     0.0524
_diffrn_reflns_theta_min     3.818
_diffrn_reflns_theta_max     29.912
_diffrn_reflns_theta_full     27.000
_diffrn_measured_fraction_theta_max     0.919
_diffrn_measured_fraction_theta_full     0.998
_diffrn_reflns_limit_h_min     -7
_diffrn_reflns_limit_h_max     7
_diffrn_reflns_limit_k_min     -14
_diffrn_reflns_limit_k_max     14
_diffrn_reflns_limit_l_min     -11
_diffrn_reflns_limit_l_max     11
_diffrn_standards_number     0
_diffrn_standards_interval_count     0
_diffrn_standards_decay_%     0
_refine_special_details
;
 Refined as a two-component inversion twin.
;
_reflns_number_total     2458
_reflns_number_gt     2288
_reflns_threshold_expression     'I > 2\s(I)'
_refine_ls_structure_factor_coef     Fsqd
_refine_ls_matrix_type     full
_refine_ls_R_factor_all     0.0325
_refine_ls_R_factor_gt     0.0286
_refine_ls_wR_factor_gt     0.0553
_refine_ls_wR_factor_ref     0.0581
_refine_ls_goodness_of_fit_ref     1.020
_refine_ls_restrained_S_all     1.018
_refine_ls_number_reflns     2458
_refine_ls_number_parameters     117
_refine_ls_number_restraints     7
_refine_ls_hydrogen_treatment     mixed
_refine_ls_weighting_scheme     calc
_refine_ls_weighting_details
                      'w=1/[\s^2^(Fo^2^)+(0.0215P)^2^] where P=(Fo^2^+2Fc^2^)/3'
_atom_sites_solution_hydrogens     mixed
_atom_sites_solution_primary     direct
_atom_sites_solution_secondary     ?
_refine_ls_shift/su_max     0.001
_refine_ls_shift/su_mean     0.000
_refine_diff_density_max     0.871
_refine_diff_density_min     -0.653
_refine_ls_extinction_method     none
_refine_ls_extinction_coef     .
_refine_ls_abs_structure_details
;
 Refined as an inversion twin
;
_refine_ls_abs_structure_Flack     -0.07(4)
loop_
    _atom_type_symbol
    _atom_type_description
    _atom_type_scat_dispersion_real
    _atom_type_scat_dispersion_imag
    _atom_type_scat_source
    'I' 'I' -0.4742 1.8119
                         'International Tables Vol C Tables 4.2.6.8 and 6.1.1.4'
    'O' 'O' 0.0106 0.0060
                         'International Tables Vol C Tables 4.2.6.8 and 6.1.1.4'
    'N' 'N' 0.0061 0.0033
                         'International Tables Vol C Tables 4.2.6.8 and 6.1.1.4'
    'C' 'C' 0.0033 0.0016
                         'International Tables Vol C Tables 4.2.6.8 and 6.1.1.4'
    'H' 'H' 0.0000 0.0000
                         'International Tables Vol C Tables 4.2.6.8 and 6.1.1.4'
_computing_data_collection
;
Crysalis PRO (Agilent, 2014)
;
_computing_cell_refinement
;
Crysalis PRO (Agilent, 2014)
;
_computing_data_reduction
;
Crysalis PRO (Agilent, 2014)
;
_computing_structure_solution     'by substitution from Br equivalent'
_computing_structure_refinement
;
SHELXL2014 (Sheldrick, 2015)
;
_computing_molecular_graphics
;
Mercury (Macrae <i>et al.</i>,  2008)
;
_computing_publication_material
;
SHELXL2014 (Sheldrick, 2015)
;
loop_
    _atom_site_type_symbol
    _atom_site_label
    _atom_site_fract_x
    _atom_site_fract_y
    _atom_site_fract_z
    _atom_site_U_iso_or_equiv
    _atom_site_adp_type
    _atom_site_calc_flag
    _atom_site_occupancy
    _atom_site_disorder_assembly
    _atom_site_disorder_group
    I I1 0.36921(6) 0.90844(10) 0.91430(3) 0.01907(10) Uani d 1 . .
    O O1 1.1192(8) 0.5186(4) 0.7440(5) 0.0243(10) Uani d 1 . .
    O O2 0.8070(8) 0.4561(4) 0.5384(5) 0.0258(11) Uani d 1 . .
    H H1H 0.936(10) 0.415(8) 0.516(7) 0.031 Uiso d 1 . .
    O O3 0.8904(9) 0.7986(4) 0.5464(5) 0.0282(11) Uani d 1 . .
    O O1W 1.1491(15) 0.6160(6) 1.1460(9) 0.0274(16) Uani d 1 . .
    H H1W 1.253(10) 0.553(4) 1.143(9) 0.033 Uiso d 1 . .
    H H2W 1.029(9) 0.575(5) 1.181(8) 0.033 Uiso d 1 . .
    N N1 0.8348(14) 0.6975(7) 0.8380(8) 0.0165(16) Uani d 1 . .
    H H3N 0.9372 0.6546 0.9205 0.025 Uiso calc 1 . .
    H H1N 0.7172 0.7420 0.8773 0.025 Uiso calc 1 . .
    H H2N 0.9315 0.7508 0.7926 0.025 Uiso calc 1 . .
    N N2 0.5817(11) 0.7743(5) 0.3201(6) 0.0224(12) Uani d 1 . .
    H H5N 0.428(7) 0.740(6) 0.277(8) 0.027 Uiso d 1 . .
    H H4N 0.636(13) 0.835(5) 0.262(7) 0.027 Uiso d 1 . .
    C C1 0.9010(11) 0.5232(5) 0.6669(7) 0.0161(12) Uani d 1 . .
    C C2 0.7013(12) 0.6073(5) 0.7127(7) 0.0155(12) Uani d 1 . .
    H H2 0.5882 0.5537 0.7640 0.019 Uiso calc 1 . .
    C C3 0.5321(12) 0.6737(6) 0.5676(7) 0.0177(12) Uani d 1 . .
    H H3A 0.4349 0.6100 0.4937 0.021 Uiso calc 1 . .
    H H3B 0.4074 0.7271 0.6067 0.021 Uiso calc 1 . .
    C C4 0.6816(11) 0.7537(6) 0.4743(7) 0.0181(12) Uani d 1 . .
loop_
    _atom_site_aniso_label
    _atom_site_aniso_U_11
    _atom_site_aniso_U_22
    _atom_site_aniso_U_33
    _atom_site_aniso_U_12
    _atom_site_aniso_U_13
    _atom_site_aniso_U_23
    I1 0.01668(17) 0.01986(16) 0.01982(16) 0.0013(3) 0.00223(11) -0.0036(2)
    O1 0.018(2) 0.029(2) 0.024(2) 0.009(2) -0.0010(17) -0.006(2)
    O2 0.016(2) 0.031(2) 0.029(2) 0.0061(18) 0.0031(18) -0.0140(18)
    O3 0.023(3) 0.034(3) 0.024(2) -0.011(2) -0.0023(18) 0.011(2)
    O1W 0.025(4) 0.022(4) 0.034(3) -0.006(3) 0.003(3) 0.001(3)
    N1 0.013(4) 0.019(4) 0.018(3) 0.007(3) 0.005(2) 0.001(3)
    N2 0.025(3) 0.022(3) 0.019(3) -0.003(2) 0.002(2) 0.002(2)
    C1 0.017(3) 0.013(3) 0.018(3) 0.001(2) 0.004(2) 0.003(2)
    C2 0.015(3) 0.015(3) 0.016(2) -0.002(2) 0.003(2) -0.001(2)
    C3 0.014(3) 0.018(3) 0.020(3) 0.002(3) 0.002(2) 0.001(2)
    C4 0.016(3) 0.016(3) 0.022(3) 0.002(2) 0.004(2) 0.001(2)
_geom_special_details
;
 All esds (except the esd in the dihedral angle between two l.s. planes)
 are estimated using the full covariance matrix.  The cell esds are taken
 into account individually in the estimation of esds in distances, angles
 and torsion angles; correlations between esds in cell parameters are only
 used when they are defined by crystal symmetry.  An approximate (isotropic)
 treatment of cell esds is used for estimating esds involving l.s. planes.
;
loop_
    _geom_bond_atom_site_label_1
    _geom_bond_atom_site_label_2
    _geom_bond_site_symmetry_2
    _geom_bond_distance
    _geom_bond_publ_flag
    O1 C1 . 1.209(7) ?
    O2 C1 . 1.305(7) ?
    O2 H1H . 0.876(14) ?
    O3 C4 . 1.247(7) ?
    O1W H2W . 0.880(14) ?
    O1W H1W . 0.877(14) ?
    N1 C2 . 1.492(9) ?
    N1 H3N . 0.9100 ?
    N1 H1N . 0.9100 ?
    N1 H2N . 0.9100 ?
    N2 C4 . 1.314(7) ?
    N2 H5N . 0.900(14) ?
    N2 H4N . 0.896(14) ?
    C1 C2 . 1.513(8) ?
    C2 C3 . 1.529(8) ?
    C2 H2 . 1.0000 ?
    C3 C4 . 1.509(9) ?
    C3 H3A . 0.9900 ?
    C3 H3B . 0.9900 ?
loop_
    _geom_angle_atom_site_label_1
    _geom_angle_atom_site_label_2
    _geom_angle_atom_site_label_3
    _geom_angle_site_symmetry_1
    _geom_angle_site_symmetry_3
    _geom_angle
    _geom_angle_publ_flag
    C1 O2 H1H . . 106(5) ?
    H1W O1W H2W . . 98(3) ?
    C2 N1 H3N . . 109.5 ?
    C2 N1 H1N . . 109.5 ?
    H3N N1 H1N . . 109.5 ?
    C2 N1 H2N . . 109.5 ?
    H3N N1 H2N . . 109.5 ?
    H1N N1 H2N . . 109.5 ?
    C4 N2 H5N . . 118(5) ?
    C4 N2 H4N . . 124(5) ?
    H4N N2 H5N . . 117(7) ?
    O1 C1 O2 . . 125.2(6) ?
    O1 C1 C2 . . 122.9(5) ?
    O2 C1 C2 . . 111.9(5) ?
    N1 C2 C1 . . 107.9(5) ?
    N1 C2 C3 . . 112.1(5) ?
    C1 C2 C3 . . 113.5(5) ?
    N1 C2 H2 . . 107.7 ?
    C1 C2 H2 . . 107.7 ?
    C3 C2 H2 . . 107.7 ?
    C4 C3 C2 . . 113.1(5) ?
    C4 C3 H3A . . 109.0 ?
    C2 C3 H3A . . 109.0 ?
    C4 C3 H3B . . 109.0 ?
    C2 C3 H3B . . 109.0 ?
    H3A C3 H3B . . 107.8 ?
    O3 C4 N2 . . 123.1(6) ?
    O3 C4 C3 . . 119.1(5) ?
    N2 C4 C3 . . 117.8(5) ?
loop_
    _geom_torsion_atom_site_label_1
    _geom_torsion_atom_site_label_2
    _geom_torsion_atom_site_label_3
    _geom_torsion_atom_site_label_4
    _geom_torsion_site_symmetry_1
    _geom_torsion_site_symmetry_2
    _geom_torsion_site_symmetry_3
    _geom_torsion_site_symmetry_4
    _geom_torsion
    _geom_torsion_publ_flag
    O1 C1 C2 N1 . . . . 12.5(8) ?
    O2 C1 C2 N1 . . . . -168.8(5) ?
    O1 C1 C2 C3 . . . . 137.5(6) ?
    O2 C1 C2 C3 . . . . -43.9(7) ?
    N1 C2 C3 C4 . . . . 64.3(7) ?
    C1 C2 C3 C4 . . . . -58.3(7) ?
    C2 C3 C4 O3 . . . . -27.3(8) ?
    C2 C3 C4 N2 . . . . 153.8(6) ?
loop_
    _geom_hbond_atom_site_label_D
    _geom_hbond_atom_site_label_H
    _geom_hbond_atom_site_label_A
    _geom_hbond_site_symmetry_A
    _geom_hbond_distance_DH
    _geom_hbond_distance_HA
    _geom_hbond_distance_DA
    _geom_hbond_angle_DHA
    O2 H1H O3 2_746 0.876(14) 1.71(3) 2.549(6) 160(9)
    N1 H1N I1 . 0.91 2.65 3.528(7) 163.6
    N1 H2N I1 1_655 0.91 2.89 3.591(8) 135.1
    N1 H2N O3 . 0.91 2.11 2.766(8) 128.5
    N1 H3N O1W . 0.91 2.03 2.905(6) 159.7
    N2 H4N I1 1_554 0.896(14) 3.07(6) 3.659(5) 125(5)
    N2 H4N O1 2_756 0.896(14) 2.37(4) 3.171(7) 149(6)
    N2 H5N O1W 1_454 0.900(14) 2.12(3) 2.983(9) 160(7)
    O1W H1W I1 2_747 0.877(14) 2.68(2) 3.526(8) 164(5)
    O1W H2W I1 2_647 0.880(14) 2.76(4) 3.504(7) 143(6)
_shelx_space_group_comment
;
The symmetry employed for this shelxl refinement is uniquely defined
by the following loop, which should always be used as a source of
symmetry information in preference to the above space-group names.
They are only intended as comments.
;
_shelx_estimated_absorpt_T_min     ?
_shelx_estimated_absorpt_T_max     ?
_shelx_hkl_file
;
   0 -14   0 32241.7 4194.27   5
   0 -14   1 26332.3 3868.54   5
   0 -14  -1 32928.2 3967.86   5
   0 -14   2 3742.45 1600.84   5
   0 -14  -3-49.1127 380.234   7
   0 -13   0 668.110 858.775   5
   0 -13  -1 15683.9 2723.61   5
   0 -13   1 15689.7 3004.67   5
   0 -13  -1 19166.8 2382.92   7
   0 -13   2 17225.7 3249.33   5
   0 -13  -2 20808.2 2677.15   7
   0 -13   3 27822.7 4036.85   5
   0 -13  -3 29736.4 3402.52   7
   0 -13  -4 27548.6 3552.61   7
   0 -12   0 27075.1 2576.33   7
   0 -12   0 25817.6 3333.66   5
   0 -12  -1 39805.7 3936.77   5
   0 -12  -1 43181.9 3484.32   7
   0 -12   1 46884.6 4699.25   5
   0 -12  -2 20109.0 2536.12   7
   0 -12   2 22359.8 3417.27   5
   0 -12  -2 19497.2 2638.78   5
   0 -12   3 34.1147 582.938   5
   0 -12  -3 100.760 405.858   7
   0 -12   4 7534.74 2001.42   5
   0 -12  -4 8358.73 1900.69   7
   0 -12  -5 16318.8 2860.00   7
   0 -12   5 18306.5 3225.06   5
   0 -11   0-307.200 885.205   5
   0 -11   0 290.280 343.682   7
   0 -11   1 18497.5 2787.16   5
   0 -11  -1 17867.5 2512.69   5
   0 -11  -1 20395.4 2276.56   7
   0 -11  -2 39507.9 3406.10   7
   0 -11   2 38586.8 4219.30   5
   0 -11  -2 43694.4 3626.20   5
   0 -11  -3 57013.4 4396.37   7
   0 -11   3 62759.5 5408.78   5
   0 -11  -3 62303.1 4031.93   5
   0 -11  -4 37408.1 3847.59   7
   0 -11   4 44716.3 4622.91   5
   0 -11  -5 8167.07 1993.19   7
   0 -11   5 9528.33 2202.76   5
   0 -11   6 38.7754 789.752   5
   0 -11  -6 579.148 794.996   7
   0 -10   0 118057. 5008.68   7
   0 -10   0 120444. 6502.59   5
   0 -10  -1 82622.1 5113.26   5
   0 -10   1 88730.3 5867.32   5
   0 -10  -1 91339.5 4655.31   7
   0 -10   2 5115.26 1455.49   5
   0 -10  -2 3234.42 917.186   5
   0 -10  -2 5318.76 1221.46   7
   0 -10  -3-27.3473 349.555   7
   0 -10  -3 257.413 393.210   5
   0 -10   3 353.329 669.127   5
   0 -10  -4 25249.3 3042.45   7
   0 -10   4 22357.7 3216.22   5
   0 -10  -5 40594.6 4273.83   7
   0 -10   5 44607.7 4521.38   5
   0 -10  -6 41801.1 4626.97   7
   0 -10   6 44634.3 4563.57   5
   0 -10  -7 11355.4 2520.37   7
   0 -10   7 14773.7 2748.65   5
   0 -10   8 2974.84 1257.11   5
   0  -9   0-174.085 392.578   5
   0  -9   0 533.852 345.049   7
   0  -9   1 27826.0 3150.36   5
   0  -9  -1 26995.3 2365.23   7
   0  -9  -1 25553.7 2622.17   5
   0  -9  -2 92738.8 4822.24   7
   0  -9   2 93122.0 5907.99   5
   0  -9  -2 87894.6 4636.00   5
   0  -9  -3 151961. 5652.26   5
   0  -9   3 148613. 7663.79   5
   0  -9  -3 145101. 6645.94   7
   0  -9   4 19549.4 2710.57   5
   0  -9  -4 18594.1 2517.96   7
   0  -9   5 20843.1 2894.76   5
   0  -9  -5 22189.5 2992.46   7
   0  -9   6 3948.00 1423.38   5
   0  -9  -6 3870.02 1387.66   7
   0  -9   7 7052.93 1834.19   5
   0  -9  -7 5363.80 1704.53   7
   0  -9   8 31578.2 3776.69   5
   0  -9  -8 30743.2 4049.93   7
   0  -9   9 18056.1 2925.01   5
   0  -8   0 181126. 7371.09   5
   0  -8   0 189900. 5791.14   7
   0  -8  -1 76407.6 3834.13   7
   0  -8   1 83509.2 3319.76   7
   0  -8   1 77176.4 4976.87   5
   0  -8  -1 79263.6 4416.74   5
   0  -8   2 29172.5 3099.35   5
   0  -8  -2 30409.3 2498.41   5
   0  -8  -2 29003.8 2569.51   7
   0  -8  -3 5864.52 1254.94   7
   0  -8   3 3324.87 1089.88   5
   0  -8  -3 4719.62 900.740   5
   0  -8   4 29669.7 3215.22   5
   0  -8  -4 30530.5 2008.54   5
   0  -8  -4 27444.4 2941.64   7
   0  -8  -5 70761.0 5231.82   7
   0  -8   5 72701.2 5107.89   5
   0  -8  -6 65441.1 5283.10   7
   0  -8   6 75220.4 5322.89   5
   0  -8  -7 40908.7 4354.26   7
   0  -8   7 46371.6 4289.87   5
   0  -8  -8 9817.62 2244.02   7
   0  -8   8 9235.63 2025.02   5
   0  -8   9 4195.51 1384.03   5
   0  -7   0-284.589 250.294   7
   0  -7   0 381.083 370.357   5
   0  -7  -1 18669.1 1765.25   7
   0  -7   1 20317.2 2355.34   5
   0  -7   1 18844.2 1413.43   7
   0  -7  -1 18170.0 1969.80   5
   0  -7  -2 119084. 4669.30   5
   0  -7   2 106133. 5692.51   5
   0  -7  -2 107662. 4744.49   7
   0  -7  -3 112304. 4102.28   5
   0  -7  -3 115955. 5412.25   7
   0  -7   3 120794. 6088.06   5
   0  -7  -4 105271. 3504.35   5
   0  -7   4 104765. 5827.92   5
   0  -7  -4 96333.0 5420.35   7
   0  -7   5 40605.4 3593.45   5
   0  -7  -5 35708.0 3556.20   7
   0  -7  -6 1042.06 728.275   7
   0  -7   6 1685.01 811.575   5
   0  -7   7 37338.9 3657.25   5
   0  -7  -7 38625.5 4028.52   7
   0  -7  -8 42199.4 4383.49   7
   0  -7   8 46578.8 4187.36   5
   0  -7  -9 35681.9 4191.21   7
   0  -7   9 36897.6 3769.97   5
   0  -6   0 198609. 6847.23   5
   0  -6   0 207691. 5350.85   7
   0  -6   1 202042. 7260.30   5
   0  -6  -1 203008. 5834.72   7
   0  -6   1 201656. 4752.12   7
   0  -6  -1 196607. 6343.06   5
   0  -6  -2 45596.1 2607.50   5
   0  -6   2 45881.0 3368.38   5
   0  -6  -2 47022.9 2925.20   7
   0  -6  -3 3564.17 958.753   7
   0  -6  -3 3525.63 626.437   5
   0  -6   3 2647.57 885.206   5
   0  -6   4 47690.3 3649.00   5
   0  -6  -4 43634.4 3499.11   7
   0  -6  -4 49166.4 1996.93   5
   0  -6  -5 109785. 6060.28   7
   0  -6   5 115431. 5856.59   5
   0  -6   6 81485.8 4952.78   5
   0  -6  -6 67591.6 4940.69   7
   0  -6   7 58546.5 4321.41   5
   0  -6  -7 53708.7 4593.06   7
   0  -6   8 5901.61 1443.05   5
   0  -6  -8 4910.77 1444.94   7
   0  -6  -8 5536.87 1671.95   4
   0  -6  -9-52.3251 725.179   7
   0  -6  -9 532.898 682.723   4
   0  -6   9 18.0884 330.774   5
   0  -6 -10 15177.9 2726.01   7
   0  -5   0 517.802 362.394   5
   0  -5   0 224.316 217.011   7
   0  -5   1 186043. 6428.01   5
   0  -5  -1 187618. 5235.08   7
   0  -5   1 190385. 4187.73   7
   0  -5  -1 175370. 5430.17   5
   0  -5  -2 288602. 6650.71   2
   0  -5  -2 278140. 7410.64   7
   0  -5   2 283217. 8410.80   5
   0  -5  -2 283932. 6555.55   5
   0  -5  -3 190112. 4473.31   5
   0  -5   3 191545. 6846.01   5
   0  -5  -3 189451. 6576.96   7
   0  -5  -3 190709. 4568.13   2
   0  -5  -4 122934. 5666.18   7
   0  -5   4 124332. 5488.52   5
   0  -5  -4 118070. 2581.33   5
   0  -5   5 5716.10 1273.57   5
   0  -5  -5 7235.37 1317.16   4
   0  -5   5 6763.89 786.572   1
   0  -5  -5 6242.64 1368.73   7
   0  -5  -6 1147.32 516.045   4
   0  -5   6 1711.16 734.001   5
   0  -5  -6 820.764 540.276   7
   0  -5   7 36282.6 3195.61   5
   0  -5  -7 33591.5 3460.84   7
   0  -5  -7 33250.0 3506.52   4
   0  -5  -8 42058.9 4310.00   4
   0  -5  -8 47136.3 4232.30   7
   0  -5   8 46874.7 3717.76   5
   0  -5  -9 32138.4 3933.91   4
   0  -5  -9 37307.6 3943.20   7
   0  -5 -10 15328.1 2587.56   7
   0  -5 -10 11208.2 2485.72   4
   0  -4   0 192381. 5600.36   5
   0  -4   0 200902. 4480.33   7
   0  -4   1 383595. 8964.20   5
   0  -4  -1 388828. 7847.35   7
   0  -4  -1 374634. 7925.71   5
   0  -4  -1 412637. 8153.66   2
   0  -4   1 400359. 6462.22   7
   0  -4   2 114150. 4630.92   5
   0  -4  -2 115531. 3373.71   5
   0  -4  -2 123138. 3490.40   2
   0  -4  -2 111770. 4203.38   7
   0  -4  -3 17587.4 958.631   5
   0  -4  -3 16531.0 1766.13   7
   0  -4   3 13629.0 671.974   1
   0  -4   3 18832.3 1914.06   5
   0  -4  -3 18458.3 1015.32   2
   0  -4  -4 115536. 4647.45   4
   0  -4   4 104622. 3048.60   1
   0  -4  -4 100237. 4937.13   7
   0  -4   4 109558. 4841.05   5
   0  -4  -5 85039.6 4528.34   4
   0  -4  -5 79797.6 4618.85   7
   0  -4   5 84951.8 4345.60   5
   0  -4   5 72395.0 3092.16   1
   0  -4   5 88056.8 4435.31   6
   0  -4  -6 140300. 6613.61   4
   0  -4   6 144340. 5902.24   5
   0  -4  -6 136220. 6457.94   7
   0  -4   6 141965. 6391.41   6
   0  -4  -7 42671.7 3944.14   4
   0  -4  -7 44142.1 3786.96   7
   0  -4   7 46720.1 3398.35   5
   0  -4   7 43003.1 3760.70   6
   0  -4   8 10764.0 2050.18   6
   0  -4  -8 13102.3 2162.99   7
   0  -4   8 11921.3 1738.80   5
   0  -4  -8 8806.10 2003.05   4
   0  -4  -9 608.276 590.834   7
   0  -4  -9 190.357 542.741   4
   0  -4   9 712.823 664.383   6
   0  -4  10 17328.6 2922.75   6
   0  -4 -10 16001.8 2542.93   7
   0  -4 -10 13565.5 2653.74   4
   0  -4 -11 25233.5 3241.75   7
   0  -3   0 174.045 236.270   5
   0  -3   0 73.7841 144.014   2
   0  -3   0 157.330 152.634   7
   0  -3  -1 149483. 3797.08   2
   0  -3   1 152341. 4619.30   2
   0  -3  -1 141720. 3705.74   5
   0  -3  -1 146652. 3920.34   7
   0  -3  -2 127198. 3001.53   5
   0  -3  -2 126937. 2991.72   2
   0  -3  -2 128170. 4238.51   7
   0  -3   2 134786. 4588.66   5
   0  -3   3 136556. 4886.86   5
   0  -3   3 150046. 3457.46   1
   0  -3  -3 144281. 4597.47   4
   0  -3   4 343143. 8592.82   5
   0  -3  -4 362626. 8898.79   4
   0  -3   4 363435. 8786.28   6
   0  -3   5 49976.4 3019.84   5
   0  -3  -5 49709.2 3426.32   4
   0  -3   5 50082.4 3436.41   6
   0  -3   6 1137.93 549.319   5
   0  -3  -6 199.248 495.809   4
   0  -3   6 689.926 463.197   6
   0  -3   7 43459.5 3021.68   5
   0  -3   7 40564.7 3690.99   6
   0  -3  -7 30073.1 3260.06   4
   0  -3  -7 36963.3 3318.37   7
   0  -3   8 78729.2 4192.85   5
   0  -3  -8 71464.8 4841.40   7
   0  -3   8 81672.3 5749.87   6
   0  -3  -9 65203.2 4794.09   7
   0  -3  -9 60707.3 5083.97   4
   0  -3   9 64373.3 5341.66   6
   0  -3  10 25037.0 3420.38   6
   0  -3 -10 22616.9 2955.80   7
   0  -3 -10 18985.9 2987.29   4
   0  -3 -11 968.451 712.240   7
   0  -2   0 210821. 4535.59   2
   0  -2   0 210768. 4484.69   5
   0  -2   0 220199. 3798.34   7
   0  -2  -1 232656. 4262.48   5
   0  -2  -1 241608. 4911.98   7
   0  -2   1 240660. 5346.71   5
   0  -2   1 248476. 5428.94   2
   0  -2  -1 234716. 4341.71   2
   0  -2   2 197977. 4604.08   6
   0  -2   2 201604. 5157.13   5
   0  -2   2 202323. 3723.26   1
   0  -2  -2 193218. 4592.61   6
   0  -2  -2 198852. 4661.21   4
   0  -2   2 207499. 5200.45   2
   0  -2   3 5161.16 823.593   2
   0  -2   3 5236.87 832.162   6
   0  -2  -3 4369.22 767.462   4
   0  -2   3 5241.53 819.710   5
   0  -2   3 4110.57 594.596   1
   0  -2   4 34675.5 2117.07   1
   0  -2   4 38849.2 2305.33   5
   0  -2   4 36353.7 2576.67   6
   0  -2  -4 40026.5 2770.38   4
   0  -2   5 156743. 5125.80   5
   0  -2   5 162708. 6307.08   6
   0  -2  -5 160535. 6503.36   4
   0  -2   6 183235. 7357.72   6
   0  -2   6 176140. 5674.38   5
   0  -2   7 112929. 4558.70   5
   0  -2   7 120149. 6358.29   6
   0  -2   8 13863.2 2269.81   6
   0  -2  -8 12552.2 1951.68   7
   0  -2  -8 13164.6 2215.78   4
   0  -2   8 14353.0 1602.86   5
   0  -2  -9 3800.85 1181.47   7
   0  -2   9 4259.00 1325.28   6
   0  -2  -9 2028.91 1012.48   4
   0  -2  10 15126.6 2619.39   6
   0  -2 -10 12265.7 2385.30   4
   0  -2 -10 16560.4 2426.89   7
   0  -1   2 528826. 9652.83   3
   0  -1   2 546202. 9117.56   2
   0  -1   2 571776. 9574.44   6
   0  -1  -2 584835. 9713.63   4
   0  -1  -2 583227. 9586.15   6
   0  -1   2 550656. 9116.22   5
   0  -1   3 468939. 8493.89   2
   0  -1   3 459859. 8358.86   5
   0  -1  -3 491223. 10157.0   4
   0  -1   3 459818. 9574.32   6
   0  -1   4 114131. 3564.00   5
   0  -1   4 116661. 3652.54   2
   0  -1  -4 107591. 4737.38   4
   0  -1   4 120472. 4830.93   6
   0  -1  -5 27788.2 1266.15   2
   0  -1   5 32347.5 1949.51   5
   0  -1  -5 28666.1 2611.70   4
   0  -1   6 863.491 396.637   5
   0  -1  -6 683.354 570.072   4
   0  -1  -6 662.012 222.716   2
   0  -1   6 476.276 386.521   6
   0  -1  -7 46369.5 3862.42   4
   0  -1   7 49428.2 2638.85   5
   0  -1   7 53532.8 4051.21   6
   0  -1  -8 49734.8 4246.78   4
   0  -1   8 53822.1 4316.67   6
   0  -1  -9 62098.4 4998.87   4
   0  -1   9 67093.7 5095.15   6
   0  -1  -9 63488.3 4391.33   7
   0  -1 -10 27268.1 2980.96   7
   0  -1  10 27604.4 3424.63   6
   0  -1 -10 23331.4 3199.45   4
   0   0   2 69278.0 1840.00   2
   0   0  -2 67400.0 1855.13   5
   0   0  -2 69492.6 1847.33   2
   0   0  -2 69244.2 2974.44   4
   0   0   2 73492.4 2766.11   6
   0   0   2 69950.2 1792.39   5
   0   0   2 76317.7 2847.28   3
   0   0  -2 72604.0 2753.72   6
   0   0  -3 45735.1 2812.10   4
   0   0  -3 40393.6 1594.22   5
   0   0  -3 41741.6 1619.65   2
   0   0   3 46230.1 2618.09   6
   0   0   3 44096.9 1593.45   5
   0   0  -4 45508.6 1879.19   5
   0   0  -4 45209.4 3147.01   4
   0   0   4 41038.0 1597.86   8
   0   0  -4 43741.2 1872.23   2
   0   0   4 47815.9 2999.32   6
   0   0   4 44138.9 1805.69   5
   0   0   5 271808. 5270.54   5
   0   0  -5 280396. 8676.01   4
   0   0  -5 261117. 5302.59   5
   0   0  -5 259015. 5406.60   2
   0   0   5 282798. 8185.37   6
   0   0   6 109237. 5427.84   6
   0   0   6 116659. 3516.79   5
   0   0  -6 108907. 5724.68   4
   0   0  -6 109932. 3665.40   2
   0   0   7 33351.8 3158.13   6
   0   0   7 35636.6 1922.94   5
   0   0  -7 33162.0 3276.45   4
   0   0  -7 30670.2 1882.64   2
   0   0   8 25037.9 2917.28   6
   0   0  -8 21302.7 2740.73   4
   0   0  -9 2193.57 777.435   7
   0   0   9 2235.21 1032.48   6
   0   0  -9 1187.65 638.217   4
   0   0  10 4739.09 1467.93   6
   0   0 -10 4622.76 1382.28   4
   0   1   2 595548. 10377.5   3
   0   1   2 576817. 9683.20   6
   0   1  -2 556452. 9916.36   3
   0   1  -2 580771. 9446.23   2
   0   1   2 590180. 9886.12   4
   0   1  -2 571076. 9305.97   5
   0   1  -2 593124. 9823.79   6
   0   1   3 473231. 9661.02   6
   0   1  -3 470682. 8598.08   2
   0   1  -3 471507. 8460.70   5
   0   1  -3 485127. 9938.20   3
   0   1  -4 117594. 3648.30   5
   0   1   4 117997. 4692.88   6
   0   1  -4 113104. 3663.11   2
   0   1  -5 27601.7 1855.85   2
   0   1  -5 27716.7 2746.23   4
   0   1   5 25538.2 1131.72   5
   0   1   5 26945.8 2420.18   6
   0   1   6 451.077 527.574   6
   0   1  -6 329.005 477.102   4
   0   1   6 490.690 183.494   5
   0   1  -6 1163.09 423.899   2
   0   1  -7 49313.1 2797.06   2
   0   1   7 41486.2 3511.90   6
   0   1  -7 47370.7 3967.91   4
   0   1  -8 52686.1 4381.72   4
   0   1   8 49470.4 4067.42   6
   0   1   9 64752.1 4939.95   6
   0   1  -9 57066.0 4776.51   4
   0   1  -9 65336.8 4060.39   7
   0   1 -10 24024.7 3209.80   4
   0   1  10 22636.3 3071.78   6
   0   2   0 229795. 4655.85   2
   0   2   0 220410. 4552.84   5
   0   2   1 242660. 4396.88   5
   0   2  -1 251351. 4140.50   3
   0   2  -1 259811. 3843.10   7
   0   2   1 245483. 4382.02   2
   0   2   1 257183. 4759.44   4
   0   2   1 250250. 4742.50   6
   0   2  -1 250265. 5506.51   5
   0   2  -1 256871. 5575.27   2
   0   2  -2 195549. 4513.53   6
   0   2  -2 189584. 4546.78   3
   0   2  -2 189489. 4051.59   8
   0   2   2 182973. 4914.65   3
   0   2  -2 200369. 5105.86   2
   0   2  -2 195983. 4957.99   5
   0   2   2 188176. 4530.76   6
   0   2   2 198664. 4598.13   4
   0   2  -3 3133.23 374.720   8
   0   2  -3 4054.00 710.960   2
   0   2   3 4740.10 786.898   6
   0   2  -3 3933.39 765.139   3
   0   2  -3 5135.62 769.271   5
   0   2  -4 30158.2 1236.78   8
   0   2   4 34112.0 2434.11   6
   0   2  -4 35112.1 2254.32   2
   0   2  -5 149304. 5151.97   2
   0   2   5 151518. 5951.20   6
   0   2   6 159453. 6648.26   6
   0   2  -6 175269. 5758.38   2
   0   2  -6 163845. 7309.33   4
   0   2  -7 111380. 6337.19   4
   0   2   7 101286. 5597.22   6
   0   2  -7 105405. 4594.36   2
   0   2  -8 12353.5 1562.44   2
   0   2   8 10125.7 1856.69   6
   0   2  -8 11295.1 2081.79   4
   0   2  -9 3953.33 1259.78   4
   0   2   9 3612.32 1173.71   6
   0   2 -10 13676.2 2452.29   4
   0   2  10 13585.4 2398.94   6
   0   3   0 724.390 337.826   5
   0   3   0 205.756 163.908   7
   0   3   0 355.354 247.993   2
   0   3   1 136646. 3532.02   5
   0   3  -1 142422. 2859.47   7
   0   3   1 132064. 3502.07   2
   0   3  -1 142375. 4455.06   2
   0   3  -1 145050. 4401.77   5
   0   3  -2 136432. 4670.22   2
   0   3  -2 135114. 3554.12   3
   0   3   2 129876. 3796.79   6
   0   3   2 123431. 2928.48   2
   0   3  -3 139379. 4981.92   2
   0   3  -3 152333. 3817.79   8
   0   3   3 137223. 4478.35   6
   0   3  -3 138315. 4556.00   3
   0   3  -4 343279. 8233.71   2
   0   3   4 341529. 8087.29   6
   0   3  -5 49514.4 3081.53   2
   0   3   5 48113.6 3244.35   6
   0   3  -6 2409.23 739.195   2
   0   3   6 2655.02 902.789   6
   0   3  -7 29076.2 3249.17   4
   0   3  -7 37313.8 2899.09   2
   0   3   7 32677.9 3199.16   6
   0   3  -8 69454.4 4101.67   2
   0   3   8 70314.9 5006.66   6
   0   3  -8 62747.5 5106.29   4
   0   3   9 64545.7 5066.31   6
   0   3  -9 57949.9 5027.40   4
   0   3 -10 20452.5 3107.51   4
   0   3  10 21550.0 3023.90   6
   0   4   0 217626. 5838.06   2
   0   4   0 216671. 4902.67   7
   0   4  -1 382774. 8891.37   2
   0   4   1 369000. 7609.49   5
   0   4   1 377590. 7717.58   2
   0   4  -1 387905. 6509.60   7
   0   4   2 121593. 3451.31   2
   0   4  -2 127481. 2773.15   7
   0   4  -2 124105. 4877.12   2
   0   4   2 114368. 3303.00   5
   0   4  -2 120647. 3300.79   3
   0   4   2 117985. 3864.32   6
   0   4   3 16082.3 940.193   2
   0   4  -3 17984.1 1867.36   2
   0   4  -3 18314.4 1541.44   3
   0   4  -3 13553.4 1289.72   8
   0   4   3 18665.0 1617.97   6
   0   4   4 104908. 4433.01   6
   0   4  -4 114263. 4978.97   2
   0   4   5 80277.3 4259.38   6
   0   4  -5 86433.0 4427.12   2
   0   4  -6 127178. 5672.52   2
   0   4   6 126579. 6055.03   6
   0   4  -7 44267.9 3394.26   2
   0   4   7 41581.3 3680.37   6
   0   4  -8 10960.4 2175.12   4
   0   4   8 11595.7 2091.52   6
   0   4  -8 10064.9 1675.73   2
   0   4  -9-343.059 859.303   4
   0   4   9 1141.65 763.361   6
   0   4  10 13922.5 2518.60   6
   0   4 -10 13222.3 2515.73   4
   0   5   0 171.295 368.790   2
   0   5   1 186840. 5434.46   2
   0   5  -1 187229. 4355.80   7
   0   5  -1 182276. 6214.14   2
   0   5  -2 283074. 8448.30   2
   0   5  -2 294572. 5725.23   3
   0   5  -2 286187. 5378.91   7
   0   5   2 287166. 6934.40   6
   0   5   2 286011. 6444.45   5
   0   5   2 280497. 6517.13   2
   0   5  -3 193520. 3866.21   7
   0   5  -3 181688. 6817.48   2
   0   5  -3 186386. 5307.62   3
   0   5   3 172205. 4278.29   2
   0   5   3 181095. 5668.34   6
   0   5   4 123590. 4922.88   6
   0   5  -4 137229. 5898.47   2
   0   5   5 6907.65 1291.36   6
   0   5  -5 5814.96 1245.08   2
   0   5  -6 1854.61 813.073   2
   0   5   6 966.121 593.998   6
   0   5  -7 31223.2 3060.50   2
   0   5   7 37444.8 3564.27   6
   0   5  -8 42562.9 3674.45   2
   0   5   8 37947.1 3849.11   6
   0   5   9 38544.0 4120.83   6
   0   5  -9 31961.0 3976.23   4
   0   5  10 11938.6 2441.37   6
   0   5 -10 11724.4 2504.17   4
   0   6   0 206537. 4852.53   1
   0   6   0 207847. 6761.80   2
   0   6  -1 175041. 3293.23   1
   0   6   1 193306. 6058.51   2
   0   6  -1 191799. 6889.21   2
   0   6   2 50306.0 2791.32   6
   0   6  -2 54096.3 3704.73   2
   0   6  -2 50887.0 2010.89   3
   0   6   2 52268.5 2802.97   2
   0   6  -2 49825.8 2096.60   7
   0   6   3 4555.50 907.106   6
   0   6  -3 3911.34 501.832   7
   0   6   3 4624.30 708.794   2
   0   6  -3 4028.35 721.336   3
   0   6  -3 5505.90 1298.53   2
   0   6  -4 43525.3 1661.37   7
   0   6  -4 46538.6 3622.70   2
   0   6   4 36361.6 1754.43   2
   0   6   4 44294.0 3062.72   6
   0   6   5 122997. 5666.94   6
   0   6  -5 127456. 6309.68   2
   0   6  -6 73698.4 4880.58   2
   0   6   6 72139.8 4664.03   6
   0   6  -7 56359.2 4412.28   2
   0   6   7 57459.1 4534.49   6
   0   6   8 6199.94 1612.28   6
   0   6  -8 7548.90 1676.58   2
   0   6   9 204.152 655.528   6
   0   6  -9 1279.08 845.509   2
   0   7   0 137.254 158.741   1
   0   7   0 650.363 419.933   2
   0   7   1 20806.2 2064.74   2
   0   7  -1 18965.0 820.206   3
   0   7  -1 17836.7 898.716   1
   0   7  -2 105735. 3555.70   7
   0   7   2 108352. 4545.21   2
   0   7  -2 111558. 5809.07   2
   0   7  -2 119601. 3206.21   3
   0   7   3 117069. 4221.46   2
   0   7  -3 115430. 3382.93   7
   0   7  -3 125599. 6342.75   2
   0   7   3 122011. 5017.45   6
   0   7  -4 106475. 5941.03   2
   0   7   4 103312. 4929.31   6
   0   7   4 92827.0 3363.91   2
   0   7   5 37005.8 3139.66   6
   0   7  -5 37617.3 3594.50   2
   0   7  -6 1603.30 932.682   2
   0   7   6 1853.27 786.231   6
   0   7   7 33141.2 3508.79   6
   0   7  -7 33270.3 3595.86   2
   0   7   8 51130.5 4698.75   6
   0   7  -8 45201.0 4263.49   2
   0   7  -9 33312.5 3704.55   2
   0   7   9 34940.7 4092.03   6
   0   8   0 135025. 2861.68   3
   0   8   0 177574. 7019.62   2
   0   8   1 67163.8 2540.48   3
   0   8   1 79692.5 4387.03   2
   0   8  -1 78842.9 4825.43   2
   0   8  -1 59929.2 1871.97   1
   0   8  -2 28769.3 3089.20   2
   0   8   2 34255.8 2705.50   2
   0   8   3 4845.14 936.755   2
   0   8  -3 4659.01 1309.47   2
   0   8   3 5979.70 1222.60   6
   0   8  -4 31557.9 3393.22   2
   0   8   4 26129.6 1909.24   2
   0   8   4 30706.4 2741.41   6
   0   8  -5 69608.4 5237.95   2
   0   8   5 70648.8 4500.92   6
   0   8  -6 74429.2 5563.99   2
   0   8   6 72203.1 4948.95   6
   0   8  -7 44877.1 4421.24   2
   0   8   7 44178.7 4149.09   6
   0   8   8 8202.78 1992.42   6
   0   8  -8 10796.7 2218.95   2
   0   8  -9 6363.91 1774.23   2
   0   9   0 73.5889 347.753   2
   0   9   1 28220.8 2802.38   2
   0   9  -1 27855.4 3053.00   2
   0   9   2 91017.5 4808.67   2
   0   9  -2 86267.7 5719.62   2
   0   9   3 137015. 5427.70   2
   0   9   3 145363. 6075.67   6
   0   9  -3 155182. 7949.39   2
   0   9  -4 17163.5 2683.07   2
   0   9   4 18733.3 2243.37   6
   0   9   5 19262.4 2437.12   6
   0   9  -5 17420.1 2750.20   2
   0   9   6 5138.75 1396.94   6
   0   9  -6 5109.96 1574.02   2
   0   9  -7 6870.68 1866.08   2
   0   9   7 6174.12 1568.27   6
   0   9  -8 28325.3 3781.39   2
   0   9   8 27494.4 3594.48   6
   0   9  -9 18756.9 3093.90   2
   0  10   0 117342. 6475.65   2
   0  10   1 93033.8 5496.01   2
   0  10  -1 83041.5 5703.00   2
   0  10   2 3791.18 1031.03   2
   0  10  -2 5488.45 1486.07   2
   0  10  -3 250.902 485.894   2
   0  10   3 96.5370 323.778   2
   0  10   3-532.313 442.164   6
   0  10   4 25188.9 2697.59   6
   0  10  -4 26043.2 3508.48   2
   0  10  -5 39711.3 4434.03   2
   0  10   5 46036.1 3901.99   6
   0  10   6 39488.4 3874.29   6
   0  10  -6 46116.1 4870.68   2
   0  10  -7 18259.2 3084.26   2
   0  10   7 14737.5 2521.05   6
   0  10  -8 6014.54 1828.24   2
   0  11   0 574.864 706.755   2
   0  11   1 15030.0 2290.29   2
   0  11  -1 17499.1 2735.56   2
   0  11   2 36687.5 3328.27   2
   0  11   2 40967.3 3390.54   6
   0  11  -2 40694.6 4331.85   2
   0  11  -3 56203.8 5308.99   2
   0  11   3 63242.6 4326.66   6
   0  11   3 59036.2 3973.20   2
   0  11  -4 40178.1 4580.37   2
   0  11   4 39844.7 3536.53   6
   0  11   5 8812.03 1788.26   6
   0  11  -5 9120.21 2267.71   2
   0  11  -6 516.118 548.492   2
   0  11   6 171.996 448.885   6
   0  11   7 6644.21 1749.77   6
   0  12   0 28232.4 3516.55   2
   0  12   1 33864.7 3610.98   2
   0  12  -1 36643.7 4139.00   2
   0  12  -2 18069.5 3059.31   2
   0  12   2 18869.6 2538.01   2
   0  12   2 22816.9 2640.15   6
   0  12   3 66.0663 413.798   6
   0  12  -3-1148.33 928.704   2
   0  12   4 7536.02 1627.58   6
   0  12  -4 9003.31 2325.76   2
   0  12   5 18258.1 2687.50   6
   0  12  -5 24674.3 3836.56   2
   0  12   6 38281.2 4030.84   6
   0  13   0 1249.58 855.143   2
   0  13   1 17727.1 2720.55   2
   0  13  -1 15309.3 2835.15   2
   0  13   2 14315.2 2322.59   2
   0  13  -2 17012.0 3106.17   2
   0  13   2 19461.2 2539.59   6
   0  13  -3 26363.9 4017.00   2
   0  13   3 26889.9 3107.28   6
   0  13   4 25691.8 3103.86   6
   0  14   0 26320.9 3644.67   2
   0  14  -1 25130.8 3712.10   2
   0  14   1 23743.5 3277.40   2
   0  14   2 5359.19 1411.62   6
   0  14   3 259.068 474.079   6
   1 -14  -3 23819.0 3146.56   7
  -1 -14   2 15329.0 3316.79   5
  -1 -14   1 17406.2 3368.93   5
   1 -14  -1 17869.9 2839.72   5
   1 -14   0 12592.4 2610.34   5
  -1 -14   0 21643.2 3484.34   5
   1 -14   1 2679.85 1272.70   5
  -1 -14  -1-1961.49 1143.77   5
  -1 -14  -3 10655.2 2199.53   7
  -1 -13   4 24431.9 3907.67   5
   1 -13  -4 25647.0 3326.99   7
  -1 -13   3 21428.6 3694.95   5
   1 -13  -3 22798.4 2950.82   7
   1 -13  -2 1668.17 869.654   5
  -1 -13   2 1842.40 1190.20   5
  -1 -13   1 6229.82 1973.49   5
   1 -13  -1 6866.11 1800.87   5
   1 -13   0 14744.3 2634.35   5
  -1 -13   0 20010.4 3204.63   5
  -1 -13  -1 48631.6 4774.31   5
   1 -13   1 50158.7 5088.13   5
   1 -13   2 23869.8 3771.00   5
  -1 -13  -2 25239.9 2984.32   7
   1 -13   3 19169.4 3443.67   5
  -1 -13  -3 15713.5 2575.36   7
  -1 -13  -4 958.655 772.127   7
  -1 -12   5 3642.56 1471.93   5
   1 -12  -5 3503.45 1287.71   7
   1 -12  -4 1134.03 746.618   7
  -1 -12   4 1085.51 872.569   5
   1 -12  -3 17032.5 2491.64   7
  -1 -12   3 18681.7 3200.62   5
  -1 -12   2 63354.6 5923.10   5
   1 -12  -2 48733.7 4091.04   5
   1 -12  -2 54100.3 4189.58   7
  -1 -12   1 61217.4 5756.09   5
   1 -12  -1 61226.7 4826.19   5
   1 -12   0 33666.0 3806.35   5
  -1 -12   0 39459.6 4370.41   5
  -1 -12  -1 1252.20 676.068   7
   1 -12   1 1564.04 1205.81   5
  -1 -12  -1 2292.94 1080.99   5
  -1 -12  -2 5631.03 1388.62   7
   1 -12   2 6225.74 1930.60   5
  -1 -12  -2 5622.45 1562.15   5
  -1 -12  -3 35922.3 3778.18   7
   1 -12   3 34761.7 4483.60   5
   1 -12   4 32035.7 4249.65   5
  -1 -12  -4 24769.1 3471.18   7
  -1 -12  -5 21955.5 3532.31   7
  -1 -11   7 624.938 696.370   5
   1 -11  -6 14427.9 2647.73   7
  -1 -11   6 15589.7 2792.59   5
  -1 -11   5 34797.8 4216.46   5
   1 -11  -5 35977.5 3929.20   7
   1 -11  -4 56996.1 4636.08   7
  -1 -11   4 64300.2 5732.07   5
   1 -11  -3 19044.0 2525.62   7
   1 -11  -3 20550.6 2287.52   5
  -1 -11   3 21303.7 3280.51   5
  -1 -11   2 8897.35 2126.47   5
   1 -11  -2 7517.75 1491.47   7
   1 -11  -2 7733.87 1545.67   5
   1 -11  -1 7830.89 1668.49   5
  -1 -11   1 6332.95 1883.46   5
   1 -11   0 39198.5 3903.37   5
  -1 -11   0 42337.8 4471.98   5
  -1 -11   0 42601.9 3074.66   7
  -1 -11  -1 74417.8 4451.42   7
   1 -11   1 75512.4 5700.60   5
  -1 -11  -1 75697.1 5581.74   5
  -1 -11  -2 57488.6 4488.26   5
  -1 -11  -2 54304.2 4150.41   7
   1 -11   2 46096.9 4722.88   5
   1 -11   3 19540.3 3188.99   5
  -1 -11  -3 17322.9 2563.24   7
   1 -11   4 1563.30 1145.49   5
  -1 -11  -4 2627.34 1111.44   7
  -1 -11  -5 11031.4 2452.56   7
   1 -11   5 6173.94 1836.99   5
  -1 -11  -6 13634.9 2877.41   7
   1 -11   6 16826.7 3059.74   5
  -1 -10   8 29723.9 3817.16   5
   1 -10  -7 44579.4 4812.43   7
  -1 -10   7 57737.1 5219.32   5
  -1 -10   6 19082.8 3008.87   5
   1 -10  -6 18556.7 2939.53   7
  -1 -10   5 1982.33 1029.67   5
   1 -10  -5 2065.02 879.291   7
   1 -10  -4 4930.23 1347.52   7
  -1 -10   4 4355.92 1467.62   5
  -1 -10   3 41170.8 4354.10   5
   1 -10  -3 41567.0 3097.75   5
   1 -10  -3 41230.4 3554.23   7
   1 -10  -2 80367.8 4674.37   5
   1 -10  -2 79790.6 4686.39   7
  -1 -10   2 77423.3 5854.03   5
  -1 -10   1 74504.1 5711.97   5
   1 -10  -1 61299.5 4393.77   5
   1 -10  -1 68493.2 4084.37   7
  -1 -10   1 72000.6 3486.05   7
  -1 -10   0 20874.9 2027.43   7
  -1 -10   0 22131.1 2959.83   5
   1 -10   0 18788.9 2614.71   5
  -1 -10  -1 12548.1 2162.31   5
   1 -10   1 14348.2 2350.18   5
  -1 -10  -1 15771.5 1948.75   7
  -1 -10  -2 6455.69 1457.53   5
  -1 -10  -2 6041.69 1374.15   7
   1 -10   2 6389.36 1777.22   5
   1 -10   3 36110.6 4034.67   5
  -1 -10  -3 38070.6 3205.17   5
  -1 -10  -3 33471.2 3459.24   7
   1 -10   4 54748.2 5007.65   5
  -1 -10  -4 55854.6 4966.17   7
   1 -10   5 49844.9 4849.90   5
  -1 -10  -5 46560.7 4831.18   7
  -1 -10  -6 22430.5 3490.09   7
   1 -10   6 28333.8 3741.21   5
   1 -10   7 1017.38 803.452   5
  -1 -10  -7-158.249 497.031   7
  -1  -9   9 18587.5 2954.39   5
  -1  -9   8 5766.01 1557.02   5
   1  -9  -8 4176.57 1486.02   7
   1  -9  -7 2734.17 1169.50   7
  -1  -9   7 2567.71 1131.67   5
  -1  -9   6 34384.9 3800.41   5
   1  -9  -6 28346.5 3453.04   7
   1  -9  -5 68067.6 5010.61   7
  -1  -9   5 76440.5 5693.27   5
   1  -9  -4 93412.9 5498.58   7
   1  -9  -4 94322.5 4100.38   5
  -1  -9   4 93410.8 6201.46   5
  -1  -9   3 21417.6 2988.69   5
   1  -9  -3 19482.8 1993.66   5
   1  -9  -3 20898.9 2389.15   7
  -1  -9   2 4179.08 1438.03   5
  -1  -9   2 4391.68 673.515   7
   1  -9  -2 2728.38 822.011   7
   1  -9  -2 3842.88 1001.55   5
  -1  -9   1 9218.21 1141.82   7
  -1  -9   1 11068.3 2040.18   5
   1  -9  -1 8898.28 1590.13   5
   1  -9  -1 9711.83 1448.39   7
  -1  -9   0 36138.3 2572.40   7
  -1  -9   0 32792.9 3457.71   5
   1  -9   0 37361.9 3429.08   5
   1  -9   1 99854.9 5932.36   5
  -1  -9  -1 109419. 5030.96   7
  -1  -9  -1 108324. 5961.38   5
  -1  -9  -2 77817.5 4768.63   5
  -1  -9  -2 73867.2 4558.21   7
   1  -9   2 73406.7 5335.58   5
  -1  -9  -3 48195.7 4098.50   7
   1  -9   3 46732.3 4382.48   5
  -1  -9  -3 57553.9 3751.21   5
   1  -9   4 3521.82 1409.18   5
  -1  -9  -4 4616.74 1388.76   7
   1  -9   5 9236.32 2061.41   5
  -1  -9  -5 5168.55 1572.69   7
  -1  -9  -6 22407.5 3376.39   7
   1  -9   6 21748.2 3190.52   5
  -1  -9  -7 57026.5 5566.60   7
   1  -9   7 63314.8 5375.52   5
   1  -9   8 28008.5 3620.77   5
   1  -8  -9 9784.07 2264.58   7
  -1  -8   9 11924.6 2203.44   5
  -1  -8   8 39140.5 3967.97   5
   1  -8  -8 36659.6 4152.54   7
  -1  -8   7 50990.3 4512.78   5
   1  -8  -7 40800.9 4291.60   7
  -1  -8   6 48589.3 4362.09   5
   1  -8  -6 42504.4 4090.43   7
  -1  -8   5 9888.99 1921.51   5
   1  -8  -5 7122.28 1583.71   7
  -1  -8   4 1983.10 710.061   5
   1  -8  -4 2220.55 597.658   5
   1  -8  -4 1845.94 772.704   7
  -1  -8   3 42673.0 3843.96   5
   1  -8  -3 37985.6 2581.16   5
   1  -8  -3 39777.9 3173.69   7
   1  -8  -2 144410. 5819.61   7
  -1  -8   2 147404. 7143.28   5
  -1  -8   2 145414. 3883.58   7
   1  -8  -2 143275. 5671.10   5
  -1  -8   1 184574. 5180.19   7
   1  -8  -1 178197. 6740.95   5
   1  -8  -1 171433. 6003.04   7
  -1  -8   1 178635. 7847.64   5
   1  -8   0 70503.6 4367.75   5
  -1  -8   0 63514.7 4465.87   5
  -1  -8   0 67398.2 3352.67   7
  -1  -8  -1 1899.33 710.329   5
  -1  -8  -1 2490.59 748.962   7
   1  -8   1 1687.88 657.319   5
  -1  -8  -2 14606.0 1895.43   5
   1  -8   2 15000.0 2318.52   5
  -1  -8  -2 16656.3 2105.91   7
   1  -8   3 63274.5 4740.20   5
  -1  -8  -3 63879.9 3730.64   5
  -1  -8  -3 60822.1 4498.02   7
  -1  -8  -4 114844. 4530.98   5
   1  -8   4 113605. 6590.83   5
  -1  -8  -4 105133. 6474.10   7
   1  -8   5 66649.3 5062.04   5
  -1  -8  -5 66563.4 5350.35   7
   1  -8   6 9678.58 2026.23   5
  -1  -8  -6 12198.2 2394.68   7
   1  -8   7 2130.93 1047.18   5
  -1  -8  -7 2471.35 1230.57   7
  -1  -8  -8 1616.96 1010.35   7
   1  -8   8 1439.16 868.631   5
   1  -8   9 14279.7 2559.98   5
   1  -7  -9 17756.0 2881.67   7
  -1  -7   9 18899.9 2653.12   5
  -1  -7   8 1925.90 889.416   5
   1  -7  -8 1795.99 926.749   7
   1  -7  -7 1585.48 925.525   7
  -1  -7   7 1905.23 800.034   5
   1  -7  -6 34457.8 3533.93   7
  -1  -7   6 37637.4 3625.15   5
  -1  -7   5 52311.8 4175.05   5
   1  -7  -5 43699.9 3717.69   7
  -1  -7   4 180549. 7801.79   5
   1  -7  -4 176741. 5017.33   5
   1  -7  -4 166321. 6917.08   7
   1  -7  -3 90704.9 4602.77   7
  -1  -7   3 89859.9 5238.30   5
   1  -7  -3 96064.3 3874.22   5
   1  -7  -2 41684.3 2865.99   7
  -1  -7   2 41624.8 1755.44   7
   1  -7  -2 41029.0 2701.21   5
  -1  -7   2 40867.8 3420.32   5
   1  -7  -1 35241.4 2681.65   5
  -1  -7   1 35978.9 1981.24   7
   1  -7  -1 35235.4 2449.33   7
  -1  -7   1 35842.7 3141.39   5
  -1  -7   0 88648.4 3694.33   7
  -1  -7   0 90544.4 4951.47   5
   1  -7   0 92359.1 4713.53   5
  -1  -7  -1 246256. 8179.46   5
  -1  -7  -1 242958. 7367.50   7
  -1  -7  -2 164252. 6177.03   5
   1  -7   2 166226. 7200.50   5
  -1  -7  -2 165247. 6606.66   7
   1  -7   3 35399.7 3340.31   5
  -1  -7  -3 37689.2 2622.53   5
  -1  -7  -3 34321.2 3274.26   7
  -1  -7  -4 191.397 309.762   5
   1  -7   4 519.324 490.659   5
   1  -7   5 10064.7 1893.68   5
  -1  -7  -5 9777.33 1958.67   7
  -1  -7  -6 36858.1 3998.99   7
   1  -7   6 44730.9 4051.58   5
   1  -7   7 59057.2 4736.11   5
  -1  -7  -7 58988.2 5218.86   7
   1  -7   8 31127.4 3447.19   5
  -1  -7  -8 30806.8 3899.11   7
   1  -7   9 10560.0 2053.73   5
   1  -6 -10 3878.77 1366.06   7
   1  -6  -9 14186.9 2477.44   7
   1  -6  -9 11536.9 2434.32   4
  -1  -6   9 14019.2 2181.73   5
  -1  -6   8 64713.9 4609.21   5
   1  -6  -8 57068.9 4997.77   4
   1  -6  -8 53746.2 4673.06   7
  -1  -6   7 60557.5 4410.88   5
   1  -6  -7 56447.9 4596.62   7
  -1  -6   6 63456.6 4437.82   5
   1  -6  -6 61573.2 4564.85   7
   1  -6  -5 28968.2 2868.68   7
  -1  -6   5 34435.5 3150.87   5
   1  -6  -4 7147.23 825.092   5
  -1  -6   4 6450.61 1336.39   5
   1  -6  -4 5241.26 1165.46   7
   1  -6  -3 135349. 4309.33   5
  -1  -6   3 139492. 6134.45   5
   1  -6  -3 127182. 5267.24   7
  -1  -6   2 162193. 3446.06   7
   1  -6  -2 155602. 5471.22   7
   1  -6  -2 153812. 5050.59   5
  -1  -6   2 155600. 6309.66   5
   1  -6  -1 174712. 5423.58   7
  -1  -6   1 177163. 6585.19   5
   1  -6  -1 169558. 5710.69   5
  -1  -6   1 175186. 4413.06   7
  -1  -6   0 142754. 5840.11   5
  -1  -6   0 139885. 4531.95   7
   1  -6   0 142348. 5580.87   5
  -1  -6  -1 9858.13 1415.74   5
   1  -6   1 9015.83 1511.65   5
   1  -6   2 27813.8 2740.19   5
  -1  -6  -2 29514.7 2310.03   5
  -1  -6  -3 142998. 4880.57   5
   1  -6   3 130597. 6212.49   5
  -1  -6  -4 102292. 3594.52   5
   1  -6   4 89998.8 5211.87   5
   1  -6   5 126470. 6337.85   5
   1  -6   6 24354.1 2834.79   5
   1  -6   7 7662.99 1609.28   5
  -1  -6  -8 18745.2 2904.39   7
  -1  -6  -8 11983.1 2353.62   4
   1  -6   8 17262.3 2431.52   5
  -1  -6  -9 22123.0 3290.48   7
  -1  -6  -9 17367.0 2924.49   4
   1  -5 -10 27048.2 3844.51   4
   1  -5 -10 36562.8 3916.24   7
  -1  -5   9 38110.3 3348.11   5
   1  -5  -9 41191.5 4031.58   7
   1  -5  -9 30725.5 3906.38   4
   1  -5  -8 11286.9 2019.51   7
  -1  -5   8 11960.6 1893.94   5
   1  -5  -8 10501.2 2154.51   4
  -1  -5   7 8889.46 1604.07   5
   1  -5  -7 7009.31 1584.14   7
   1  -5  -7 7538.38 1659.85   4
   1  -5  -6 79481.2 4983.60   7
   1  -5  -6 79892.6 4834.82   4
   1  -5  -5 182617. 7207.53   7
  -1  -5   5 208093. 7533.26   5
  -1  -5   4 65225.1 1857.27   1
  -1  -5   4 76640.5 4275.17   5
   1  -5  -4 76063.0 4116.89   7
  -1  -5   3 110082. 4938.70   5
   1  -5  -3 106101. 3351.91   5
   1  -5  -3 106071. 4509.36   7
  -1  -5   3 99702.3 3299.04   3
   1  -5  -2 7972.89 981.044   5
  -1  -5   2 7568.70 1272.51   5
   1  -5  -2 7761.79 1090.80   7
  -1  -5   2 8491.14 653.381   1
  -1  -5   2 7212.00 512.735   7
   1  -5  -1 21540.3 1746.38   5
  -1  -5   1 26884.4 1473.81   1
  -1  -5   1 25927.1 2209.12   5
  -1  -5   1 22865.2 1327.14   7
   1  -5  -1 21817.5 1682.10   7
   1  -5   0 166688. 5548.43   5
  -1  -5   0 152926. 5669.71   5
   1  -5   1 107572. 4753.39   5
  -1  -5  -1 108373. 4562.75   5
   1  -5   2 129245. 5599.49   5
  -1  -5  -2 133518. 4790.38   5
  -1  -5  -3 178264. 5202.04   2
  -1  -5  -3 188706. 5328.89   5
   1  -5   3 184427. 6891.24   5
   1  -5   4 15583.8 1998.46   5
  -1  -5  -4 14986.8 1216.62   2
  -1  -5  -4 16664.4 1265.08   5
   1  -5   4 13997.4 1074.94   1
  -1  -5  -5 10980.3 1613.69   4
  -1  -5  -5 11277.3 775.853   5
   1  -5   5 11666.2 1778.63   5
   1  -5   6 100067. 5402.80   5
  -1  -5  -6 94044.2 5334.09   4
   1  -5   7 59790.8 4227.81   5
  -1  -5  -7 61003.2 4756.12   4
   1  -5   7 55753.2 4480.26   6
   1  -5   8 63404.5 4438.54   5
  -1  -5  -8 56307.8 4897.31   4
   1  -5   8 57418.6 4902.45   6
  -1  -5  -9 11442.6 2319.61   4
   1  -5   9 15997.9 2841.81   6
  -1  -5  -9 17676.0 2802.14   7
   1  -4 -11 6192.29 1653.75   7
   1  -4 -10 1196.42 752.440   7
   1  -4 -10 1182.08 923.781   4
   1  -4  -9 18762.4 2620.31   7
   1  -4  -9 18357.7 2903.76   4
   1  -4  -8 73145.3 5516.36   4
  -1  -4   8 87043.5 4745.94   5
   1  -4  -8 71689.3 4958.80   7
  -1  -4   7 95755.3 4965.80   5
   1  -4  -7 82565.8 5091.07   7
   1  -4  -7 83747.8 5500.55   4
   1  -4  -6 87013.0 4981.27   7
   1  -4  -6 88993.1 5117.63   4
  -1  -4   6 90416.9 4746.46   5
  -1  -4   5 13309.2 1697.74   5
   1  -4  -5 12569.8 1685.96   4
   1  -4  -5 11543.1 1666.69   7
  -1  -4   4 29338.1 2433.04   5
   1  -4  -4 24888.0 2227.72   7
   1  -4  -4 27093.6 2168.84   4
   1  -4  -3 142898. 3660.65   5
   1  -4  -3 152131. 5196.13   7
  -1  -4   3 140270. 2969.93   1
  -1  -4   3 145826. 5434.18   5
   1  -4  -2 262708. 5736.59   5
  -1  -4   2 276970. 5215.47   3
  -1  -4   2 242804. 4311.78   1
  -1  -4   2 245422. 3745.58   7
   1  -4  -2 264483. 6554.49   7
  -1  -4   2 243170. 7158.51   5
   1  -4  -1 125960. 4012.51   5
  -1  -4   1 116492. 4503.95   5
   1  -4  -1 115883. 3784.73   7
  -1  -4   1 128055. 3137.23   1
  -1  -4   0 218353. 3903.19   3
  -1  -4   0 214740. 6158.62   5
   1  -4   0 207847. 5880.59   5
  -1  -4   0 207692. 5017.54   1
  -1  -4  -1 21168.8 1801.53   5
   1  -4   1 21494.3 1874.65   5
  -1  -4  -1 22127.6 1461.77   3
  -1  -4  -2 18768.3 1611.65   2
   1  -4   2 15496.3 1785.32   5
   1  -4   2 16679.8 931.013   1
  -1  -4  -2 18729.7 1715.52   3
  -1  -4  -3 142940. 4410.68   2
   1  -4   3 151839. 3652.06   1
   1  -4   3 146411. 5728.60   5
  -1  -4  -4 145010. 3976.60   5
   1  -4   4 163227. 6192.03   5
  -1  -4  -4 156321. 5569.37   4
   1  -4   4 153426. 4317.95   1
   1  -4   4 158588. 5595.73   6
  -1  -4  -4 151577. 4124.69   2
   1  -4   5 107303. 5076.80   5
  -1  -4  -5 88386.1 2136.40   5
  -1  -4  -5 86163.3 2325.59   2
  -1  -4  -5 72859.6 2121.14   5
   1  -4   5 100124. 4966.51   6
  -1  -4  -5 106819. 5113.44   4
   1  -4   6 79864.6 4948.71   6
   1  -4   6 82062.4 4577.06   5
  -1  -4  -6 79767.3 4976.61   4
   1  -4   7 2223.96 986.037   6
   1  -4   7 2480.39 834.874   5
  -1  -4  -7 3084.95 1068.50   4
   1  -4   8 14969.6 2018.98   5
  -1  -4  -8 10884.4 2157.83   4
   1  -4   8 13467.0 2442.10   6
   1  -4   9 43215.2 4468.40   6
  -1  -4  -9 37815.9 4125.44   4
   1  -4  10 21454.8 3264.22   6
  -1  -4 -10 19295.5 2925.44   7
  -1  -4 -10 16693.4 2868.75   4
   1  -3 -11 20933.8 2845.16   7
   1  -3 -10 30619.3 3764.93   4
   1  -3 -10 36988.1 3642.72   7
  -1  -3  10 40252.5 4243.73   6
   1  -3  -9 29129.0 3125.00   7
  -1  -3   9 33975.9 3764.08   6
   1  -3  -9 28073.9 3439.29   4
   1  -3  -8 11529.5 1888.77   7
  -1  -3   8 10595.9 1519.24   5
   1  -3  -8 7064.20 1668.26   4
  -1  -3   8 10169.5 1951.49   6
  -1  -3   7 11363.6 1567.41   5
   1  -3  -7 8082.53 1679.33   4
   1  -3  -7 9965.52 1668.79   7
  -1  -3   7 10343.6 1777.27   6
  -1  -3   6 47445.4 3171.45   5
   1  -3  -6 43125.1 3313.95   7
   1  -3  -6 43472.8 3549.73   4
  -1  -3   6 46556.2 3435.09   6
   1  -3  -5 159860. 6139.71   7
   1  -3  -5 168961. 6382.98   4
  -1  -3   5 175952. 5957.99   5
  -1  -3   5 176072. 6270.19   6
   1  -3  -4 187804. 5929.50   4
   1  -3  -4 172587. 5837.50   7
  -1  -3   4 174300. 5768.33   5
   1  -3  -3 328055. 7371.46   4
   1  -3  -3 327139. 7758.37   7
  -1  -3   3 335136. 8092.31   5
  -1  -3   2 82003.5 2086.01   1
   1  -3  -2 84279.8 2661.24   5
   1  -3  -2 84311.2 3182.21   7
  -1  -3   2 87809.0 3595.01   5
   1  -3  -2 83487.9 2608.90   6
  -1  -3   1 102513. 3796.19   5
  -1  -3   1 107791. 2577.41   1
   1  -3  -1 101433. 3223.84   7
   1  -3  -1 101370. 3266.25   5
   1  -3   0 502308. 9412.34   5
  -1  -3   0 517418. 9754.05   2
  -1  -3   0 488450. 8408.88   1
   1  -3   0 493127. 10143.6   8
  -1  -3  -1 411017. 7189.01   3
  -1  -3  -1 393854. 7866.93   1
   1  -3   1 359864. 8206.47   5
   1  -3   1 367579. 6266.82   1
   1  -3   1 431474. 8948.99   8
  -1  -3  -1 402220. 8111.12   2
   1  -3   2 393486. 6667.41   1
  -1  -3  -2 396956. 7980.75   2
   1  -3   2 379004. 8930.00   5
   1  -3   3 37112.9 2561.72   5
  -1  -3  -3 37187.3 2270.80   4
   1  -3   3 39780.2 1882.83   1
  -1  -3  -3 42728.3 2838.45   3
  -1  -3  -3 39285.6 2026.82   2
   1  -3   3 41479.6 2421.51   6
  -1  -3  -4 4728.45 521.115   5
   1  -3   4 4939.49 971.696   6
  -1  -3  -4 3645.48 569.646   2
   1  -3   4 5557.46 908.884   8
   1  -3   4 4123.87 925.772   5
  -1  -3  -4 5045.54 959.839   4
  -1  -3  -4 4485.70 1063.01   3
   1  -3   5 31569.0 2108.87   8
   1  -3   5 29093.7 2407.59   5
  -1  -3  -5 26967.9 1170.72   5
  -1  -3  -5 28674.5 2580.61   4
   1  -3   5 27147.6 2604.74   6
  -1  -3  -6 70871.2 4601.89   4
   1  -3   6 79854.3 4955.95   6
   1  -3   6 81343.6 4251.87   5
  -1  -3  -7 54737.1 4280.66   4
   1  -3   7 59497.7 4649.71   6
   1  -3   7 63827.8 3837.60   5
   1  -3   8 57334.0 3721.11   5
   1  -3   8 63923.7 5060.22   6
  -1  -3  -9 15260.1 2541.98   4
   1  -3   9 17209.9 2749.40   6
  -1  -3 -10 3895.83 1454.70   4
  -1  -3 -10 2627.71 1100.53   7
   1  -3  10 3338.17 1294.60   6
   1  -2 -10 1543.81 970.237   4
   1  -2 -10 1310.92 711.768   7
  -1  -2  10 633.757 653.135   6
   1  -2  -9 34956.9 3787.94   4
  -1  -2   9 36744.1 3862.71   6
   1  -2  -9 34150.4 3227.45   7
  -1  -2   8 37852.4 2620.06   5
   1  -2  -8 38147.6 3252.47   7
  -1  -2   8 35790.6 3623.15   6
   1  -2  -8 33711.2 3584.56   4
  -1  -2   7 137119. 5124.31   5
   1  -2  -7 113388. 6173.84   4
   1  -2  -7 118791. 5648.37   7
  -1  -2   7 130939. 6477.42   6
  -1  -2   6 66494.7 4164.41   6
  -1  -2   6 62157.5 3305.76   5
   1  -2  -6 59558.1 3692.86   7
   1  -2  -6 61094.8 4200.45   4
  -1  -2   5 54769.5 3385.21   6
   1  -2  -5 50436.9 3107.64   7
  -1  -2   5 51893.2 2839.40   5
   1  -2  -5 52807.3 3563.75   4
  -1  -2   4 7916.40 1039.70   5
   1  -2  -4 7400.38 1100.63   7
  -1  -2   4 10669.5 1286.60   6
   1  -2  -4 8774.80 1225.41   4
  -1  -2   3 108835. 3868.66   5
   1  -2  -3 108959. 3810.73   7
   1  -2  -3 112532. 3798.89   4
  -1  -2   2 477533. 9185.79   2
   1  -2  -2 456690. 8026.93   4
   1  -2  -2 454786. 8396.78   7
   1  -2  -2 464513. 7872.92   6
  -1  -2   2 462980. 8895.27   5
  -1  -2   2 476323. 7422.63   1
  -1  -2   1 905667. 13092.3   2
   1  -2  -1 921606. 12063.7   5
   1  -2  -1 889686. 11968.4   7
  -1  -2   1 941625. 10987.8   1
  -1  -2   0 193138. 4571.59   2
   1  -2   0 181544. 4326.09   5
  -1  -2   0 182608. 3775.98   1
  -1  -2  -1 37281.4 1852.13   1
  -1  -2  -1 37507.4 1851.48   2
   1  -2   1 35138.4 1949.43   5
   1  -2   1 35805.2 1408.34   1
   1  -2   1 35877.9 1910.88   8
   1  -2   1 32513.4 1299.27   6
  -1  -2  -2 158011. 4059.30   2
  -1  -2  -2 164216. 4783.89   1
   1  -2   2 154487. 4708.59   5
   1  -2   2 154258. 3687.33   1
   1  -2   2 158936. 4378.43   8
   1  -2   2 157461. 4271.64   6
  -1  -2  -2 152003. 4065.54   4
  -1  -2  -2 153359. 4530.70   3
  -1  -2  -3 146747. 4666.86   4
   1  -2   3 137106. 4116.00   8
  -1  -2  -3 141084. 3292.41   5
  -1  -2  -3 140679. 5076.29   3
  -1  -2  -3 127329. 3764.39   2
   1  -2   3 140656. 4124.35   1
   1  -2   3 137499. 4650.11   5
   1  -2   3 143564. 4845.66   6
   1  -2   4 312154. 6779.23   8
  -1  -2  -4 305041. 5611.32   5
   1  -2   4 285203. 8276.88   6
  -1  -2  -4 298660. 8841.23   3
  -1  -2  -4 303850. 8335.87   4
   1  -2   4 286188. 7481.78   5
  -1  -2  -5 89916.0 2600.96   5
  -1  -2  -5 93877.1 4902.48   4
   1  -2   5 94229.1 4094.39   5
   1  -2   5 95748.4 5001.85   6
   1  -2   5 93941.2 3332.68   8
  -1  -2  -5 94163.1 5139.99   3
  -1  -2  -5 82812.1 2589.16   2
  -1  -2  -6 28434.3 1389.06   2
   1  -2   6 31050.5 3065.23   6
   1  -2   6 28635.3 1799.16   8
  -1  -2  -6 28848.9 2897.27   4
   1  -2   6 31913.8 2425.40   5
   1  -2   7 4358.28 1294.83   6
   1  -2   7 5009.20 1008.09   5
  -1  -2  -7 3118.75 1029.03   4
  -1  -2  -8 5240.23 1397.77   4
   1  -2   8 4833.43 1371.41   6
   1  -2   9 29824.8 3490.76   6
  -1  -2  -9 28620.4 3407.21   4
  -1  -2 -10 33962.1 3901.97   4
   1  -2  10 37317.0 4109.95   6
  -1  -1  11 28600.7 3738.45   6
   1  -1 -11 29377.2 3709.52   4
   1  -1 -10 49542.9 3887.02   7
   1  -1 -10 45375.3 4486.15   4
  -1  -1  10 47365.3 4496.14   6
   1  -1  -9 40620.9 3362.34   7
   1  -1  -9 29501.1 3446.21   4
  -1  -1   9 38308.8 3811.78   6
  -1  -1   8 8994.16 1765.24   6
   1  -1  -8 6293.39 1522.66   4
   1  -1  -8 8251.22 1461.80   7
  -1  -1   7 3880.00 1093.53   6
  -1  -1   7 3112.88 682.944   5
   1  -1  -7 2150.87 839.593   4
   1  -1  -7 2462.98 753.796   7
  -1  -1   6 87924.3 3582.69   5
   1  -1  -6 83757.2 4224.91   7
   1  -1  -6 77712.0 4647.64   4
  -1  -1   6 90194.8 4859.79   6
  -1  -1   5 198320. 5368.02   5
  -1  -1   5 208799. 6887.55   6
   1  -1  -5 195417. 6056.87   7
  -1  -1   4 271764. 6371.15   5
  -1  -1   4 264344. 6226.09   2
  -1  -1   4 290102. 7453.97   6
   1  -1  -4 274305. 6708.32   7
   1  -1  -4 291807. 8034.80   4
  -1  -1   3 117332. 3615.25   5
  -1  -1   3 124175. 3774.93   2
   1  -1  -3 118166. 3678.22   7
   1  -1  -3 116089. 4098.58   4
   1  -1  -3 118041. 4173.29   6
  -1  -1   2 23711.0 890.589   7
   1  -1  -2 24404.8 1460.67   6
   1  -1  -2 21569.8 1265.59   4
  -1  -1   2 24111.4 1434.21   2
  -1  -1   2 23111.4 1269.18   6
   1  -1  -2 20753.0 1218.81   7
  -1  -1   1 107677. 3081.01   2
  -1  -1   1 101164. 2422.63   1
   1  -1  -1 105886. 2243.28   6
  -1  -1   0 231921. 4749.70   2
   1  -1   0 228963. 4602.00   5
  -1  -1   0 225184. 4174.07   1
   1  -1   0 224899. 4106.20   1
   1  -1   1 360195. 7098.24   8
   1  -1   1 373125. 6942.02   5
  -1  -1  -1 364503. 6672.25   1
   1  -1   1 355444. 6286.92   6
  -1  -1  -1 373892. 5877.77   4
   1  -1   1 359490. 6100.54   1
   1  -1   2 379331. 7569.86   5
  -1  -1  -2 401231. 7802.20   1
  -1  -1  -2 370103. 6540.88   5
   1  -1   2 358986. 7560.90   8
   1  -1   2 382528. 7910.55   6
  -1  -1  -2 399383. 7587.55   4
  -1  -1  -2 381023. 7326.57   6
   1  -1   2 390412. 7174.78   1
  -1  -1  -2 381989. 7605.15   3
   1  -1   3 128702. 4079.90   8
  -1  -1  -3 129061. 3305.62   5
   1  -1   3 122541. 4018.39   5
  -1  -1  -3 125404. 4602.64   4
  -1  -1  -3 124757. 4537.81   3
   1  -1   3 129736. 4788.47   6
  -1  -1  -4 14629.2 1079.26   5
   1  -1   4 14075.7 1688.15   6
  -1  -1  -4 14031.8 1686.91   3
   1  -1   4 13756.9 1334.98   5
   1  -1   4 13925.4 1300.97   8
  -1  -1  -4 12357.5 1564.58   4
  -1  -1  -5 20494.1 1344.49   5
   1  -1   5 19181.9 1673.23   5
   1  -1   5 20652.8 2243.30   6
   1  -1   5 21224.3 1574.65   8
  -1  -1  -5 17328.8 2032.20   4
  -1  -1  -5 20957.6 1401.24   2
  -1  -1  -5 20300.9 2307.19   3
   1  -1   6 70039.5 3383.28   5
   1  -1   6 64274.3 2551.74   8
  -1  -1  -6 66599.5 2629.49   2
   1  -1   6 72319.8 4532.65   6
  -1  -1  -6 65560.8 4277.85   4
   1  -1   7 135347. 4949.32   5
   1  -1   7 133887. 6662.41   6
   1  -1   8 68377.6 4939.52   6
  -1  -1  -8 64047.2 4810.44   4
   1  -1   9 15055.8 2476.65   6
  -1  -1  -9 12698.0 2255.54   4
  -1  -1 -10-908.720 749.369   4
   1  -1  10 263.087 532.979   6
   1   0 -11 4689.46 1521.99   4
  -1   0  11 3274.74 1171.65   6
  -1   0  10 89.5437 548.961   6
   1   0 -10-1685.40 949.305   4
   1   0  -9 20415.4 2839.53   4
   1   0  -9 26379.8 2582.85   7
  -1   0   9 23678.5 2982.82   6
  -1   0   8 105486. 5960.23   6
   1   0  -8 111071. 5120.51   7
   1   0  -8 100551. 6006.86   4
  -1   0   7 170961. 4588.18   5
   1   0  -7 160119. 7387.16   4
   1   0  -7 166845. 6083.99   7
  -1   0   7 164877. 7135.78   6
   1   0  -7 154695. 4953.11   2
  -1   0   6 58685.3 3856.61   6
   1   0  -6 48888.4 2657.37   2
  -1   0   6 49295.7 2314.03   2
   1   0  -6 50574.8 3009.54   7
   1   0  -6 50913.1 3822.83   4
  -1   0   6 55525.8 2459.24   5
   1   0  -5 9633.74 1581.22   4
   1   0  -5 8862.52 1120.88   7
  -1   0   5 11983.4 1585.89   6
  -1   0   5 11194.4 1020.22   5
   1   0  -5 9729.58 1113.55   2
  -1   0   5 10875.4 1006.41   2
  -1   0   4 57184.8 2250.29   2
   1   0  -4 58787.2 2552.16   7
   1   0  -4 54822.1 3436.59   4
  -1   0   4 56905.9 2245.05   5
  -1   0   4 60493.4 3186.90   6
   1   0  -4 56755.3 2564.71   2
  -1   0   3 147007. 3408.40   2
  -1   0   3 168622. 3677.73   7
   1   0  -3 166150. 3659.74   7
  -1   0   3 167307. 4499.91   6
  -1   0   3 148842. 3366.51   8
   1   0  -3 162136. 3967.84   2
   1   0  -3 159447. 5056.80   4
  -1   0   2 350352. 6850.77   8
   1   0  -2 358825. 7398.63   4
  -1   0   2 353643. 6412.20   2
  -1   0   2 348627. 6521.12   6
   1   0  -2 359164. 6012.85   7
  -1   0   2 358792. 5984.37   7
   1   0  -2 354683. 6672.02   2
   1   0  -2 372274. 6780.07   6
   1   0  -1 180037. 3226.37   6
   1   0  -1 186898. 3456.39   4
  -1   0   1 182695. 3772.87   1
   1   0   0 117107. 2710.18   1
   1   0   0 124446. 3933.10   8
  -1   0  -1 61190.1 2063.06   1
  -1   0  -1 63372.6 2080.07   5
   1   0   1 56865.0 2016.65   1
  -1   0  -1 56504.6 2087.94   4
  -1   0  -1 59580.0 1808.58   6
   1   0   1 59265.7 1853.07   6
   1   0   2 13584.0 1135.72   1
  -1   0  -2 11881.3 1041.27   1
  -1   0  -2 12902.7 970.591   5
  -1   0  -2 12493.7 1064.48   6
  -1   0  -2 10750.2 1172.32   4
   1   0   2 11796.9 1099.61   6
  -1   0  -3 31658.3 2361.51   4
   1   0   3 31632.7 1766.51   5
  -1   0  -3 33713.4 1718.03   5
   1   0   3 31446.3 2186.20   6
   1   0   3 29660.0 2228.96   8
  -1   0  -3 33032.6 2025.44   1
  -1   0  -3 32371.4 2126.94   3
   1   0   4 328005. 8066.95   8
   1   0   4 321814. 7045.05   5
  -1   0  -4 340029. 9343.85   4
  -1   0  -4 327094. 8809.23   3
   1   0   4 323373. 8740.02   6
  -1   0  -4 340884. 7112.02   2
  -1   0  -4 343011. 6941.25   5
   1   0   5 177511. 5387.70   8
  -1   0  -5 183948. 7023.57   3
   1   0   5 183029. 5100.74   5
  -1   0  -5 187231. 7175.36   4
   1   0   5 177661. 6740.21   6
  -1   0  -5 183635. 5120.66   2
  -1   0  -6 91965.3 3575.42   2
   1   0   6 91890.9 5081.47   6
  -1   0  -6 98428.2 5492.05   3
  -1   0  -6 100851. 5443.00   4
   1   0   6 96131.5 3564.95   8
  -1   0  -7-203.141 622.339   4
   1   0   7-104.499 401.347   6
  -1   0  -7 387.360 227.864   2
   1   0   8 10215.3 1878.77   6
  -1   0  -8 9393.12 1817.37   4
   1   0   9 34417.5 3646.56   6
  -1   0  -9 36572.9 3770.45   4
  -1   0 -10 50115.2 4665.93   4
   1   0  10 50383.1 4622.77   6
   1   1 -11 28293.3 3583.56   4
  -1   1  11 31501.0 3770.72   6
  -1   1  10 43664.5 4231.06   6
   1   1 -10 45016.0 4367.94   4
   1   1  -9 29464.5 3422.72   4
  -1   1   9 32896.7 3444.82   6
  -1   1   8 6975.60 1535.89   6
   1   1  -8 7039.31 1181.36   7
   1   1  -8 6853.55 1579.92   4
   1   1  -7 3873.52 852.208   7
   1   1  -7 3079.49 761.611   2
  -1   1   7 2896.18 423.154   5
   1   1  -7 3678.40 1152.47   4
  -1   1   7 3614.74 998.106   6
  -1   1   6 70073.3 2174.44   5
   1   1  -6 76441.3 3570.87   2
   1   1  -6 82366.3 4956.84   4
   1   1  -6 80964.7 3486.32   7
  -1   1   6 78740.9 4390.61   6
  -1   1   5 194987. 4110.47   5
  -1   1   5 191634. 4076.63   8
   1   1  -5 197615. 5230.86   7
  -1   1   5 180244. 4028.99   2
   1   1  -5 211195. 7786.74   4
  -1   1   5 209763. 6888.04   6
   1   1  -5 187882. 5720.37   2
   1   1  -4 280636. 5778.04   7
   1   1  -4 278220. 8294.53   4
  -1   1   4 254780. 5105.66   2
   1   1  -4 279655. 6968.50   2
  -1   1   4 281369. 7600.82   6
  -1   1   3 108313. 2984.71   8
   1   1  -3 117769. 2785.48   8
  -1   1   3 120034. 3568.21   7
   1   1  -3 118561. 2780.92   7
  -1   1   3 107247. 2772.68   2
  -1   1   3 111189. 4000.40   6
   1   1  -3 121414. 3967.22   2
  -1   1   2 16031.7 1081.79   8
   1   1  -2 19152.8 1375.86   2
  -1   1   2 18353.1 1235.12   6
   1   1  -2 20274.5 1195.75   6
  -1   1   2 20148.2 1186.39   7
  -1   1   2 21038.1 1280.54   4
  -1   1   1 90297.7 2076.15   4
  -1   1   1 89618.6 2418.49   7
  -1   1   1 86587.5 2755.80   8
   1   1  -1 91397.1 2277.94   1
   1   1  -1 87043.7 2787.79   2
  -1   1   1 89178.7 1978.14   6
  -1   1   0 252879. 4698.85   5
   1   1   0 247819. 4152.03   1
  -1   1   0 247122. 4153.88   1
  -1   1  -1 370541. 6817.92   5
  -1   1  -1 383959. 7424.70   8
  -1   1  -1 351334. 6118.91   1
   1   1   1 354775. 6635.84   1
   1   1   1 365329. 6035.73   4
  -1   1  -1 366930. 6253.42   6
   1   1   1 356744. 6223.73   6
  -1   1  -2 398986. 7591.14   5
  -1   1  -2 386457. 7127.91   1
   1   1   2 376509. 7448.56   6
  -1   1  -2 372635. 7674.72   6
   1   1   2 404607. 8158.32   4
  -1   1  -3 118322. 3824.42   1
  -1   1  -3 126968. 3921.19   5
  -1   1  -3 117602. 4182.01   3
   1   1   3 116859. 4170.59   6
   1   1   4 15328.0 1693.77   6
  -1   1  -4 15429.4 1875.81   4
  -1   1  -4 16384.8 1723.16   3
  -1   1  -4 15951.6 1458.25   2
  -1   1  -5 22358.8 2309.94   3
  -1   1  -5 20478.5 1757.36   2
  -1   1  -5 20302.4 2356.77   4
   1   1   5 18565.7 2058.80   6
   1   1   6 64661.1 4179.28   6
  -1   1  -6 71355.5 4672.50   4
  -1   1  -6 61569.5 4264.85   3
  -1   1  -6 62372.2 3207.89   2
  -1   1  -7 120286. 4648.59   2
  -1   1  -7 126072. 6623.69   4
   1   1   7 114002. 6030.94   6
  -1   1  -8 77807.6 5363.85   4
   1   1   8 67369.9 4856.10   6
  -1   1  -9 9726.92 1969.83   4
   1   1   9 10987.0 2092.41   6
   1   1  10 347.074 487.594   6
  -1   1 -10-1079.61 785.405   4
  -1   2  10 680.201 701.460   6
   1   2 -10 967.422 818.623   4
   1   2  -9 31078.5 3581.61   4
  -1   2   9 35107.4 3582.72   6
   1   2  -8 32428.4 2694.85   2
   1   2  -8 31476.8 3444.52   4
   1   2  -8 34541.5 2470.14   7
  -1   2   8 33625.3 3318.71   6
   1   2  -7 123608. 5225.18   2
   1   2  -7 129808. 6866.85   4
  -1   2   7 124265. 6089.94   6
   1   2  -7 130496. 4588.15   7
   1   2  -6 65123.1 4435.79   4
  -1   2   6 60525.1 3900.93   6
   1   2  -6 59678.8 3394.02   2
   1   2  -6 61933.0 2767.15   7
  -1   2   5 33397.8 1064.61   5
   1   2  -5 43434.2 2746.74   2
  -1   2   5 30594.2 1072.75   5
  -1   2   5 44365.9 3020.90   6
   1   2  -5 47201.6 2022.38   7
  -1   2   5 33948.6 1094.99   2
  -1   2   4 6021.62 504.971   2
   1   2  -4 5950.38 1016.46   2
  -1   2   4 6676.90 579.028   5
   1   2  -4 7632.36 642.969   7
  -1   2   4 7154.20 1097.42   6
   1   2  -3 96021.8 3772.82   2
  -1   2   3 100489. 2549.20   5
   1   2  -3 99320.4 1866.26   7
  -1   2   3 100516. 3609.59   6
   1   2  -2 474923. 9324.29   2
   1   2  -2 494416. 8246.20   6
  -1   2   2 481846. 8189.87   6
  -1   2   2 492728. 8527.94   7
  -1   2   2 496306. 8270.98   4
  -1   2   2 503769. 7929.57   5
  -1   2   1 930905. 13810.9   5
   1   2  -1 913371. 14628.6   2
  -1   2   1 922989. 13733.4   7
  -1   2   1 930335. 12466.8   6
   1   2  -1 951810. 12798.9   1
  -1   2   0 157895. 4224.47   8
   1   2   0 164072. 3537.06   1
   1   2   0 164725. 4183.96   2
  -1   2   0 163594. 3445.22   1
  -1   2  -1 41316.5 2084.84   5
   1   2   1 42187.8 1892.29   1
  -1   2  -1 36754.7 1403.02   1
  -1   2  -1 39957.1 1522.13   6
   1   2   1 39767.7 1554.89   4
  -1   2  -2 151378. 4221.32   6
  -1   2  -2 151449. 3559.00   1
   1   2   2 155364. 4248.35   6
   1   2   2 158246. 4083.75   4
  -1   2  -3 147716. 4825.57   2
  -1   2  -3 141042. 4035.73   1
   1   2   3 145442. 4718.31   6
  -1   2  -3 138541. 4560.39   3
  -1   2  -4 292678. 7616.99   2
  -1   2  -4 282885. 7793.25   3
   1   2   4 277064. 7730.18   6
  -1   2  -5 88682.1 4072.14   2
  -1   2  -5 90907.9 4676.39   3
   1   2   5 91623.8 4656.76   6
  -1   2  -6 34979.9 2613.50   2
  -1   2  -6 32759.8 3263.94   4
   1   2   6 31534.8 2944.69   6
  -1   2  -6 34157.9 3157.60   3
  -1   2  -7 4669.43 1388.94   4
   1   2   7 2173.14 868.247   6
  -1   2  -7 3573.35 852.760   2
   1   2   8 3583.22 1161.28   6
  -1   2  -8 2530.80 941.126   4
  -1   2  -9 22853.7 3101.03   4
   1   2   9 23368.2 3050.97   6
  -1   2 -10 30110.7 3643.12   4
   1   2  10 30192.5 3662.47   6
  -1   3  10 27926.8 3429.73   6
   1   3 -10 28706.8 3629.34   4
  -1   3   9 33675.4 3530.77   6
   1   3  -9 30787.7 3661.91   4
   1   3  -8 9573.49 1543.12   2
   1   3  -8 9462.94 2010.79   4
  -1   3   8 10344.5 1863.59   6
   1   3  -7 9368.65 1506.84   2
  -1   3   7 10593.6 1780.80   6
   1   3  -7 10478.5 1103.23   7
   1   3  -7 10242.8 1857.33   4
   1   3  -6 38759.7 2936.80   2
  -1   3   6 34416.6 2976.31   6
   1   3  -6 39623.4 1886.59   7
  -1   3   5 169369. 5947.03   6
   1   3  -5 175036. 5923.54   2
   1   3  -5 171215. 3047.05   7
  -1   3   4 148593. 2949.09   5
   1   3  -4 179147. 6020.02   2
   1   3  -4 128908. 2390.13   7
  -1   3   4 127636. 2758.64   2
  -1   3   4 181194. 5688.26   6
  -1   3   3 337098. 7381.96   6
  -1   3   3 316026. 5878.55   5
   1   3  -3 341824. 8566.92   2
   1   3  -2 78343.6 3515.81   2
  -1   3   2 75434.6 2630.97   5
  -1   3   2 76220.5 2593.49   6
  -1   3   1 93453.8 3062.99   7
   1   3  -1 90075.0 3515.28   2
  -1   3   1 87238.6 3092.59   5
  -1   3   1 88989.6 2431.32   6
  -1   3   0 481711. 7604.79   1
   1   3   0 478418. 7787.04   1
  -1   3   0 495016. 8304.81   7
  -1   3  -1 349141. 5972.94   1
   1   3   1 365786. 7211.30   2
  -1   3  -1 376525. 8248.30   2
   1   3   1 381563. 7294.41   1
  -1   3  -1 371511. 6403.81   6
   1   3   1 392016. 6856.41   4
  -1   3  -2 382231. 7537.91   6
  -1   3  -2 372126. 6468.64   1
  -1   3  -2 384818. 8812.36   2
   1   3   2 389427. 8011.26   6
  -1   3  -3 37724.8 1829.07   1
  -1   3  -3 37309.6 2596.21   2
   1   3   3 39830.3 2431.69   6
  -1   3  -4 3477.45 842.291   2
   1   3   4 3673.29 847.378   6
  -1   3  -4 4407.32 877.606   3
  -1   3  -5 27794.5 2427.18   2
  -1   3  -5 28883.8 2596.61   3
   1   3   5 28443.7 2571.09   6
  -1   3  -6 81257.3 4888.45   3
   1   3   6 75427.1 4675.82   6
  -1   3  -6 76639.8 4190.63   2
  -1   3  -7 58948.8 3737.80   2
  -1   3  -7 54147.6 4503.25   4
   1   3   7 55643.8 4300.41   6
   1   3   8 52031.2 4430.58   6
  -1   3  -8 53406.6 3624.23   2
  -1   3  -8 51765.8 4605.94   4
   1   3   9 14804.2 2459.45   6
  -1   3  -9 15013.9 2585.34   4
   1   3  10 2225.95 1054.02   6
  -1   3 -10 3518.21 1239.18   4
   1   4 -10 1019.00 909.288   4
  -1   4  10 1809.94 865.120   6
  -1   4   9 17213.4 2612.72   6
   1   4  -9 15510.9 2664.92   4
   1   4  -8 79765.2 4738.30   2
   1   4  -8 72702.5 5438.03   4
  -1   4   8 74024.0 5150.46   6
  -1   4   7 77685.4 4963.83   6
   1   4  -7 85533.0 4807.80   2
   1   4  -6 80027.1 4508.27   2
   1   4  -6 71118.8 2009.90   7
  -1   4   6 79907.4 4640.05   6
   1   4  -5 12010.3 1693.91   2
  -1   4   5 12332.7 1629.97   6
  -1   4   4 27061.1 1314.85   5
   1   4  -4 27482.8 2506.72   2
  -1   4   4 23625.9 1205.92   2
  -1   4   4 28587.9 2193.08   6
  -1   4   3 141091. 4486.80   6
  -1   4   3 135481. 3712.13   5
   1   4  -3 137670. 5645.93   2
  -1   4   3 135517. 3746.07   2
  -1   4   2 240591. 5806.19   5
  -1   4   2 254064. 5999.57   2
  -1   4   2 258995. 5699.27   6
   1   4  -1 122556. 2800.19   1
   1   4  -1 124463. 4631.91   2
  -1   4   1 126766. 4265.42   2
   1   4   0 207198. 5734.37   2
   1   4   0 201043. 4487.80   1
  -1   4   0 199898. 5918.79   2
  -1   4  -1 17600.1 972.449   1
   1   4   1 19695.6 1509.29   2
  -1   4  -1 19928.0 1851.81   2
   1   4   2 15180.1 1237.27   2
  -1   4  -2 15760.1 931.683   1
  -1   4  -2 15168.5 1684.21   2
   1   4   2 14117.3 1375.65   6
   1   4   3 150542. 5160.17   6
  -1   4  -3 149679. 3766.53   1
  -1   4  -3 154113. 5853.28   2
  -1   4  -4 171407. 6438.38   2
   1   4   4 163576. 5921.25   6
  -1   4  -4 156152. 5583.49   3
  -1   4  -5 100592. 5042.98   2
   1   4   5 102534. 5044.75   6
  -1   4  -5 101519. 4950.63   3
  -1   4  -6 76994.1 4781.77   3
  -1   4  -6 75650.8 4455.27   2
   1   4   6 77766.3 4790.34   6
   1   4   7 1369.94 756.883   6
  -1   4  -7 1984.96 869.207   3
  -1   4  -7 2327.08 877.553   2
   1   4   8 9390.36 1933.53   6
  -1   4  -8 13207.3 1927.68   2
  -1   4  -8 11674.0 2273.61   4
  -1   4  -9 38304.0 4302.05   4
   1   4   9 36878.8 4026.77   6
  -1   4 -10 19501.6 3060.34   4
   1   5 -10 28063.7 3851.62   4
  -1   5  10 30308.7 3687.31   6
   1   5  -9 32364.4 3908.13   4
   1   5  -9 38577.7 3523.56   2
  -1   5   9 38715.3 3997.29   6
  -1   5   8 9150.55 1834.38   6
   1   5  -8 8256.10 1616.60   2
  -1   5   7 6061.82 1409.23   6
   1   5  -7 7806.18 1543.54   2
   1   5  -6 91828.4 5221.23   2
  -1   5   6 86049.4 4933.23   6
   1   5  -5 197243. 7450.82   2
  -1   5   5 193096. 6646.44   6
  -1   5   4 74369.5 2577.21   5
   1   5  -4 77205.5 4529.95   2
  -1   5   4 69946.8 2500.60   2
  -1   5   4 75893.6 3726.63   6
  -1   5   3 107365. 3641.85   5
  -1   5   3 105029. 3608.35   2
   1   5  -3 106485. 5255.30   2
  -1   5   3 104937. 4007.65   6
  -1   5   2 8861.15 1007.36   6
   1   5  -2 10356.8 1520.05   2
  -1   5   2 8104.48 1058.68   2
   1   5  -1 27478.1 2267.37   2
  -1   5   1 25636.2 2032.32   2
   1   5  -1 25805.2 1186.16   1
   1   5   0 154279. 5254.21   2
  -1   5   0 141535. 5378.44   2
   1   5   0 151172. 3917.66   1
   1   5   1 104330. 3966.68   2
  -1   5  -1 93813.7 2531.40   1
  -1   5  -1 98742.5 4601.90   2
   1   5   2 139889. 4399.35   2
  -1   5  -2 145427. 5850.61   2
   1   5   2 144183. 4877.59   6
   1   5   3 178124. 4796.14   2
  -1   5  -3 179785. 3969.57   1
   1   5   3 174968. 5890.87   6
  -1   5  -3 175519. 6776.60   2
  -1   5  -4 16503.5 1730.94   3
  -1   5  -4 15264.6 2021.97   2
   1   5   4 16013.0 1828.65   6
  -1   5  -5 10897.1 1731.66   2
  -1   5  -5 11042.5 1622.02   3
   1   5   5 13126.8 1835.61   6
   1   5   6 99084.5 5535.19   6
  -1   5  -6 100669. 5520.79   2
  -1   5  -6 97321.1 5450.51   3
  -1   5  -7 60222.0 4328.70   2
   1   5   7 61897.5 4731.81   6
  -1   5  -8 60669.8 4437.99   2
   1   5   8 51942.7 4664.68   6
   1   5   9 12134.1 2329.63   6
  -1   5  -9 13559.0 2596.60   4
  -1   6  10 4282.26 1459.99   6
  -1   6   9 14421.5 2481.36   6
   1   6  -9 16084.0 2404.09   2
   1   6  -8 57093.1 4495.49   2
  -1   6   8 58006.0 4759.68   6
   1   6  -7 54517.8 4287.39   2
  -1   6   7 57355.4 4414.35   6
   1   6  -6 57318.5 4339.21   2
  -1   6   6 58487.6 4106.73   6
   1   6  -5 32657.6 3296.13   2
  -1   6   5 25042.2 1282.16   2
  -1   6   5 32611.4 2759.66   6
   1   6  -4 7928.98 1606.42   2
  -1   6   4 7148.95 867.866   2
  -1   6   4 7756.85 1220.59   6
  -1   6   3 130791. 4495.63   2
   1   6  -3 139656. 6579.34   2
  -1   6   3 136722. 4834.61   6
   1   6  -2 150556. 6308.36   2
  -1   6   2 144725. 4530.71   6
  -1   6   2 146763. 5083.94   2
  -1   6   1 153274. 5682.70   2
   1   6  -1 165463. 6281.17   2
   1   6  -1 162677. 3590.92   1
   1   6   0 142508. 5460.48   2
  -1   6   0 133311. 5642.45   2
  -1   6  -1 10368.3 1536.92   2
   1   6   1 10692.5 1344.65   2
  -1   6  -1 10356.3 764.397   1
   1   6   2 30424.0 2121.64   2
  -1   6  -2 26132.9 1109.70   1
  -1   6  -2 31308.4 2847.57   2
   1   6   3 121460. 5007.99   6
   1   6   3 116813. 4081.87   2
  -1   6  -3 124553. 5966.29   2
  -1   6  -4 93409.5 5313.95   2
  -1   6  -4 97055.6 4379.31   3
   1   6   4 95310.3 4761.10   6
  -1   6  -5 113665. 6075.75   2
   1   6   5 116858. 5711.98   6
  -1   6  -5 112864. 5353.80   3
  -1   6  -6 21685.3 2677.72   2
  -1   6  -6 23394.2 2660.03   3
   1   6   6 24674.3 2803.89   6
   1   6   7 7493.33 1658.07   6
  -1   6  -7 4263.07 1214.73   2
  -1   6  -8 14957.8 2328.29   2
   1   6   8 14332.6 2506.95   6
  -1   6  -9 19929.6 3260.75   4
   1   6   9 20944.9 3178.63   6
  -1   7   9 16267.8 2727.05   6
   1   7  -9 18818.4 2726.92   2
  -1   7   8 3623.70 1287.85   6
   1   7  -8 3545.10 1223.47   2
  -1   7   7 1915.63 810.248   6
   1   7  -7 789.117 737.332   2
   1   7  -6 34201.7 3547.42   2
  -1   7   6 36144.2 3272.74   6
   1   7  -5 52612.7 4363.63   2
  -1   7   5 46468.9 3432.37   6
  -1   7   4 155137. 4877.30   2
  -1   7   4 176339. 6313.66   6
   1   7  -4 168886. 7904.73   2
   1   7  -3 95700.1 5686.08   2
  -1   7   3 90723.8 3985.23   2
  -1   7   3 89781.9 4048.50   6
  -1   7   2 37818.2 2720.37   2
  -1   7   2 38130.0 2387.22   6
   1   7  -1 36962.4 3069.56   2
   1   7  -1 34277.4 1529.20   1
  -1   7   1 33093.1 2712.07   2
  -1   7   0 88231.3 4758.05   2
   1   7   0 88968.5 4563.43   2
   1   7   1 223598. 7083.74   2
  -1   7  -1 227656. 8282.22   2
  -1   7  -1 205051. 4252.46   1
   1   7   2 158619. 5415.97   2
  -1   7  -2 148982. 6711.98   2
   1   7   3 33170.4 2263.30   2
  -1   7  -3 33711.1 3268.45   2
   1   7   3 34602.2 2733.39   6
  -1   7  -3 34400.9 2281.47   3
  -1   7  -4-147.913 255.500   3
   1   7   4 0.00000 135.233   2
   1   7   4 95.0555 378.752   6
  -1   7  -4 116.930 373.425   2
  -1   7  -5 10835.5 1940.52   2
   1   7   5 9632.21 1708.20   6
  -1   7  -5 10166.2 1594.02   3
  -1   7  -6 35784.6 3668.12   2
  -1   7  -6 45207.2 3705.30   3
   1   7   6 39880.8 3667.76   6
  -1   7  -7 48877.1 4370.19   2
   1   7   7 56449.6 4692.83   6
   1   7   8 28555.2 3594.00   6
  -1   7  -8 23861.4 3094.99   2
  -1   7  -9 7827.64 1831.34   2
  -1   8   9 11036.9 2306.10   6
   1   8  -9 7080.77 1786.52   2
   1   8  -8 31754.6 3712.17   2
  -1   8   8 31761.8 3693.87   6
   1   8  -7 41208.8 4179.39   2
  -1   8   7 47074.4 4191.74   6
   1   8  -6 41256.7 4102.79   2
  -1   8   6 46767.9 3850.95   6
  -1   8   5 6560.03 1305.04   6
   1   8  -5 8580.46 1895.36   2
  -1   8   4 2967.88 870.953   6
  -1   8   4 3688.00 762.068   2
   1   8  -4 4940.84 1449.29   2
  -1   8   3 38379.9 2729.67   6
  -1   8   3 35671.6 2645.27   2
   1   8  -3 38950.3 3770.50   2
  -1   8   2 137076. 5071.44   6
  -1   8   2 130287. 5621.38   2
   1   8  -1 162323. 7056.20   2
  -1   8   1 170833. 6813.61   2
   1   8  -1 154599. 3761.36   1
   1   8   0 63698.0 4121.39   2
  -1   8   0 53410.0 3948.03   2
  -1   8  -1 1876.02 346.140   1
  -1   8  -1 2967.45 978.333   2
   1   8   1 3305.25 904.506   2
   1   8   2 15882.4 1803.34   2
  -1   8  -2 17544.5 2405.48   2
   1   8   3 56054.3 3177.60   2
   1   8   3 55663.0 3662.17   6
  -1   8  -3 61321.3 4654.65   2
  -1   8  -3 58973.6 3028.54   3
   1   8   4 106424. 4160.33   2
  -1   8  -4 116884. 6662.67   2
  -1   8  -4 112805. 4838.07   3
   1   8   4 118451. 5686.20   6
  -1   8  -5 68149.2 5180.60   2
   1   8   5 62392.3 4421.81   6
  -1   8  -5 67826.4 4168.72   3
   1   8   6 10272.1 1935.77   6
  -1   8  -6 14033.1 2094.84   3
  -1   8  -6 12343.7 2290.90   2
   1   8   7 2163.16 998.589   6
  -1   8  -7 2682.94 1119.56   2
   1   8   8 1887.24 1006.40   6
  -1   8  -8 3227.17 1266.71   2
  -1   8  -9 18651.5 2961.93   2
   1   9  -9 21567.9 3250.64   2
  -1   9   8 4290.09 1439.18   6
   1   9  -8 4828.54 1551.45   2
  -1   9   7 1947.15 867.038   6
   1   9  -7 2727.34 1032.52   2
   1   9  -6 32492.1 3859.88   2
  -1   9   6 24578.6 2872.63   6
   1   9  -5 73067.2 5757.07   2
  -1   9   5 71943.8 4592.54   6
  -1   9   4 89892.3 4249.31   2
  -1   9   4 98142.1 5022.78   6
   1   9  -4 106408. 6784.29   2
   1   9  -3 25528.2 3217.45   2
  -1   9   3 19831.4 2127.14   2
  -1   9   3 20488.9 2106.93   6
  -1   9   2 2418.18 689.537   6
   1   9  -2 4115.34 1315.18   2
  -1   9   2 2876.61 881.591   2
   1   9  -1 8348.57 1674.73   2
  -1   9   1 7621.97 1504.38   2
   1   9   0 35444.7 3232.27   2
  -1   9   0 32042.6 3223.03   2
   1   9   1 109945. 5503.88   2
  -1   9  -1 109918. 6318.20   2
   1   9   2 73521.7 4259.16   2
  -1   9  -2 75274.8 5342.61   2
   1   9   3 42034.6 2964.53   2
  -1   9  -3 45786.1 4215.20   2
   1   9   3 42214.7 3343.16   6
  -1   9  -4 3326.76 1285.31   2
   1   9   4 3475.51 982.324   6
   1   9   5 8622.67 1709.04   6
  -1   9  -5 9026.97 1974.37   2
  -1   9  -6 24131.9 3336.20   2
   1   9   6 24650.5 3035.50   6
   1   9   7 58270.5 5033.11   6
  -1   9  -7 52638.3 5048.30   2
  -1   9  -8 29484.1 3840.25   2
   1  10  -8 28414.1 3879.11   2
  -1  10   8 27560.7 3586.20   6
   1  10  -7 57815.3 5456.93   2
  -1  10   7 51588.2 4603.50   6
  -1  10   6 19940.3 2673.45   6
   1  10  -6 19223.3 3104.43   2
   1  10  -5 821.902 509.735   2
  -1  10   5 773.843 421.701   6
  -1  10   4 5503.71 1249.03   6
   1  10  -4 4987.48 1578.47   2
   1  10  -3 39852.7 4207.68   2
  -1  10   3 39173.4 3184.84   2
  -1  10   3 38695.8 3086.01   6
   1  10  -2 76034.5 5562.22   2
  -1  10   2 69277.5 4564.52   2
  -1  10   2 75859.3 4174.79   6
   1  10  -1 63515.4 4827.71   2
  -1  10   1 57849.3 4362.09   2
   1  10   0 16012.7 2321.17   2
  -1  10   0 15679.5 2350.03   2
  -1  10  -1 12779.1 2235.46   2
   1  10   1 12823.5 1981.61   2
   1  10   2 5566.90 1267.77   2
  -1  10  -2 7155.36 1756.09   2
   1  10   3 30948.9 2689.20   2
  -1  10  -3 35644.0 3962.92   2
   1  10   3 34754.6 3191.78   6
  -1  10  -4 56327.7 5082.31   2
   1  10   4 49253.5 3965.75   6
  -1  10  -5 53387.2 5086.99   2
   1  10   5 56076.5 4512.11   6
  -1  10  -6 24685.4 3470.64   2
   1  10   6 25106.3 3159.95   6
   1  10   7-109.580 429.807   6
  -1  10  -7 1035.64 811.128   2
  -1  11   7 2267.62 1030.92   6
   1  11  -7 755.762 1039.03   2
   1  11  -6 13632.1 2751.43   2
  -1  11   6 16294.9 2469.40   6
   1  11  -5 33738.1 4240.51   2
  -1  11   5 34091.9 3338.33   6
   1  11  -4 62553.5 5732.67   2
  -1  11   4 62426.7 4307.32   6
   1  11  -3 17160.8 2942.89   2
  -1  11   3 17647.9 2287.42   2
  -1  11   3 17359.4 2142.27   6
  -1  11   2 7790.24 1586.24   2
  -1  11   2 7262.27 1324.98   6
   1  11  -2 8942.66 2020.74   2
  -1  11   1 4475.72 1337.57   2
   1  11  -1 5771.12 1595.61   2
   1  11   0 40591.1 3893.42   2
  -1  11   0 33163.2 3622.42   2
   1  11   1 75946.4 5099.44   2
  -1  11  -1 73047.2 5710.17   2
   1  11   2 47848.7 3799.82   2
  -1  11  -2 46743.3 4710.45   2
   1  11   2 48838.7 3862.02   6
  -1  11  -3 14688.9 2705.88   2
   1  11   3 21355.9 2619.13   6
   1  11   4 2039.10 839.344   6
  -1  11  -4 4333.63 1432.97   2
   1  11   5 11412.9 2108.57   6
  -1  11  -5 8416.49 2103.68   2
   1  11   6 12685.8 2308.67   6
  -1  11  -6 14615.1 2830.45   2
  -1  12   6 20667.5 2909.97   6
  -1  12   5 1911.54 861.424   6
   1  12  -5 4559.60 1739.68   2
  -1  12   4 435.564 615.996   6
   1  12  -4 1267.03 997.363   2
   1  12  -3 19310.0 3215.21   2
  -1  12   3 14867.8 2108.99   6
  -1  12   2 54509.4 3892.55   6
   1  12  -2 55162.1 5252.56   2
  -1  12   2 48817.4 4296.91   2
   1  12  -1 57968.4 5123.56   2
  -1  12   1 52531.3 4627.01   2
   1  12   0 35481.9 3847.98   2
  -1  12   0 33151.6 3799.72   2
   1  12   1 354.713 499.955   2
  -1  12  -1 310.186 565.006   2
   1  12   2 5649.85 1420.99   6
   1  12   2 3952.29 1123.48   2
  -1  12  -2 3535.61 1458.35   2
  -1  12  -3 36463.9 4445.27   2
   1  12   3 34380.9 3504.12   6
  -1  12  -4 21765.1 3506.46   2
   1  12   4 29686.4 3330.75   6
   1  12   5 27409.0 3378.57   6
  -1  13   5 17769.4 2591.02   6
   1  13  -4 23431.3 3843.21   2
  -1  13   4 24116.9 2921.84   6
   1  13  -3 18687.9 3264.75   2
  -1  13   3 20615.8 2590.28   6
  -1  13   2 2486.89 938.433   6
  -1  13   2 3115.29 1300.42   2
   1  13  -2 3231.69 1447.27   2
  -1  13   1 6719.95 1826.01   2
   1  13  -1 6323.22 1825.70   2
   1  13   0 10909.2 2216.55   2
  -1  13   0 15743.1 2786.91   2
   1  13   1 37360.1 3943.05   2
  -1  13  -1 37998.4 4478.16   2
  -1  13  -2 23325.0 3649.67   2
   1  13   2 27846.3 3256.94   6
   1  13   3 13966.2 2294.35   6
  -1  13  -3 14841.0 3010.75   2
   1  14  -1 14305.4 2750.55   2
  -1  14   1 16870.3 2930.40   2
   1  14   0 16730.1 2868.05   2
  -1  14   0 12658.7 2651.74   2
   1  14   1 157.220 475.125   2
  -1  14  -1-64.1412 557.677   2
  -2 -14   1 8251.72 2339.27   5
   2 -14  -1 6566.80 1764.72   5
  -2 -14   0 1925.46 1194.19   5
   2 -14   0 2578.85 1381.34   5
  -2 -13   3 2388.77 1272.96   5
  -2 -13   2 8442.37 2338.40   5
   2 -13  -2 8135.11 1859.89   5
  -2 -13   1 35222.7 4933.57   5
   2 -13  -1 31771.3 3698.32   5
  -2 -13   0 27753.2 4212.85   5
   2 -13   0 24896.7 3484.09   5
  -2 -13  -1 27080.9 3939.53   5
   2 -13   1 23579.4 3535.81   5
   2 -13   2 2338.60 1182.69   5
  -2 -13  -3 271.625 501.774   7
  -2 -12   5 15177.6 2964.23   5
   2 -12  -5 16853.5 2742.70   7
   2 -12  -4 32769.1 3660.98   7
  -2 -12   4 41034.0 4949.22   5
  -2 -12   3 25598.7 4010.36   5
  -2 -12   2 27135.3 4115.35   5
   2 -12  -2 24419.8 2923.49   5
  -2 -12   1 5010.45 1900.72   5
   2 -12  -1 4511.59 1398.35   5
  -2 -12   0-744.296 868.783   5
   2 -12   0-1193.27 832.922   5
  -2 -12  -1 7298.81 1970.18   5
   2 -12   1 5412.48 1618.66   5
   2 -12   2 32634.9 4166.97   5
  -2 -12  -2 31450.2 3440.87   7
   2 -12   3 28148.9 4033.51   5
  -2 -12  -3 30580.6 3767.30   7
  -2 -12  -4 21075.2 3415.77   7
   2 -11  -6 34952.3 4076.24   7
  -2 -11   6 43497.3 4892.95   5
  -2 -11   5 29902.6 4007.79   5
   2 -11  -5 21443.4 2994.13   7
  -2 -11   4 18794.5 3176.27   5
   2 -11  -4 12665.5 2235.34   7
  -2 -11   3 1155.29 1015.82   5
   2 -11  -3 2463.68 918.160   5
  -2 -11   2 19997.3 3253.38   5
   2 -11  -2 15885.1 2286.59   5
  -2 -11   1 35864.6 4358.91   5
   2 -11  -1 29543.8 3257.20   5
   2 -11   0 76981.7 5587.05   5
  -2 -11   0 75768.6 6137.42   5
  -2 -11   0 74650.5 4277.12   7
  -2 -11  -1 34085.1 3961.98   5
  -2 -11  -1 29487.5 2970.06   7
   2 -11   1 24931.9 3369.30   5
  -2 -11  -2 12957.7 2341.64   5
  -2 -11  -2 14052.9 2274.11   7
   2 -11   2 12623.3 2528.01   5
   2 -11   3 1037.91 988.075   5
  -2 -11  -3 1137.49 768.005   7
   2 -11   4 7296.89 1987.71   5
  -2 -11  -4 6127.03 1824.11   7
   2 -11   5 42159.7 4845.78   5
  -2 -11  -5 38184.5 4755.08   7
  -2 -10   8 15074.9 2800.42   5
  -2 -10   7 16962.0 2995.02   5
   2 -10  -7 12945.5 2576.94   7
  -2 -10   6-1277.78 929.473   5
   2 -10  -6-536.669 612.037   7
  -2 -10   5 5982.63 1726.18   5
   2 -10  -5 4525.96 1337.02   7
  -2 -10   4 49080.4 4794.51   5
   2 -10  -4 40666.3 3736.17   7
   2 -10  -3 72183.8 4840.23   7
   2 -10  -3 77912.5 4516.40   5
  -2 -10   3 81517.9 6149.84   5
  -2 -10   2 95130.2 6678.29   5
   2 -10  -2 79119.1 4866.09   5
  -2 -10   1 12620.5 2493.62   5
   2 -10  -1 9476.71 1833.46   5
  -2 -10   0 726.031 626.032   5
   2 -10   0-11.6833 565.239   5
  -2 -10   0 950.642 495.485   7
  -2 -10  -1 38492.8 3973.86   5
   2 -10   1 33958.7 3766.83   5
  -2 -10  -1 33764.5 3115.58   7
  -2 -10  -2 53758.2 4475.11   5
   2 -10   2 53324.3 4850.25   5
  -2 -10  -2 52717.7 4408.42   7
   2 -10   3 79998.5 6194.94   5
  -2 -10  -3 84003.2 6181.72   7
   2 -10   4 19432.9 3082.00   5
  -2 -10  -4 20058.7 3176.27   7
  -2 -10  -5 2294.32 1198.32   7
   2 -10   5 488.698 674.551   5
   2 -10   6 1171.74 845.008   5
  -2 -10  -6 591.783 767.417   7
  -2  -9   9-106.944 514.355   5
  -2  -9   8 6524.41 1812.48   5
   2  -9  -8 5651.60 1763.16   7
  -2  -9   7 19287.9 3027.59   5
   2  -9  -7 11360.9 2320.04   7
  -2  -9   6 68306.7 5577.28   5
   2  -9  -6 54496.6 4742.23   7
   2  -9  -5 54707.0 4491.34   7
  -2  -9   5 58706.0 5088.26   5
   2  -9  -4 12723.9 1616.40   5
  -2  -9   4 12309.1 2261.00   5
   2  -9  -4 9716.54 1789.99   7
   2  -9  -3 5952.61 1180.39   5
  -2  -9   3 3380.78 1205.74   5
   2  -9  -3 4723.93 1141.47   7
   2  -9  -2 33053.9 2926.55   5
  -2  -9   2 33037.3 3670.96   5
  -2  -9   1 82716.1 3748.98   7
  -2  -9   1 80290.7 5740.82   5
   2  -9  -1 79165.6 4854.82   5
  -2  -9   0 163713. 8178.83   5
   2  -9   0 144858. 7067.96   5
  -2  -9   0 150196. 5938.19   7
  -2  -9  -1 56233.6 4551.69   5
  -2  -9  -1 48519.4 3721.19   7
   2  -9   1 46404.5 4178.14   5
  -2  -9  -2 17941.5 2471.88   5
  -2  -9  -2 15081.8 2326.12   7
   2  -9   2 14022.9 2372.66   5
  -2  -9  -3 10602.9 1828.41   5
   2  -9   3 10182.6 2107.90   5
   2  -9   4 14642.6 2595.13   5
   2  -9   5 43745.1 4509.45   5
  -2  -9  -5 43115.9 4683.26   7
   2  -9   6 46540.3 4684.64   5
  -2  -9  -6 41677.3 4787.72   7
   2  -9   7 21564.3 3245.79   5
  -2  -9  -7 17342.9 3170.31   7
  -2  -8   9 33605.2 3893.88   5
   2  -8  -9 35835.4 4267.39   7
  -2  -8   8 58312.0 5088.01   5
   2  -8  -8 48731.0 4856.56   7
  -2  -8   7 3685.71 1249.58   5
   2  -8  -7 3128.41 1249.96   7
  -2  -8   6 1508.26 857.351   5
   2  -8  -6 1066.25 705.755   7
  -2  -8   5 12099.8 2169.93   5
   2  -8  -5 11119.7 1949.77   7
  -2  -8   4 104774. 6248.64   5
   2  -8  -4 102776. 4431.00   5
   2  -8  -4 96229.9 5394.26   7
  -2  -8   3 108480. 6331.83   5
   2  -8  -3 110118. 5427.01   7
   2  -8  -3 107520. 4855.70   5
  -2  -8   2 57719.1 4510.45   5
   2  -8  -2 57655.0 3688.24   5
  -2  -8   2 57387.5 2498.42   7
   2  -8  -1 12277.6 1786.63   5
  -2  -8   1 14367.9 2171.01   5
  -2  -8   1 14934.3 1517.11   7
  -2  -8   0 3822.13 1193.26   5
   2  -8   0 2665.62 910.145   5
  -2  -8  -1 63914.4 4647.45   5
   2  -8   1 54807.7 4247.98   5
  -2  -8  -2 68112.3 4599.30   5
   2  -8   2 63342.0 4848.54   5
  -2  -8  -3 101161. 5314.00   5
   2  -8   3 92470.9 6088.70   5
   2  -8   4 72836.0 5487.64   5
   2  -8   5 11690.3 2242.86   5
   2  -8   6 2658.11 1148.01   5
   2  -8   7 15497.5 2658.02   5
   2  -8   8 27687.5 3571.71   5
  -2  -7   9 1456.96 914.957   5
   2  -7  -9 1030.27 896.104   7
  -2  -7   8 7155.50 1741.25   5
   2  -7  -8 4918.39 1517.82   7
   2  -7  -7 55301.9 4716.09   7
  -2  -7   7 62325.8 4876.00   5
   2  -7  -6 108593. 6262.85   7
  -2  -7   6 134234. 7055.11   5
  -2  -7   5 63423.5 4662.76   5
   2  -7  -5 52936.1 4044.86   7
  -2  -7   4 8606.59 1676.77   5
[truncated: 123,191 more chars]
