# Supplementary material for: Crystal structures of three halide salts of l-asparagine: an isostructural series
Source: Acta Crystallogr E Crystallogr Commun. 2018 Oct 19;74(Pt 11):1619–23. doi: 10.1107/S2056989018014603 (PMC6218909; doi:10.1107/S2056989018014603)
Supplement: Supplementary file 2 [file e-74-01619-Isup2.hkl]

data_I                                                                
_shelx_title ' logan_aspar_cl in P 21'                                          
_shelx_refln_list_code          4                                               
_shelx_F_calc_maximum       65.94                                               
_exptl_crystal_F_000       196.00                                               
_reflns_d_resolution_high  0.7158                                               
                                                                                
loop_                                                                           
 _space_group_symop_operation_xyz                                               
 'x, y, z'                                                                      
 '-x, y+1/2, -z'                                                                
                                                                                
_cell_length_a     5.0922                                                       
_cell_length_b    10.1450                                                       
_cell_length_c     8.1950                                                       
_cell_angle_alpha  90.000                                                       
_cell_angle_beta  103.834                                                       
_cell_angle_gamma  90.000                                                       
                                                                                
_shelx_F_squared_multiplier     1.000                                           
                                                                                
loop_                                                                           
 _refln_index_h                                                                 
 _refln_index_k                                                                 
 _refln_index_l                                                                 
 _refln_F_squared_calc                                                          
 _refln_F_squared_meas                                                          
 _refln_F_squared_sigma                                                         
 _refln_observed_status                                                         
   0 -14   0         54.16         61.45         3.79 o                         
   1 -13   0        137.25        140.58         5.66 o                         
   0 -12   0          0.27          0.41         0.51 o                         
   1 -12   0         11.12         11.18         1.08 o                         
   2 -12   0          7.61          7.99         1.43 o                         
   1 -11   0         10.08         10.81         0.99 o                         
   2 -11   0        178.75        173.75         4.02 o                         
   3 -11   0          4.63          3.58         1.03 o                         
   0 -10   0        345.43        333.21         7.00 o                         
   1 -10   0         89.35         94.82         3.63 o                         
   2 -10   0          3.01          3.26         0.46 o                         
   3 -10   0          0.78          0.85         0.73 o                         
   4 -10   0         42.57         46.76         3.33 o                         
   1  -9   0        114.70        119.13         2.79 o                         
   2  -9   0         33.96         35.28         1.65 o                         
   3  -9   0         16.89         16.72         1.22 o                         
   4  -9   0         16.39         16.89         1.36 o                         
   0  -8   0        127.53        122.33         3.71 o                         
   1  -8   0        177.44        182.97         3.21 o                         
   2  -8   0         75.02         69.86         2.17 o                         
   3  -8   0        323.61        319.49         5.02 o                         
   4  -8   0        110.40        112.27         3.29 o                         
   5  -8   0          1.63          0.82         0.45 o                         
   1  -7   0        110.98        111.07         2.31 o                         
   2  -7   0         28.54         26.39         1.27 o                         
   3  -7   0        134.37        134.20         3.10 o                         
   4  -7   0          1.61          0.85         0.45 o                         
   5  -7   0         56.49         52.03         2.40 o                         
   0  -6   0        124.87        120.96         3.11 o                         
   1  -6   0        333.48        342.31         3.72 o                         
   2  -6   0         14.54         14.05         1.04 o                         
   3  -6   0        289.40        290.15         4.39 o                         
   4  -6   0         89.33         88.42         2.72 o                         
   5  -6   0         42.40         41.76         2.10 o                         
   6  -6   0          8.81          8.43         1.09 o                         
   1  -5   0        171.08        166.03         4.35 o                         
   2  -5   0       1063.59       1054.90         5.56 o                         
   3  -5   0        239.98        233.79         3.76 o                         
   4  -5   0        162.32        157.40         3.50 o                         
   5  -5   0         37.10         38.67         1.98 o                         
   6  -5   0          6.55          6.90         1.14 o                         
   0  -4   0        132.39        126.76         2.57 o                         
   1  -4   0        492.04        505.51         3.71 o                         
   2  -4   0         25.87         28.93         0.95 o                         
   3  -4   0        310.45        310.55         5.48 o                         
   4  -4   0         47.36         44.49         1.82 o                         
   5  -4   0         32.15         33.43         1.79 o                         
   6  -4   0         29.86         30.59         1.54 o                         
   1  -3   0       1461.58       1467.71         4.73 o                         
   2  -3   0        164.27        174.45         1.84 o                         
   3  -3   0        143.18        149.66         2.80 o                         
   4  -3   0         90.17         87.65         2.48 o                         
   5  -3   0        149.96        159.48         5.39 o                         
   6  -3   0         73.05         75.47         3.53 o                         
   0  -2   0         73.95         97.54         1.19 o                         
   1  -2   0       1329.60       1314.72         3.09 o                         
   2  -2   0         96.45        103.78         1.25 o                         
   3  -2   0        266.19        260.06         3.56 o                         
   4  -2   0        232.51        227.81         3.86 o                         
   5  -2   0         65.65         67.98         1.96 o                         
   6  -2   0         11.40         10.89         1.52 o                         
   1  -1   0        633.86        593.57         2.42 o                         
   2  -1   0        784.44        823.52         4.09 o                         
   3  -1   0          2.37          3.55         0.49 o                         
   4  -1   0         17.85         18.52         0.90 o                         
   5  -1   0         29.56         32.49         1.55 o                         
   6  -1   0        128.72        122.24         4.84 o                         
   1   0   0         29.00         31.46         0.39 o                         
   2   0   0         99.11        109.95         1.16 o                         
   3   0   0        139.25        159.09         2.63 o                         
   4   0   0        812.89        817.08         9.70 o                         
   5   0   0          0.06          0.56         0.68 o                         
   6   0   0        121.71        124.29         4.83 o                         
   1   1   0        656.02        612.42         3.08 o                         
   2   1   0        791.17        825.04         3.29 o                         
   3   1   0          2.98          4.20         0.51 o                         
   4   1   0         18.04         17.45         1.44 o                         
   5   1   0         30.89         32.40         2.21 o                         
   6   1   0        128.07        131.18         4.96 o                         
   0   2   0         77.42         98.48         1.59 o                         
   1   2   0       1301.81       1301.70         2.57 o                         
   2   2   0         97.65        104.04         1.37 o                         
   3   2   0        260.75        259.21         2.67 o                         
   4   2   0        235.57        240.28         3.73 o                         
   5   2   0         64.70         64.18         3.11 o                         
   6   2   0         10.74          8.72         1.31 o                         
   1   3   0       1475.47       1486.89         6.94 o                         
   2   3   0        159.83        166.67         1.82 o                         
   3   3   0        146.00        149.45         2.34 o                         
   4   3   0         88.30         83.94         2.26 o                         
   5   3   0        151.23        153.23         3.44 o                         
   6   3   0         73.78         73.63         3.77 o                         
   0   4   0        129.70        125.14         1.81 o                         
   1   4   0        494.74        505.51         3.12 o                         
   2   4   0         25.45         27.64         0.84 o                         
   3   4   0        306.80        294.51         7.24 o                         
   4   4   0         41.87         39.29         1.62 o                         
   5   4   0         33.06         34.21         1.70 o                         
   6   4   0         30.16         30.69         2.47 o                         
   1   5   0        176.75        167.01         2.74 o                         
   2   5   0       1055.26       1068.48        13.08 o                         
   3   5   0        238.02        230.06         3.65 o                         
   4   5   0        162.08        156.53         3.33 o                         
   5   5   0         38.83         41.05         1.90 o                         
   6   5   0          5.90          7.40         0.93 o                         
   0   6   0        119.87        113.85         2.07 o                         
   1   6   0        342.81        335.80         4.26 o                         
   2   6   0         14.97         15.94         1.89 o                         
   3   6   0        299.76        300.04         4.43 o                         
   4   6   0         88.43         85.72         2.59 o                         
   5   6   0         43.49         43.61         2.03 o                         
   6   6   0          8.82          8.19         1.90 o                         
   1   7   0        107.61        104.19         2.58 o                         
   2   7   0         24.12         23.78         1.37 o                         
   3   7   0        133.75        135.26         6.08 o                         
   4   7   0          1.85          1.21         0.46 o                         
   5   7   0         56.64         54.11         3.15 o                         
   0   8   0        125.11        112.05         3.81 o                         
   1   8   0        179.35        187.61         5.08 o                         
   2   8   0         74.38         69.87         3.03 o                         
   3   8   0        321.18        314.34         5.26 o                         
   4   8   0        109.01        108.53         3.25 o                         
   5   8   0          1.28          0.79         0.38 o                         
   1   9   0        114.21        111.02         4.20 o                         
   2   9   0         35.77         36.17         1.95 o                         
   3   9   0         18.56         18.80         2.62 o                         
   4   9   0         16.90         17.48         2.34 o                         
   5   9   0         70.81         73.35         3.06 o                         
   0  10   0        345.43        315.93         7.37 o                         
   1  10   0         86.37         82.79         3.87 o                         
   2  10   0          3.13          1.91         0.77 o                         
   3  10   0          0.99          0.59         0.44 o                         
   4  10   0         44.44         46.84         2.48 o                         
   1  11   0         10.56         11.58         1.11 o                         
   2  11   0        182.52        182.53         6.36 o                         
   3  11   0          4.55          4.09         0.89 o                         
   4  11   0          0.12          2.19         1.37 o                         
   0  12   0          0.15          0.17         0.73 o                         
   1  12   0          9.90          7.92         1.00 o                         
   2  12   0          7.63          7.54         1.00 o                         
   1  13   0        135.59        135.30         4.12 o                         
  -1 -14   1         17.94         19.89         2.24 o                         
   0 -14   1         14.15         13.19         1.90 o                         
  -2 -13   1          3.12          1.80         0.89 o                         
  -1 -13   1          2.08          2.53         0.66 o                         
   0 -13   1         20.59         21.60         1.54 o                         
   1 -13   1         43.89         44.63         3.29 o                         
  -2 -12   1         18.00         22.45         2.28 o                         
  -1 -12   1        126.80        129.89         3.56 o                         
   0 -12   1         78.46         80.10         2.75 o                         
   1 -12   1         22.99         21.83         2.22 o                         
   2 -12   1          4.00          4.21         1.10 o                         
  -3 -11   1         32.09         38.19         2.94 o                         
  -2 -11   1        139.40        144.05         5.34 o                         
  -1 -11   1          3.50          3.15         0.57 o                         
   0 -11   1        110.72        112.72         4.57 o                         
   1 -11   1          2.15          2.95         0.77 o                         
   2 -11   1         34.82         35.46         1.94 o                         
   3 -11   1         11.01         13.55         1.26 o                         
  -4 -10   1        137.35        150.63         5.97 o                         
  -3 -10   1          4.36          4.48         1.02 o                         
  -2 -10   1         11.56          9.42         1.39 o                         
  -1 -10   1         16.39         19.34         1.24 o                         
   0 -10   1         75.59         79.43         2.42 o                         
   1 -10   1         43.82         45.83         1.82 o                         
   2 -10   1         48.03         47.01         2.72 o                         
   3 -10   1        113.51        110.38         3.37 o                         
   4 -10   1         45.56         46.00         2.34 o                         
  -4  -9   1          6.92          8.20         1.44 o                         
  -3  -9   1         89.41         90.47         2.81 o                         
  -2  -9   1        172.00        165.52         3.31 o                         
  -1  -9   1          8.39         10.21         0.86 o                         
   0  -9   1         33.72         36.26         1.53 o                         
   1  -9   1        168.76        170.92         3.28 o                         
   2  -9   1        221.14        218.34         5.13 o                         
   3  -9   1          1.75          2.07         0.55 o                         
   4  -9   1         20.61         21.88         1.58 o                         
   5  -9   1         53.96         56.10         3.86 o                         
  -5  -8   1         73.98         82.08         4.40 o                         
  -4  -8   1          2.36          2.24         0.52 o                         
  -3  -8   1          6.12          5.23         0.69 o                         
  -2  -8   1          1.11          0.74         0.23 o                         
  -1  -8   1        335.90        342.67         7.24 o                         
   0  -8   1         47.67         43.04         1.57 o                         
   1  -8   1         58.77         59.28         1.79 o                         
   2  -8   1        128.26        131.67         3.12 o                         
   3  -8   1        103.11         99.50         2.91 o                         
   4  -8   1         83.51         79.14         3.13 o                         
   5  -8   1         32.93         34.15         2.06 o                         
  -5  -7   1         38.29         39.62         2.05 o                         
  -4  -7   1         27.10         26.49         1.51 o                         
  -3  -7   1        255.97        255.46         9.98 o                         
  -2  -7   1        372.95        382.40         6.85 o                         
  -1  -7   1        224.85        225.48         3.40 o                         
   0  -7   1         17.91         20.27         1.70 o                         
   1  -7   1        398.58        413.57         4.33 o                         
   2  -7   1         86.82         91.16         2.47 o                         
   3  -7   1        105.20        103.61         2.84 o                         
   4  -7   1          9.29          9.59         1.00 o                         
   5  -7   1         79.11         88.10         3.21 o                         
  -6  -6   1          2.71          2.33         0.89 o                         
  -5  -6   1        107.09        113.97         3.36 o                         
  -4  -6   1        280.85        279.74         4.69 o                         
  -3  -6   1        139.15        135.40         2.86 o                         
  -2  -6   1         35.67         36.38         1.04 o                         
  -1  -6   1         54.99         57.15         1.84 o                         
   0  -6   1        929.89        930.91         6.44 o                         
   1  -6   1         19.24         20.91         0.90 o                         
   2  -6   1        356.42        359.60         4.58 o                         
   3  -6   1         23.89         21.54         1.44 o                         
   4  -6   1         58.88         60.08         2.32 o                         
   5  -6   1          8.08          6.92         0.93 o                         
   6  -6   1         67.59         69.38         4.05 o                         
  -6  -5   1         88.38         91.40         4.61 o                         
  -5  -5   1          3.82          4.05         0.69 o                         
  -4  -5   1         56.65         58.79         2.11 o                         
  -3  -5   1         44.40         41.08         1.27 o                         
  -2  -5   1        126.01        123.71         1.87 o                         
  -1  -5   1         65.51         65.18         1.22 o                         
   0  -5   1       1035.62       1073.18        11.51 o                         
   1  -5   1        103.46         99.17         2.86 o                         
   2  -5   1        279.89        284.61         5.67 o                         
   3  -5   1        152.12        152.94         3.17 o                         
   4  -5   1        144.96        145.58         3.47 o                         
   5  -5   1         43.07         41.51         2.09 o                         
   6  -5   1         35.06         34.82         2.12 o                         
  -6  -4   1         10.70         11.33         1.64 o                         
  -5  -4   1         83.09         85.63         2.79 o                         
  -4  -4   1        382.11        374.91         5.38 o                         
  -3  -4   1        101.08         97.31         1.88 o                         
  -2  -4   1         52.47         54.27         1.04 o                         
  -1  -4   1        141.49        125.37         1.63 o                         
   0  -4   1       1081.40       1138.91         6.98 o                         
   1  -4   1        344.87        397.32         3.70 o                         
   2  -4   1        106.64         96.74         1.48 o                         
   3  -4   1        139.23        132.45         2.83 o                         
   4  -4   1        154.02        156.95         3.53 o                         
   5  -4   1         15.08         15.99         1.27 o                         
   6  -4   1         80.40         84.97         2.60 o                         
  -6  -3   1         11.84         12.92         1.14 o                         
  -5  -3   1        214.64        212.45         4.31 o                         
  -4  -3   1        255.23        254.42         3.41 o                         
  -3  -3   1        399.11        392.91         3.65 o                         
  -2  -3   1        110.54        121.30         1.37 o                         
  -1  -3   1       2968.22       2975.11        15.51 o                         
   0  -3   1        201.90        228.23         2.37 o                         
   1  -3   1       1420.07       1372.80         3.39 o                         
   2  -3   1        151.71        148.08         1.74 o                         
   3  -3   1        138.97        142.64         4.29 o                         
   4  -3   1         57.11         58.78         2.07 o                         
   5  -3   1         72.42         73.98         2.61 o                         
   6  -3   1         66.56         68.36         2.95 o                         
  -6  -2   1          1.94          1.59         0.47 o                         
  -5  -2   1         55.30         54.88         2.03 o                         
  -4  -2   1         75.75         72.74         2.26 o                         
  -3  -2   1        256.11        270.13         3.64 o                         
  -2  -2   1        297.77        305.47         2.05 o                         
  -1  -2   1       4254.41       4068.75        26.90 o                         
   0  -2   1        216.71        240.01         1.53 o                         
   1  -2   1        399.12        406.48         2.18 o                         
   2  -2   1        346.63        377.84         4.17 o                         
   3  -2   1        564.38        571.07        10.59 o                         
   4  -2   1         14.91         15.28         1.04 o                         
   5  -2   1         71.96         71.02         2.04 o                         
   6  -2   1         10.37         10.84         1.60 o                         
  -6  -1   1        104.96        105.07         3.04 o                         
  -5  -1   1        124.72        117.36         2.98 o                         
  -4  -1   1         26.52         25.40         1.23 o                         
  -3  -1   1        386.56        375.54         4.25 o                         
  -2  -1   1       1548.94       1496.17         6.84 o                         
  -1  -1   1        846.05        846.23         2.12 o                         
   0  -1   1        680.95        683.80        10.63 o                         
   1  -1   1        372.18        426.65         2.35 o                         
   2  -1   1        489.05        484.91         5.39 o                         
   3  -1   1         80.50         87.23         2.01 o                         
   4  -1   1         76.69         75.70         1.81 o                         
   5  -1   1        216.04        211.87         4.29 o                         
   6  -1   1          7.94          5.98         1.23 o                         
  -6   0   1         17.46         17.41         1.24 o                         
  -5   0   1         29.25         27.54         1.43 o                         
  -4   0   1        132.03        127.64         2.65 o                         
  -3   0   1         45.15         40.20         1.26 o                         
  -2   0   1        430.49        420.54         4.95 o                         
  -1   0   1        212.87        175.90         1.19 o                         
   1   0   1        360.44        361.45         1.16 o                         
   2   0   1        862.75        866.46         5.56 o                         
   3   0   1        683.99        685.31         4.50 o                         
   4   0   1         56.71         50.91         1.45 o                         
   5   0   1         72.43         76.09         3.63 o                         
   6   0   1         13.12         10.37         1.56 o                         
  -6   1   1        104.20        107.70         4.22 o                         
  -5   1   1        119.88        113.80         2.85 o                         
  -4   1   1         25.57         24.33         1.74 o                         
  -3   1   1        384.50        377.03         3.14 o                         
  -2   1   1       1550.65       1508.11         7.08 o                         
  -1   1   1        835.07        840.07         5.02 o                         
   0   1   1        666.72        665.56         3.22 o                         
   1   1   1        364.51        416.77         2.51 o                         
   2   1   1        495.39        492.12         2.61 o                         
   3   1   1         79.92         89.29         1.33 o                         
   4   1   1         75.30         75.39         3.57 o                         
   5   1   1        219.58        208.17         5.87 o                         
   6   1   1          9.28          8.38         1.35 o                         
  -6   2   1          1.82          1.36         0.51 o                         
  -5   2   1         54.46         51.44         1.91 o                         
  -4   2   1         80.15         81.63         1.73 o                         
  -3   2   1        258.68        270.69         2.68 o                         
  -2   2   1        296.04        303.98         2.93 o                         
  -1   2   1       4263.71       4060.96         6.22 o                         
   0   2   1        230.00        254.11         1.28 o                         
   1   2   1        404.66        399.95         4.53 o                         
   2   2   1        335.59        351.11         4.53 o                         
   3   2   1        566.28        562.42         6.86 o                         
   4   2   1         15.88         17.70         0.77 o                         
   5   2   1         71.78         65.37         3.33 o                         
   6   2   1         11.18         10.89         1.56 o                         
  -6   3   1         13.71         14.25         1.59 o                         
  -5   3   1        212.14        210.29         3.25 o                         
  -4   3   1        252.66        257.33         3.09 o                         
  -3   3   1        401.28        394.95         6.02 o                         
  -2   3   1        120.44        132.10         2.85 o                         
  -1   3   1       2947.14       2963.30         8.72 o                         
   0   3   1        201.10        222.21         1.22 o                         
   1   3   1       1419.63       1375.74         4.03 o                         
   2   3   1        161.94        160.09         1.61 o                         
   3   3   1        137.48        142.03         2.63 o                         
   4   3   1         55.56         56.75         1.90 o                         
   5   3   1         70.38         71.36         2.38 o                         
   6   3   1         65.38         64.19         3.69 o                         
  -6   4   1         10.52          9.74         1.01 o                         
  -5   4   1         84.18         85.37         2.57 o                         
  -4   4   1        389.91        381.68         3.81 o                         
  -3   4   1        100.96         98.84         1.23 o                         
  -2   4   1         49.77         49.11         1.00 o                         
  -1   4   1        143.42        127.48         1.26 o                         
   0   4   1       1080.49       1098.61         4.06 o                         
   1   4   1        340.94        392.26         2.63 o                         
   2   4   1        104.06         94.01         1.37 o                         
   3   4   1        143.27        137.84         1.87 o                         
   4   4   1        155.19        157.82         3.27 o                         
   5   4   1         15.07         15.90         1.19 o                         
   6   4   1         78.48         80.06         4.21 o                         
  -6   5   1         87.09         91.74         4.57 o                         
  -5   5   1          4.09          4.39         0.67 o                         
  -4   5   1         56.43         54.47         1.46 o                         
  -3   5   1         46.09         40.32         1.10 o                         
  -2   5   1        130.82        126.07         2.71 o                         
  -1   5   1         66.90         70.47         1.30 o                         
   0   5   1       1033.82       1048.07         4.06 o                         
   1   5   1         95.56         89.36         1.42 o                         
   2   5   1        286.34        290.21         2.49 o                         
   3   5   1        152.62        150.53         3.01 o                         
   4   5   1        147.78        144.87         6.07 o                         
   5   5   1         41.83         40.07         1.93 o                         
   6   5   1         36.11         36.06         2.86 o                         
  -6   6   1          2.79          2.32         0.88 o                         
  -5   6   1        103.88        106.08         3.10 o                         
  -4   6   1        275.58        277.97         4.59 o                         
  -3   6   1        134.61        133.68         1.97 o                         
  -2   6   1         36.84         37.18         1.26 o                         
  -1   6   1         49.33         49.74         1.16 o                         
   0   6   1        930.07        919.32        12.89 o                         
   1   6   1         18.78         21.57         4.43 o                         
   2   6   1        354.91        356.20         4.59 o                         
   3   6   1         19.96         17.17         1.10 o                         
   4   6   1         60.32         58.02         2.18 o                         
   5   6   1          8.03          8.33         1.04 o                         
  -6   7   1         89.27         95.80         4.96 o                         
  -5   7   1         39.97         41.03         2.21 o                         
  -4   7   1         28.00         28.83         1.59 o                         
  -3   7   1        256.34        248.74         6.60 o                         
  -2   7   1        375.80        367.37         3.38 o                         
  -1   7   1        229.64        232.83         5.10 o                         
   0   7   1         19.72         20.80         0.73 o                         
   1   7   1        396.00        400.79        12.24 o                         
   2   7   1         86.06         92.61         3.78 o                         
   3   7   1        105.50        100.11         2.78 o                         
   4   7   1         10.69          8.60         0.92 o                         
   5   7   1         77.90         80.28         2.90 o                         
  -5   8   1         76.16         80.81         5.66 o                         
  -4   8   1          3.15          3.25         0.88 o                         
  -3   8   1          7.02          6.59         0.98 o                         
  -2   8   1          1.24          2.46         2.00 o                         
  -1   8   1        334.56        333.44         4.70 o                         
   0   8   1         48.10         43.22         1.70 o                         
   1   8   1         58.00         56.86         2.11 o                         
   2   8   1        133.26        132.89         3.32 o                         
   3   8   1        100.80         90.04         2.82 o                         
   4   8   1         83.86         81.79         2.87 o                         
   5   8   1         32.94         33.17         1.98 o                         
  -5   9   1          3.33          2.48         0.73 o                         
  -4   9   1          7.04          5.99         0.93 o                         
  -3   9   1         88.77         87.23         2.96 o                         
  -2   9   1        169.29        154.10         5.23 o                         
  -1   9   1          7.77          8.56         1.24 o                         
   0   9   1         33.92         34.11         1.63 o                         
   1   9   1        172.22        177.60         3.66 o                         
   2   9   1        219.18        216.02         4.50 o                         
   3   9   1          1.67          3.76         3.07 o                         
   4   9   1         18.86         19.96         2.02 o                         
   5   9   1         54.22         54.85         3.72 o                         
  -4  10   1        135.37        135.63         4.09 o                         
  -3  10   1          5.00          5.89         1.24 o                         
  -2  10   1         10.70         11.61         1.59 o                         
  -1  10   1         17.81         19.20         1.91 o                         
   0  10   1         77.47         74.17         2.54 o                         
   1  10   1         45.01         48.21         2.07 o                         
   2  10   1         47.21         48.04         2.29 o                         
   3  10   1        112.99        110.41         3.59 o                         
   4  10   1         45.81         41.42         2.37 o                         
  -4  11   1          3.74          1.84         1.20 o                         
  -3  11   1         31.57         33.39         2.89 o                         
  -2  11   1        136.69        134.47         5.49 o                         
  -1  11   1          3.10          1.81         0.79 o                         
   0  11   1        110.03        110.87         3.31 o                         
   1  11   1          2.95          2.96         0.63 o                         
   2  11   1         33.35         32.24         1.86 o                         
   3  11   1         10.91         11.72         1.32 o                         
  -2  12   1         18.03         19.00         2.23 o                         
  -1  12   1        128.39        121.26         3.72 o                         
   0  12   1         78.29         78.05         5.40 o                         
   1  12   1         22.85         22.48         1.63 o                         
   2  12   1          3.43          5.31         0.84 o                         
  -1  13   1          2.29          1.94         0.69 o                         
   0  13   1         21.67         20.88         1.64 o                         
   1  13   1         44.31         43.34         3.26 o                         
   2  13   1         13.54         12.42         1.78 o                         
  -2 -13   2         21.14         20.70         2.28 o                         
  -1 -13   2         11.82         12.49         1.87 o                         
   0 -13   2          8.04          9.05         1.53 o                         
  -3 -12   2          4.23          5.70         1.30 o                         
  -2 -12   2         22.04         21.48         2.18 o                         
  -1 -12   2         19.62         21.28         1.49 o                         
   0 -12   2         49.67         53.80         3.02 o                         
   1 -12   2         22.12         17.69         2.08 o                         
   2 -12   2         57.52         63.18         3.38 o                         
  -3 -11   2          7.63          7.27         1.33 o                         
  -2 -11   2         43.75         49.47         3.12 o                         
  -1 -11   2         47.83         49.40         2.11 o                         
   0 -11   2         81.24         82.24         2.63 o                         
   1 -11   2        169.86        167.88         5.87 o                         
   2 -11   2          0.12         -0.23         0.46 o                         
   3 -11   2          6.37          5.01         1.26 o                         
  -4 -10   2         46.70         46.54         3.36 o                         
  -3 -10   2         52.16         52.23         3.30 o                         
  -2 -10   2        113.51        110.10         4.43 o                         
  -1 -10   2         41.05         41.04         1.81 o                         
   0 -10   2         62.73         64.75         2.32 o                         
   1 -10   2         22.00         24.94         2.18 o                         
   2 -10   2        122.31        129.44         3.63 o                         
   3 -10   2         21.49         22.45         1.61 o                         
   4 -10   2          7.93          8.51         1.59 o                         
  -4  -9   2        126.98        123.37         5.22 o                         
  -3  -9   2        197.09        197.95         6.10 o                         
  -2  -9   2         50.37         44.72         2.69 o                         
  -1  -9   2          8.02          7.50         0.76 o                         
   0  -9   2        106.41        104.49         2.61 o                         
   1  -9   2        135.60        137.76         2.88 o                         
   2  -9   2         24.43         22.19         1.45 o                         
   3  -9   2         10.71         11.20         1.12 o                         
   4  -9   2         27.07         29.27         1.90 o                         
  -5  -8   2        182.09        192.80         6.77 o                         
  -4  -8   2         23.56         20.62         2.10 o                         
  -3  -8   2         45.91         47.35         2.87 o                         
  -2  -8   2          8.24          8.12         0.51 o                         
  -1  -8   2        363.98        367.58         4.76 o                         
   0  -8   2          5.18          5.60         0.99 o                         
   1  -8   2         15.42         17.35         2.02 o                         
   2  -8   2         28.36         29.77         1.58 o                         
   3  -8   2        197.52        202.81         4.32 o                         
   4  -8   2         12.42         10.69         1.20 o                         
   5  -8   2         35.49         31.96         3.04 o                         
  -5  -7   2         36.98         39.06         3.00 o                         
  -4  -7   2         29.22         26.90         1.45 o                         
  -3  -7   2         98.40        102.02         2.05 o                         
  -2  -7   2          9.67          8.86         0.45 o                         
  -1  -7   2         62.53         64.60         1.41 o                         
   0  -7   2        283.24        281.34         3.67 o                         
   1  -7   2        180.98        179.33         2.76 o                         
   2  -7   2        182.51        180.42         3.65 o                         
   3  -7   2          4.59          4.85         0.70 o                         
   4  -7   2         92.29         95.10         3.11 o                         
   5  -7   2         13.31         12.57         1.29 o                         
  -6  -6   2         62.46         69.50         4.17 o                         
  -5  -6   2          3.57          3.78         0.69 o                         
  -4  -6   2        129.49        131.18         2.59 o                         
  -3  -6   2        145.73        145.30         2.76 o                         
  -2  -6   2        571.04        574.09         3.44 o                         
  -1  -6   2        231.46        233.10         3.36 o                         
   0  -6   2          2.20          2.81         0.44 o                         
   1  -6   2        134.27        144.69         2.95 o                         
   2  -6   2        272.47        252.74         4.07 o                         
   3  -6   2        292.48        295.46         4.76 o                         
   4  -6   2         11.15         12.21         1.38 o                         
   5  -6   2          4.98          4.74         0.84 o                         
  -6  -5   2         96.48         97.46         4.79 o                         
  -5  -5   2         14.31         14.81         1.77 o                         
  -4  -5   2        162.63        153.71         2.74 o                         
  -3  -5   2         77.60         75.27         1.66 o                         
  -2  -5   2        546.50        561.07         3.57 o                         
  -1  -5   2         50.64         56.26         1.38 o                         
   0  -5   2        372.53        385.70         2.49 o                         
   1  -5   2         20.82         26.87         0.60 o                         
   2  -5   2         65.39         69.89         1.82 o                         
   3  -5   2         20.30         17.66         1.15 o                         
   4  -5   2        283.03        279.89         4.92 o                         
   5  -5   2        113.03        114.07         3.50 o                         
  -6  -4   2        107.69        111.24         4.97 o                         
  -5  -4   2         28.21         27.55         2.23 o                         
  -4  -4   2         94.58         90.63         2.06 o                         
  -3  -4   2         47.78         50.64         2.07 o                         
  -2  -4   2       1410.93       1442.70        16.58 o                         
  -1  -4   2        186.78        182.61         1.43 o                         
   0  -4   2        400.40        387.88         6.47 o                         
   1  -4   2        137.13        145.37         1.25 o                         
   2  -4   2        209.37        218.20         2.23 o                         
   3  -4   2         24.28         25.28         1.30 o                         
   4  -4   2         57.74         60.38         2.23 o                         
   5  -4   2         27.20         27.39         1.68 o                         
  -6  -3   2         36.34         41.79         2.59 o                         
  -5  -3   2         35.21         33.15         2.40 o                         
  -4  -3   2         39.17         32.83         2.22 o                         
  -3  -3   2        516.20        504.68         4.88 o                         
  -2  -3   2        298.55        292.77         2.77 o                         
  -1  -3   2       1905.57       1983.01         9.24 o                         
   0  -3   2         56.18         52.48         0.68 o                         
   1  -3   2       1055.88       1073.66         8.43 o                         
   2  -3   2        918.26        950.93         6.94 o                         
   3  -3   2        168.71        169.43         4.82 o                         
   4  -3   2        127.72        123.68         3.75 o                         
   5  -3   2         85.96         84.84         2.41 o                         
   6  -3   2         15.84         14.40         1.92 o                         
  -6  -2   2          5.29          5.79         1.18 o                         
  -5  -2   2        306.64        298.52         4.69 o                         
  -4  -2   2        158.71        163.39         4.72 o                         
  -3  -2   2         66.32         64.57         2.63 o                         
  -2  -2   2        171.31        202.20         2.17 o                         
  -1  -2   2       1601.34       1605.68         9.15 o                         
   0  -2   2       1379.56       1456.25         7.85 o                         
   1  -2   2        778.85        827.35         4.08 o                         
   2  -2   2        136.72        138.59         1.74 o                         
   3  -2   2        184.40        176.41         3.06 o                         
   4  -2   2        207.82        202.13         3.12 o                         
   5  -2   2        155.85        167.42         3.81 o                         
   6  -2   2         88.80         89.72         3.48 o                         
  -6  -1   2         65.57         60.46         3.63 o                         
  -5  -1   2         95.14         93.11         2.55 o                         
  -4  -1   2        232.16        230.36         3.47 o                         
  -3  -1   2        280.69        263.88         5.08 o                         
  -2  -1   2        362.32        380.57         5.08 o                         
  -1  -1   2        186.60        186.89         1.62 o                         
   0  -1   2       1454.56       1419.12         5.34 o                         
   1  -1   2        946.08        958.84         7.13 o                         
   2  -1   2        168.04        178.45         1.79 o                         
   3  -1   2         50.40         56.44         1.39 o                         
   4  -1   2         45.27         44.85         1.43 o                         
   5  -1   2         81.97         83.11         3.00 o                         
   6  -1   2          7.95          7.08         1.37 o                         
  -6   0   2          4.45          3.54         0.98 o                         
  -5   0   2        283.00        276.77         4.31 o                         
  -4   0   2        209.02        210.63         3.32 o                         
  -3   0   2         14.51         14.30         0.71 o                         
  -2   0   2          5.47          4.87         0.65 o                         
  -1   0   2        467.23        530.46         2.79 o                         
   0   0   2         73.16         81.07         1.45 o                         
   1   0   2         26.73         21.76         0.41 o                         
   2   0   2        254.54        235.06         1.71 o                         
   3   0   2        171.29        170.05         2.28 o                         
   4   0   2         31.50         31.95         1.16 o                         
   5   0   2          0.29          0.22         0.43 o                         
   6   0   2         89.63         90.05         4.51 o                         
  -6   1   2         67.87         66.30         3.68 o                         
  -5   1   2         96.00         96.75         5.43 o                         
  -4   1   2        234.17        234.93         3.35 o                         
  -3   1   2        277.24        264.46         2.54 o                         
  -2   1   2        349.42        369.97         3.60 o                         
  -1   1   2        184.90        186.60         1.43 o                         
   0   1   2       1465.33       1455.99         3.16 o                         
   1   1   2        952.74        964.71         3.30 o                         
   2   1   2        161.47        169.51         1.18 o                         
   3   1   2         48.49         52.33         1.00 o                         
   4   1   2         42.33         44.48         1.62 o                         
   5   1   2         81.36         81.34         3.91 o                         
   6   1   2          7.96          6.75         1.34 o                         
  -6   2   2          5.61          6.44         1.19 o                         
  -5   2   2        313.27        309.78         4.47 o                         
  -4   2   2        151.47        157.47         3.85 o                         
  -3   2   2         66.44         65.94         1.29 o                         
  -2   2   2        173.59        204.93         1.40 o                         
  -1   2   2       1624.69       1635.16         6.39 o                         
   0   2   2       1365.43       1427.18         3.49 o                         
   1   2   2        778.51        800.93         4.56 o                         
   2   2   2        139.06        136.91         1.83 o                         
   3   2   2        186.88        176.38         1.71 o                         
   4   2   2        205.53        202.18         9.18 o                         
   5   2   2        152.66        145.78         5.26 o                         
   6   2   2         87.64         87.35         4.52 o                         
  -6   3   2         35.74         40.31         2.79 o                         
  -5   3   2         35.68         35.79         1.39 o                         
  -4   3   2         41.05         39.78         1.21 o                         
  -3   3   2        512.99        504.10         3.66 o                         
  -2   3   2        298.28        288.84         2.86 o                         
  -1   3   2       1899.52       1945.24         7.38 o                         
   0   3   2         57.09         53.16         1.15 o                         
   1   3   2       1061.59       1065.39         5.70 o                         
   2   3   2        911.64        927.25         3.71 o                         
   3   3   2        168.12        159.33         2.67 o                         
   4   3   2        132.07        126.85         3.93 o                         
   5   3   2         90.75         82.54         3.97 o                         
   6   3   2         15.76         15.34         1.99 o                         
  -6   4   2        106.74        109.02         4.95 o                         
  -5   4   2         27.01         26.49         1.15 o                         
  -4   4   2         91.86         87.54         1.82 o                         
  -3   4   2         47.54         49.78         1.21 o                         
  -2   4   2       1410.07       1428.86         7.64 o                         
  -1   4   2        188.72        186.97         2.40 o                         
   0   4   2        407.49        406.56         3.39 o                         
   1   4   2        135.26        137.55         2.26 o                         
   2   4   2        215.18        223.08         3.19 o                         
   3   4   2         22.72         24.18         1.18 o                         
   4   4   2         57.05         54.28         1.95 o                         
   5   4   2         26.39         26.29         2.34 o                         
  -6   5   2         97.51         99.47         4.88 o                         
  -5   5   2         13.94         14.50         1.09 o                         
  -4   5   2        164.56        154.87         2.48 o                         
  -3   5   2         77.12         73.77         1.65 o                         
  -2   5   2        541.09        544.49         3.81 o                         
  -1   5   2         51.23         55.77         1.69 o                         
   0   5   2        377.76        396.84         5.71 o                         
   1   5   2         22.85         28.42         1.15 o                         
   2   5   2         61.59         64.87         2.03 o                         
   3   5   2         19.08         16.90         1.07 o                         
   4   5   2        280.13        267.68         4.52 o                         
   5   5   2        112.24        103.25         4.61 o                         
  -6   6   2         64.33         69.10         4.17 o                         
  -5   6   2          2.67          3.90         0.64 o                         
  -4   6   2        133.41        130.47         2.34 o                         
  -3   6   2        146.23        147.30         2.82 o                         
  -2   6   2        573.26        562.59         4.67 o                         
  -1   6   2        220.31        220.22         2.88 o                         
   0   6   2          1.54          2.14         0.24 o                         
   1   6   2        134.52        140.55         2.39 o                         
   2   6   2        274.86        260.48         3.97 o                         
   3   6   2        289.94        281.71        10.24 o                         
   4   6   2         12.03         13.54         1.09 o                         
   5   6   2          5.16          1.73         0.71 o                         
  -5   7   2         36.97         39.00         3.02 o                         
  -4   7   2         30.36         28.48         1.62 o                         
  -3   7   2         96.31         97.14         3.05 o                         
  -2   7   2          9.77          9.25         0.65 o                         
  -1   7   2         63.12         63.27         1.63 o                         
   0   7   2        286.66        291.20         2.44 o                         
   1   7   2        180.40        171.26         2.63 o                         
   2   7   2        184.72        185.17         3.62 o                         
   3   7   2          4.25          3.92         0.80 o                         
   4   7   2         91.29         90.50         2.91 o                         
   5   7   2         11.73         11.34         1.65 o                         
  -5   8   2        178.77        183.06         6.74 o                         
  -4   8   2         24.51         26.69         1.68 o                         
  -3   8   2         46.18         39.89         3.54 o                         
  -2   8   2          9.39          8.29         1.24 o                         
  -1   8   2        363.21        354.24         7.28 o                         
   0   8   2          5.75          6.42         0.98 o                         
   1   8   2         14.79         16.36         1.03 o                         
   2   8   2         27.35         28.42         2.04 o                         
   3   8   2        200.38        200.01         6.18 o                         
   4   8   2         11.98         11.72         1.15 o                         
  -5   9   2          0.70          1.50         0.75 o                         
  -4   9   2        126.43        125.91         4.63 o                         
  -3   9   2        196.89        192.21         6.20 o                         
  -2   9   2         53.95         48.38         2.94 o                         
  -1   9   2          7.91          6.48         1.10 o                         
   0   9   2        104.85         98.59         3.82 o                         
   1   9   2        131.11        125.70         2.63 o                         
   2   9   2         26.14         27.27         1.69 o                         
   3   9   2         11.35         11.60         2.17 o                         
   4   9   2         29.26         31.25         1.91 o                         
  -4  10   2         46.38         43.80         3.33 o                         
  -3  10   2         52.10         52.80         3.43 o                         
  -2  10   2        114.27        102.39         4.50 o                         
  -1  10   2         43.16         41.50         2.75 o                         
   0  10   2         60.11         59.42         2.29 o                         
   1  10   2         22.66         20.77         1.38 o                         
   2  10   2        119.87        116.06         2.77 o                         
   3  10   2         22.04         21.25         1.92 o                         
   4  10   2          7.57          7.66         1.43 o                         
  -3  11   2          8.53          6.91         1.36 o                         
  -2  11   2         42.91         42.89         3.12 o                         
  -1  11   2         48.22         40.15         2.88 o                         
   0  11   2         80.11         83.70         4.52 o                         
   1  11   2        170.72        166.04         4.07 o                         
   2  11   2          0.20         -0.01         0.37 o                         
   3  11   2          6.52          3.95         0.73 o                         
  -2  12   2         21.68         19.42         2.23 o                         
  -1  12   2         20.36         19.73         1.55 o                         
   0  12   2         50.69         49.15         2.36 o                         
   1  12   2         21.97         22.97         1.64 o                         
   2  12   2         57.69         60.55         2.64 o                         
  -1  13   2         11.59         12.04         1.90 o                         
   0  13   2          6.93          6.09         1.36 o                         
   1  13   2         28.33         26.41         2.53 o                         
   2  13   2         32.93         31.34         2.75 o                         
  -2 -13   3         22.03         21.81         2.32 o                         
  -1 -13   3         53.07         64.39         4.03 o                         
   0 -13   3         15.11         17.85         2.18 o                         
  -3 -12   3          7.33          5.69         1.32 o                         
  -2 -12   3         18.81         18.87         2.04 o                         
  -1 -12   3         26.80         27.78         1.72 o                         
   0 -12   3         31.37         32.32         2.78 o                         
   1 -12   3         10.46          8.39         1.51 o                         
   2 -12   3         35.07         36.56         3.17 o                         
  -3 -11   3         32.88         35.30         2.87 o                         
  -2 -11   3          2.57          2.37         0.86 o                         
  -1 -11   3         34.68         33.30         1.77 o                         
   0 -11   3         30.30         32.18         2.62 o                         
   1 -11   3         20.98         21.81         2.21 o                         
   2 -11   3         15.64         15.39         1.41 o                         
   3 -11   3         20.33         21.29         2.44 o                         
  -4 -10   3          6.64          6.50         1.34 o                         
  -3 -10   3         15.96         10.51         1.53 o                         
  -2 -10   3        181.26        183.70         5.69 o                         
  -1 -10   3        128.99        129.19         3.24 o                         
   0 -10   3         28.37         28.23         1.48 o                         
   1 -10   3          6.03          5.93         1.23 o                         
   2 -10   3         90.53         93.79         3.36 o                         
   3 -10   3         47.84         50.75         2.49 o                         
  -4  -9   3         10.61          9.89         1.54 o                         
  -3  -9   3         86.39         87.64         4.11 o                         
  -2  -9   3         39.09         34.70         1.50 o                         
  -1  -9   3         70.85         75.95         2.36 o                         
   0  -9   3        218.06        221.89         3.84 o                         
   1  -9   3         81.65         82.08         3.78 o                         
   2  -9   3         32.35         32.32         1.82 o                         
   3  -9   3         79.31         82.08         3.58 o                         
   4  -9   3        102.67        102.13         3.61 o                         
  -5  -8   3        109.19        111.24         5.22 o                         
  -4  -8   3         13.60         16.85         1.34 o                         
  -3  -8   3        206.22        201.20         4.04 o                         
  -2  -8   3         59.70         60.07         1.53 o                         
  -1  -8   3         89.83         94.73         1.83 o                         
   0  -8   3        128.99        126.64         2.67 o                         
   1  -8   3        225.22        237.68         3.33 o                         
   2  -8   3         75.06         76.62         2.64 o                         
   3  -8   3         13.17         13.67         1.22 o                         
   4  -8   3         14.30         15.51         1.40 o                         
  -5  -7   3         43.03         42.97         2.23 o                         
  -4  -7   3         48.88         49.49         2.17 o                         
  -3  -7   3        131.06        135.84         3.21 o                         
  -2  -7   3         14.09         13.96         0.58 o                         
  -1  -7   3         10.93         10.10         0.60 o                         
   0  -7   3         71.29         69.56         1.25 o                         
   1  -7   3         84.26         86.81         2.88 o                         
   2  -7   3          2.79          3.63         0.61 o                         
   3  -7   3         86.50         89.17         2.87 o                         
   4  -7   3        107.48        104.74         3.39 o                         
   5  -7   3         81.15         91.84         4.56 o                         
  -5  -6   3        101.67        104.46         4.09 o                         
  -4  -6   3         15.94         14.54         1.18 o                         
  -3  -6   3        112.17        109.15         1.91 o                         
  -2  -6   3         55.63         49.74         0.91 o                         
  -1  -6   3        365.29        368.54         4.23 o                         
   0  -6   3          3.35          3.09         0.24 o                         
   1  -6   3        252.13        258.21         2.80 o                         
   2  -6   3         80.63         81.69         3.16 o                         
   3  -6   3        112.56        109.83         3.04 o                         
   4  -6   3         10.33         11.50         1.13 o                         
   5  -6   3         50.98         56.93         2.77 o                         
  -6  -5   3        102.79        105.05         3.63 o                         
  -5  -5   3          9.20         11.15         1.12 o                         
  -4  -5   3        299.11        305.43         6.80 o                         
  -3  -5   3         66.66         63.84         1.45 o                         
  -2  -5   3         91.13         93.39         1.17 o                         
  -1  -5   3        154.85        150.04         2.39 o                         
   0  -5   3        536.31        546.12         4.63 o                         
   1  -5   3        777.01        797.19         2.84 o                         
   2  -5   3         79.89         88.11         2.48 o                         
   3  -5   3        155.00        149.38         3.40 o                         
   4  -5   3         19.30         18.94         1.36 o                         
   5  -5   3         34.14         34.29         2.99 o                         
  -6  -4   3          1.01          1.86         0.61 o                         
  -5  -4   3        117.56        118.71         4.21 o                         
  -4  -4   3         42.65         44.51         2.65 o                         
  -3  -4   3         30.20         25.77         1.83 o                         
  -2  -4   3          8.97          6.20         0.48 o                         
  -1  -4   3        354.60        392.60         4.06 o                         
   0  -4   3         69.54         65.76         0.90 o                         
   1  -4   3        486.53        445.60         5.48 o                         
   2  -4   3        324.94        321.87         4.31 o                         
   3  -4   3        153.35        152.13         3.26 o                         
   4  -4   3          3.00          2.24         0.52 o                         
   5  -4   3         53.50         52.85         1.96 o                         
  -6  -3   3         26.10         26.57         1.76 o                         
  -5  -3   3        191.96        179.75         5.84 o                         
  -4  -3   3        157.84        149.86         4.78 o                         
  -3  -3   3        248.85        247.47         3.96 o                         
  -2  -3   3        403.78        419.84         4.03 o                         
  -1  -3   3        842.85        845.84         5.37 o                         
   0  -3   3         26.50         25.92         0.58 o                         
   1  -3   3         64.33         71.37         1.76 o                         
   2  -3   3        147.85        152.80         2.80 o                         
   3  -3   3        265.04        263.72         4.67 o                         
   4  -3   3         98.36        103.66         2.86 o                         
   5  -3   3         41.93         40.76         6.01 o                         
  -6  -2   3         69.27         68.10         3.96 o                         
  -5  -2   3        131.07        126.59         3.02 o                         
  -4  -2   3         18.45         15.57         1.58 o                         
  -3  -2   3        227.83        237.14         5.17 o                         
  -2  -2   3        277.70        284.03         2.59 o                         
  -1  -2   3         67.26         61.42         1.20 o                         
   0  -2   3        154.77        161.72         1.51 o                         
   1  -2   3         33.14         31.24         1.08 o                         
   2  -2   3        298.93        305.76         3.70 o                         
   3  -2   3         69.68         66.34         1.95 o                         
   4  -2   3         12.39         10.66         0.77 o                         
   5  -2   3         30.37         28.77         1.90 o                         
  -7  -1   3         35.01         37.37         2.96 o                         
  -6  -1   3         58.76         57.55         3.57 o                         
  -5  -1   3         41.43         41.03         1.62 o                         
  -4  -1   3        156.06        153.03         2.69 o                         
  -3  -1   3        464.64        478.93         7.11 o                         
  -2  -1   3         31.24         36.75         0.89 o                         
  -1  -1   3         61.14         66.12         1.65 o                         
   0  -1   3       2071.67       2101.79         5.21 o                         
   1  -1   3        258.43        245.25         1.79 o                         
   2  -1   3         65.49         66.99         1.61 o                         
   3  -1   3         11.43         12.57         0.92 o                         
   4  -1   3        460.15        445.22         4.53 o                         
   5  -1   3         49.48         48.25         2.42 o                         
  -6   0   3        301.37        309.13         8.13 o                         
  -5   0   3          0.08          0.42         0.26 o                         
  -4   0   3         52.32         50.30         1.48 o                         
  -3   0   3        120.38        122.90         1.81 o                         
  -2   0   3       4348.72       4121.03        18.66 o                         
  -1   0   3        433.61        448.82         2.01 o                         
   0   0   3        578.54        568.13         3.38 o                         
   1   0   3        390.70        418.98         2.25 o                         
   2   0   3        570.48        582.43         2.98 o                         
   3   0   3        162.64        159.16         2.25 o                         
   4   0   3        161.35        163.77         3.91 o                         
   5   0   3         65.09         65.23         2.79 o                         
  -7   1   3         35.36         41.54         3.29 o                         
  -6   1   3         56.45         59.65         3.55 o                         
  -5   1   3         41.21         38.91         1.51 o                         
  -4   1   3        158.72        156.28         2.54 o                         
  -3   1   3        481.29        498.21         4.58 o                         
  -2   1   3         31.38         36.16         2.74 o                         
  -1   1   3         56.74         62.83         2.01 o                         
   0   1   3       2064.82       2073.44         4.15 o                         
   1   1   3        256.75        238.73         1.45 o                         
   2   1   3         65.39         68.77         1.55 o                         
   3   1   3         13.71         15.57         0.65 o                         
   4   1   3        463.96        446.92         6.56 o                         
   5   1   3         47.59         45.96         3.15 o                         
  -7   2   3         21.21         22.25         2.36 o                         
  -6   2   3         68.00         65.91         3.69 o                         
  -5   2   3        127.41        119.49         4.40 o                         
  -4   2   3         19.41         17.75         1.18 o                         
  -3   2   3        222.99        237.05         2.29 o                         
  -2   2   3        278.53        286.78         3.73 o                         
  -1   2   3         64.52         57.77         1.04 o                         
   0   2   3        153.34        154.43         2.68 o                         
   1   2   3         35.80         35.73         0.58 o                         
   2   2   3        302.35        301.71         1.70 o                         
   3   2   3         74.25         69.98         1.22 o                         
   4   2   3         12.21         11.41         1.42 o                         
   5   2   3         32.97         32.12         2.63 o                         
  -6   3   3         24.66         25.17         2.26 o                         
  -5   3   3        192.45        189.38         4.01 o                         
  -4   3   3        156.43        147.10         2.24 o                         
  -3   3   3        252.21        254.24         2.57 o                         
  -2   3   3        401.56        420.85         3.25 o                         
  -1   3   3        847.95        847.52         4.96 o                         
   0   3   3         22.27         21.38         0.77 o                         
   1   3   3         58.82         64.37         0.97 o                         
   2   3   3        148.17        151.22         1.63 o                         
   3   3   3        260.24        256.48         3.49 o                         
   4   3   3         96.95        101.66         4.20 o                         
   5   3   3         39.53         35.03         2.77 o                         
  -6   4   3          0.72          0.16         0.56 o                         
  -5   4   3        117.09        121.40         3.22 o                         
  -4   4   3         42.75         42.90         1.27 o                         
  -3   4   3         31.39         29.08         0.97 o                         
  -2   4   3          9.96          7.56         0.63 o                         
  -1   4   3        351.48        359.27         3.70 o                         
   0   4   3         68.96         66.45         1.53 o                         
   1   4   3        483.32        461.12         3.98 o                         
   2   4   3        322.20        309.85         3.85 o                         
   3   4   3        155.23        152.99         2.95 o                         
   4   4   3          2.91          2.80         0.91 o                         
   5   4   3         54.06         58.75         3.64 o                         
  -6   5   3        103.62        111.97         5.28 o                         
  -5   5   3          9.07          9.19         0.93 o                         
  -4   5   3        293.96        297.88         3.49 o                         
  -3   5   3         69.57         66.81         1.54 o                         
  -2   5   3         93.50         97.68         2.93 o                         
  -1   5   3        159.95        154.38         2.55 o                         
   0   5   3        528.28        538.27         4.87 o                         
   1   5   3        778.96        782.34         4.68 o                         
   2   5   3         79.73         86.48         4.92 o                         
   3   5   3        160.19        153.02         3.15 o                         
   4   5   3         19.24         17.22         1.87 o                         
   5   5   3         34.85         28.92         2.64 o                         
  -6   6   3         47.70         48.47         3.61 o                         
  -5   6   3        106.55        111.19         5.01 o                         
  -4   6   3         15.34         15.54         1.44 o                         
  -3   6   3        113.81        108.13         2.03 o                         
  -2   6   3         52.74         47.16         1.55 o                         
  -1   6   3        376.26        360.48         6.20 o                         
   0   6   3          3.38          3.50         0.96 o                         
   1   6   3        255.69        256.13         2.95 o                         
   2   6   3         76.69         72.70         2.16 o                         
   3   6   3        111.42        107.46         2.81 o                         
   4   6   3         10.56          9.78         1.54 o                         
   5   6   3         51.79         54.96         3.63 o                         
  -5   7   3         42.53         38.41         3.06 o                         
  -4   7   3         46.94         47.22         2.04 o                         
  -3   7   3        129.84        133.95         2.99 o                         
  -2   7   3         13.72         13.14         0.87 o                         
  -1   7   3         11.43         10.33         1.15 o                         
   0   7   3         65.32         63.44         2.04 o                         
   1   7   3         86.74         90.12         1.93 o                         
   2   7   3          2.70          4.03         0.46 o                         
   3   7   3         89.69         89.30         2.70 o                         
   4   7   3        106.58         93.58         4.48 o                         
  -5   8   3        109.33        108.32         5.27 o                         
  -4   8   3         13.26         15.34         1.92 o                         
  -3   8   3        207.35        198.14         6.05 o                         
  -2   8   3         57.05         56.47         1.76 o                         
  -1   8   3         88.29         90.99         2.26 o                         
   0   8   3        129.96        129.68         3.09 o                         
   1   8   3        225.29        224.01         3.29 o                         
   2   8   3         71.64         66.15         1.82 o                         
   3   8   3         11.91         10.98         1.05 o                         
   4   8   3         14.26         14.70         1.93 o                         
  -4   9   3         12.66          9.79         1.57 o                         
  -3   9   3         83.89         79.83         4.06 o                         
  -2   9   3         38.17         30.39         2.37 o                         
  -1   9   3         69.37         69.15         2.46 o                         
   0   9   3        222.76        211.94         5.60 o                         
   1   9   3         82.54         80.79         2.14 o                         
   2   9   3         32.39         32.25         1.38 o                         
   3   9   3         76.58         75.57         2.83 o                         
   4   9   3        101.80        100.75         5.09 o                         
  -4  10   3          7.21          7.67         1.48 o                         
  -3  10   3         15.27         13.45         1.79 o                         
  -2  10   3        181.40        163.42         5.70 o                         
  -1  10   3        128.24        118.46         4.67 o                         
   0  10   3         28.39         25.13         1.75 o                         
   1  10   3          7.09          7.00         0.74 o                         
   2  10   3         94.38         96.23         2.60 o                         
   3  10   3         47.84         48.46         2.73 o                         
  -3  11   3         34.89         35.61         2.99 o                         
  -2  11   3          2.69          1.22         0.79 o                         
  -1  11   3         33.23         35.20         2.73 o                         
   0  11   3         31.59         31.72         4.16 o                         
   1  11   3         19.63         19.46         1.43 o                         
   2  11   3         15.58         14.34         1.08 o                         
   3  11   3         20.25         18.74         2.15 o                         
  -2  12   3         19.05         18.23         2.17 o                         
  -1  12   3         26.21         26.76         2.54 o                         
   0  12   3         30.89         28.40         1.82 o                         
   1  12   3          9.41          9.86         1.10 o                         
   2  12   3         35.79         33.87         2.99 o                         
   0  13   3         15.18         12.76         1.81 o                         
   1  13   3          3.29          4.52         1.13 o                         
  -3 -12   4         89.00         90.14         4.71 o                         
  -2 -12   4         28.80         32.90         2.66 o                         
  -1 -12   4         24.47         26.20         2.57 o                         
   0 -12   4          5.19          5.07         1.27 o                         
  -3 -11   4         24.83         22.20         2.28 o                         
  -2 -11   4         32.64         31.61         2.53 o                         
  -1 -11   4         17.90         19.34         1.38 o                         
   0 -11   4         86.16         85.86         4.41 o                         
   1 -11   4         36.65         40.19         3.12 o                         
   2 -11   4         59.08         60.96         2.83 o                         
  -4 -10   4          1.67         -0.12         0.61 o                         
  -3 -10   4         20.28         18.91         2.00 o                         
  -2 -10   4         33.26         33.93         2.49 o                         
  -1 -10   4         28.86         29.32         1.60 o                         
   0 -10   4          9.88          8.98         1.43 o                         
   1 -10   4        116.07        112.02         4.87 o                         
   2 -10   4         45.35         47.30         2.41 o                         
   3 -10   4         27.28         27.42         2.82 o                         
  -4  -9   4        113.96        118.00         3.60 o                         
  -3  -9   4          3.19          1.49         0.46 o                         
  -2  -9   4         30.48         31.69         1.22 o                         
  -1  -9   4         18.27         19.42         1.24 o                         
   0  -9   4        101.77        105.42         2.62 o                         
   1  -9   4         13.65         12.95         1.63 o                         
   2  -9   4         12.75         11.35         2.44 o                         
   3  -9   4         55.48         58.07         2.66 o                         
  -5  -8   4          1.21          1.80         0.66 o                         
  -4  -8   4         10.50         10.17         1.11 o                         
  -3  -8   4         87.77         88.64         2.73 o                         
  -2  -8   4        296.79        285.94         3.51 o                         
  -1  -8   4         26.92         28.38         1.06 o                         
   0  -8   4        109.69        114.18         2.69 o                         
   1  -8   4         18.69         20.15         1.90 o                         
   2  -8   4        351.30        360.44         5.93 o                         
   3  -8   4         11.51         11.58         1.17 o                         
   4  -8   4          2.96          3.14         0.71 o                         
  -5  -7   4         57.47         59.54         2.67 o                         
  -4  -7   4         80.44         80.67         2.80 o                         
  -3  -7   4         68.44         70.12         2.37 o                         
  -2  -7   4          5.92          7.37         0.80 o                         
  -1  -7   4        475.42        468.09         5.58 o                         
   0  -7   4        222.64        226.22         2.53 o                         
   1  -7   4         11.19         11.15         1.34 o                         
   2  -7   4         15.63         14.87         1.19 o                         
   3  -7   4         43.58         45.55         2.15 o                         
   4  -7   4         30.47         31.24         2.11 o                         
  -5  -6   4         42.95         44.05         5.35 o                         
  -4  -6   4         16.29         13.32         1.15 o                         
  -3  -6   4         13.87         17.91         1.90 o                         
  -2  -6   4        393.56        414.37         6.11 o                         
  -1  -6   4        112.83        109.50         1.92 o                         
   0  -6   4        254.81        249.85         2.06 o                         
   1  -6   4         32.83         31.96         0.80 o                         
   2  -6   4         50.96         49.34         2.00 o                         
   3  -6   4         84.04         87.72         2.85 o                         
   4  -6   4         56.41         51.47         2.39 o                         
  -6  -5   4         59.77         60.21         2.80 o                         
  -5  -5   4          2.59          2.73         1.03 o                         
  -4  -5   4         84.12         85.32         3.88 o                         
  -3  -5   4        242.43        245.74         5.80 o                         
  -2  -5   4        142.06        145.87         2.74 o                         
  -1  -5   4        105.39        108.11         1.90 o                         
   0  -5   4        108.03        105.48         1.27 o                         
   1  -5   4        255.51        265.82         1.88 o                         
   2  -5   4         41.25         44.24         1.82 o                         
   3  -5   4        144.52        146.79         3.52 o                         
   4  -5   4        118.97        120.73         3.49 o                         
  -6  -4   4        100.50        101.76         5.23 o                         
  -5  -4   4         70.83         66.98         3.73 o                         
  -4  -4   4         14.36         13.91         1.60 o                         
  -3  -4   4         54.04         54.57         2.74 o                         
  -2  -4   4        115.07        111.81         1.62 o                         
  -1  -4   4        263.79        249.62         3.33 o                         
   0  -4   4        146.95        151.86         1.95 o                         
   1  -4   4         99.52         93.41         2.56 o                         
   2  -4   4         56.66         51.20         1.84 o                         
   3  -4   4         99.57         98.02         2.74 o                         
   4  -4   4        123.45        129.38         6.00 o                         
   5  -4   4         95.98        101.93         3.77 o                         
  -6  -3   4         26.00         24.75         2.52 o                         
  -5  -3   4         37.57         35.64         2.68 o                         
  -4  -3   4        131.98        129.41         4.55 o                         
  -3  -3   4        176.94        171.01         4.68 o                         
  -2  -3   4         44.91         45.51         0.99 o                         
  -1  -3   4        574.56        588.18         8.69 o                         
   0  -3   4       1056.11       1095.44         7.10 o                         
   1  -3   4         24.42         23.28         1.02 o                         
   2  -3   4          5.50          5.62         0.61 o                         
   3  -3   4         25.25         22.39         1.26 o                         
   4  -3   4        127.65        133.73         2.82 o                         
   5  -3   4          6.36          4.39         0.86 o                         
  -6  -2   4         45.78         46.14         3.33 o                         
  -5  -2   4        101.65         99.50         4.38 o                         
  -4  -2   4          3.53          3.11         0.85 o                         
  -3  -2   4        549.36        530.43         6.40 o                         
  -2  -2   4        259.74        263.83         3.40 o                         
  -1  -2   4        169.21        182.56         1.98 o                         
   0  -2   4        181.96        213.77         3.62 o                         
   1  -2   4        569.17        583.10         3.06 o                         
   2  -2   4        177.68        174.61         2.97 o                         
   3  -2   4        310.51        294.28         3.63 o                         
   4  -2   4         34.43         32.48         1.89 o                         
   5  -2   4         42.47         44.82         2.46 o                         
  -6  -1   4          3.74          3.96         1.15 o                         
  -5  -1   4        112.56        116.43         4.69 o                         
  -4  -1   4        322.97        320.61         3.52 o                         
  -3  -1   4        235.51        233.59         2.48 o                         
  -2  -1   4         10.90         10.32         0.41 o                         
  -1  -1   4        161.46        159.51         1.32 o                         
   0  -1   4         56.66         59.70         1.00 o                         
   1  -1   4        234.99        232.93         2.75 o                         
   2  -1   4        340.38        336.09         3.29 o                         
   3  -1   4        366.20        362.09         5.22 o                         
   4  -1   4          0.98          0.49         0.50 o                         
   5  -1   4          9.98          9.10         1.16 o                         
  -6   0   4         90.76         90.32         4.49 o                         
  -5   0   4         28.67         28.42         2.32 o                         
  -4   0   4        128.01        134.60         2.10 o                         
  -3   0   4          1.40          0.82         0.09 o                         
  -2   0   4         29.36         22.48         1.54 o                         
  -1   0   4        453.90        446.74         3.01 o                         
   0   0   4          1.07          0.52         0.18 o                         
   1   0   4        640.35        655.31         3.48 o                         
   2   0   4        150.36        148.24         1.89 o                         
   3   0   4        143.72        148.80         2.25 o                         
   4   0   4         59.20         57.85         3.02 o                         
   5   0   4        125.16        123.75         4.01 o                         
  -6   1   4          3.77          6.14         1.21 o                         
  -5   1   4        111.89        110.22         4.46 o                         
  -4   1   4        316.05        308.16         3.02 o                         
  -3   1   4        228.78        229.89         5.15 o                         
  -2   1   4         10.72         10.04         0.72 o                         
  -1   1   4        164.92        158.79         1.66 o                         
   0   1   4         61.91         66.46         1.17 o                         
   1   1   4        239.63        231.91         2.98 o                         
   2   1   4        334.79        335.66         4.53 o                         
   3   1   4        364.22        356.76         6.34 o                         
   4   1   4          1.39          2.64         0.62 o                         
   5   1   4         10.22         10.15         2.06 o                         
  -6   2   4         49.15         48.81         3.24 o                         
  -5   2   4        102.41         98.39         4.18 o                         
  -4   2   4          3.71          3.62         0.33 o                         
  -3   2   4        548.20        544.48         5.66 o                         
  -2   2   4        263.89        268.12         2.33 o                         
  -1   2   4        164.33        172.68         1.40 o                         
   0   2   4        177.53        209.42         1.86 o                         
   1   2   4        569.80        580.41         3.04 o                         
   2   2   4        181.39        170.73         1.85 o                         
   3   2   4        306.37        293.54         4.87 o                         
   4   2   4         33.91         32.55         1.86 o                         
   5   2   4         43.21         43.60         3.20 o                         
  -6   3   4         26.02         26.63         2.39 o                         
  -5   3   4         37.92         41.53         2.18 o                         
  -4   3   4        140.50        137.71         3.19 o                         
  -3   3   4        170.82        164.79         2.17 o                         
  -2   3   4         43.60         42.26         1.75 o                         
  -1   3   4        567.47        566.85         5.57 o                         
   0   3   4       1071.44       1107.83         5.60 o                         
   1   3   4         22.74         22.41         0.56 o                         
   2   3   4          6.53          5.52         0.27 o                         
   3   3   4         24.08         21.94         0.91 o                         
   4   3   4        128.00        126.53         4.96 o                         
   5   3   4          6.60          7.35         1.39 o                         
  -6   4   4        103.66        108.88         4.65 o                         
  -5   4   4         70.85         69.64         2.54 o                         
  -4   4   4         14.00         13.39         1.05 o                         
  -3   4   4         52.79         51.66         1.81 o                         
  -2   4   4        120.63        117.11         2.49 o                         
  -1   4   4        258.26        244.40         2.70 o                         
   0   4   4        147.02        150.99         2.36 o                         
   1   4   4        101.03        104.94         1.54 o                         
   2   4   4         61.12         56.33         1.10 o                         
   3   4   4         98.46         93.73         2.29 o                         
   4   4   4        123.31        128.65         5.09 o                         
   5   4   4         93.85        103.71         5.05 o                         
  -6   5   4         59.54         57.94         3.90 o                         
  -5   5   4          2.24          1.16         0.42 o                         
  -4   5   4         87.11         86.27         3.45 o                         
  -3   5   4        239.95        230.32         3.86 o                         
  -2   5   4        141.84        142.63         2.82 o                         
  -1   5   4         97.69         96.56         1.90 o                         
   0   5   4        115.23        113.22         3.28 o                         
   1   5   4        254.41        258.79         3.10 o                         
   2   5   4         42.92         47.01         1.17 o                         
   3   5   4        141.40        144.56         5.68 o                         
   4   5   4        120.53        112.69         4.88 o                         
  -5   6   4         40.99         39.63         3.08 o                         
  -4   6   4         16.47         15.79         1.14 o                         
  -3   6   4         15.38         20.03         1.19 o                         
  -2   6   4        388.14        400.20         4.87 o                         
  -1   6   4        115.81        111.37         3.52 o                         
   0   6   4        252.27        244.20         3.70 o                         
   1   6   4         30.45         27.92         1.00 o                         
   2   6   4         50.25         50.03         1.34 o                         
   3   6   4         85.94         83.89         4.13 o                         
   4   6   4         56.09         56.61         3.57 o                         
  -5   7   4         57.87         54.99         3.72 o                         
  -4   7   4         78.85         76.67         3.99 o                         
  -3   7   4         71.57         73.60         2.25 o                         
  -2   7   4          6.32          6.44         0.71 o                         
  -1   7   4        477.36        450.17         8.96 o                         
   0   7   4        219.00        213.41         3.78 o                         
   1   7   4         10.31          9.42         0.67 o                         
   2   7   4         16.32         16.02         0.84 o                         
   3   7   4         43.58         43.42         1.93 o                         
   4   7   4         30.26         31.22         2.75 o                         
  -5   8   4          1.37          3.25         1.04 o                         
  -4   8   4         10.69         11.94         1.74 o                         
  -3   8   4         87.41         83.51         4.00 o                         
  -2   8   4        300.24        283.43         4.33 o                         
  -1   8   4         26.42         26.48         1.32 o                         
   0   8   4        112.34        114.36         2.98 o                         
   1   8   4         19.31         20.11         1.02 o                         
   2   8   4        352.39        350.18         5.54 o                         
   3   8   4         11.84          9.35         0.99 o                         
  -4   9   4        112.77        116.08         5.35 o                         
  -3   9   4          3.89          1.98         0.84 o                         
  -2   9   4         30.45         31.93         2.44 o                         
  -1   9   4         19.97         20.20         1.20 o                         
   0   9   4         98.11         98.61         2.94 o                         
   1   9   4         13.48         14.67         0.96 o                         
   2   9   4         12.50         12.74         2.08 o                         
   3   9   4         56.38         58.29         2.52 o                         
  -4  10   4          1.61          2.80         1.11 o                         
  -3  10   4         19.73         19.29         2.16 o                         
  -2  10   4         34.54         34.99         2.72 o                         
  -1  10   4         27.97         27.87         2.29 o                         
   0  10   4          9.74          7.85         1.19 o                         
   1  10   4        113.70        108.32         2.67 o                         
   2  10   4         45.34         46.64         2.38 o                         
   3  10   4         27.18         23.38         2.28 o                         
  -3  11   4         23.99         22.07         2.40 o                         
  -2  11   4         32.41         32.40         2.74 o                         
  -1  11   4         19.86         18.50         2.00 o                         
   0  11   4         86.66         82.87         2.93 o                         
   1  11   4         37.72         37.32         1.81 o                         
   2  11   4         57.34         61.38         2.87 o                         
  -2  12   4         27.67         32.08         2.87 o                         
  -1  12   4         24.86         23.22         2.34 o                         
   0  12   4          4.97          5.56         0.89 o                         
   1  12   4         85.32         83.25         3.08 o                         
   0  13   4         46.31         47.05         3.41 o                         
  -3 -11   5         67.21         71.68         4.06 o                         
  -2 -11   5         42.62         43.88         2.95 o                         
  -1 -11   5        102.06        110.20         3.46 o                         
   0 -11   5          4.96          5.46         1.37 o                         
   1 -11   5         53.39         54.15         3.70 o                         
  -4 -10   5         33.14         37.72         2.14 o                         
  -3 -10   5         44.78         48.12         3.24 o                         
  -2 -10   5         35.96         38.28         1.83 o                         
  -1 -10   5          3.78          4.05         0.71 o                         
   0 -10   5         32.08         34.48         2.85 o                         
   1 -10   5         65.20         67.18         3.93 o                         
   2 -10   5          8.47         10.43         1.22 o                         
  -4  -9   5         45.07         42.67         2.21 o                         
  -3  -9   5         34.42         35.47         1.84 o                         
  -2  -9   5         37.78         39.85         1.81 o                         
  -1  -9   5        127.64        124.42         3.05 o                         
   0  -9   5         40.29         42.67         2.98 o                         
   1  -9   5          6.23          6.28         1.26 o                         
   2  -9   5          8.61          9.58         1.12 o                         
   3  -9   5         12.12         10.27         1.20 o                         
  -5  -8   5         19.23         15.01         2.05 o                         
  -4  -8   5         14.52         14.39         1.29 o                         
  -3  -8   5        104.59        105.63         4.93 o                         
  -2  -8   5         15.16         15.79         0.89 o                         
  -1  -8   5         33.94         34.74         1.09 o                         
   0  -8   5        176.81        188.65         5.89 o                         
   1  -8   5        138.15        139.07         5.07 o                         
   2  -8   5         27.55         31.93         1.87 o                         
   3  -8   5         12.86         15.33         1.58 o                         
  -5  -7   5         39.99         44.36         2.33 o                         
  -4  -7   5         48.45         47.38         2.22 o                         
  -3  -7   5          1.53          0.48         0.36 o                         
  -2  -7   5          1.00          1.24         0.33 o                         
  -1  -7   5         55.02         55.02         1.32 o                         
   0  -7   5        117.90        113.03         2.45 o                         
   1  -7   5         14.52         15.65         1.66 o                         
   2  -7   5         55.12         54.81         2.51 o                         
   3  -7   5         97.86         99.22         4.43 o                         
   4  -7   5         12.15         13.23         1.71 o                         
  -5  -6   5         74.43         75.94         2.98 o                         
  -4  -6   5        138.22        122.74         4.90 o                         
  -3  -6   5        101.19        102.26         4.01 o                         
  -2  -6   5         18.93         19.80         1.14 o                         
  -1  -6   5        315.46        304.85         3.63 o                         
   0  -6   5        123.92        131.71         2.01 o                         
   1  -6   5        285.02        282.27         3.75 o                         
   2  -6   5          4.37          3.32         0.64 o                         
   3  -6   5         17.33         18.60         1.39 o                         
   4  -6   5         23.96         25.95         2.77 o                         
  -5  -5   5         40.42         47.53         3.31 o                         
  -4  -5   5         57.46         56.55         3.26 o                         
  -3  -5   5         39.74         39.59         2.50 o                         
  -2  -5   5        496.29        488.80         5.46 o                         
  -1  -5   5        128.53        128.14         2.68 o                         
   0  -5   5         49.70         47.78         1.18 o                         
   1  -5   5         40.57         42.60         1.50 o                         
   2  -5   5        251.02        240.37         4.38 o                         
   3  -5   5        104.29        103.34         3.09 o                         
   4  -5   5          4.57          3.73         0.70 o                         
  -6  -4   5         54.22         58.16         3.94 o                         
  -5  -4   5         23.15         21.80         2.24 o                         
  -4  -4   5        145.28        158.69         5.32 o                         
  -3  -4   5        157.55        153.68         4.71 o                         
  -2  -4   5        257.44        259.74         2.56 o                         
  -1  -4   5         65.82         65.12         1.89 o                         
   0  -4   5         16.16         13.27         0.86 o                         
   1  -4   5         52.81         51.00         0.81 o                         
   2  -4   5         94.68         93.38         2.60 o                         
   3  -4   5         40.48         35.35         1.73 o                         
   4  -4   5         22.81         22.41         1.72 o                         
  -6  -3   5          0.14         -0.24         0.79 o                         
  -5  -3   5        134.95        129.05         5.24 o                         
  -4  -3   5        150.76        148.33         5.07 o                         
  -3  -3   5         23.80         26.51         2.00 o                         
  -2  -3   5         53.54         51.89         2.27 o                         
  -1  -3   5        201.52        191.48         3.19 o                         
   0  -3   5        547.97        538.84         3.75 o                         
   1  -3   5         59.44         55.95         1.59 o                         
   2  -3   5        419.67        410.37         5.20 o                         
   3  -3   5        144.37        144.20         2.80 o                         
   4  -3   5         97.82         94.25         3.40 o                         
  -6  -2   5         73.45         80.51         4.50 o                         
  -5  -2   5          2.79          3.00         1.04 o                         
  -4  -2   5         44.10         38.63         2.59 o                         
  -3  -2   5        123.80        117.31         4.07 o                         
  -2  -2   5        409.13        405.42         7.02 o                         
  -1  -2   5        205.06        211.03         3.31 o                         
   0  -2   5        114.12        110.23         1.61 o                         
   1  -2   5        133.83        129.03         1.68 o                         
   2  -2   5        435.80        435.83         4.95 o                         
   3  -2   5        105.49        106.64         2.28 o                         
   4  -2   5        109.01        113.85         3.69 o                         
  -6  -1   5         18.64         18.98         2.19 o                         
  -5  -1   5        117.65        116.10         4.80 o                         
  -4  -1   5         75.83         74.39         3.50 o                         
  -3  -1   5          2.61          2.14         0.80 o                         
  -2  -1   5          9.82         10.08         1.20 o                         
  -1  -1   5        855.83        852.39         4.82 o                         
   0  -1   5        248.65        251.07         2.05 o                         
   1  -1   5        151.48        155.83         1.81 o                         
   2  -1   5         43.40         43.62         1.30 o                         
   3  -1   5        176.69        178.71         2.81 o                         
   4  -1   5         19.93         18.56         1.50 o                         
  -6   0   5         57.81         58.33         3.74 o                         
  -5   0   5          7.20          6.00         1.20 o                         
  -4   0   5         68.96         75.58         3.49 o                         
  -3   0   5        497.16        492.95         8.17 o                         
  -2   0   5         65.06         61.23         2.71 o                         
  -1   0   5          4.68          5.11         0.42 o                         
   0   0   5        376.37        406.08         4.07 o                         
   1   0   5        389.68        348.61         3.48 o                         
   2   0   5         36.52         35.54         1.60 o                         
   3   0   5         24.35         20.36         1.39 o                         
   4   0   5        107.88        105.25         3.47 o                         
   5   0   5        141.67        157.07         6.98 o                         
  -6   1   5         18.81         18.74         2.17 o                         
  -5   1   5        122.59        126.31         4.89 o                         
  -4   1   5         75.35         75.18         3.47 o                         
  -3   1   5          2.81          3.35         0.87 o                         
  -2   1   5          8.11         10.47         1.26 o                         
  -1   1   5        870.07        878.99        10.46 o                         
   0   1   5        238.82        238.93         2.01 o                         
   1   1   5        152.66        155.31         1.84 o                         
   2   1   5         41.25         41.75         1.32 o                         
   3   1   5        181.08        174.93         5.07 o                         
   4   1   5         19.86         18.60         1.51 o                         
   5   1   5         26.14         33.28         3.29 o                         
  -6   2   5         70.27         77.68         4.22 o                         
  -5   2   5          2.96          2.06         0.78 o                         
  -4   2   5         43.13         41.40         2.60 o                         
  -3   2   5        129.56        129.71         2.96 o                         
  -2   2   5        403.85        394.01         4.68 o                         
  -1   2   5        204.82        209.43         1.84 o                         
   0   2   5        111.89        109.67         1.99 o                         
   1   2   5        132.94        128.40         1.52 o                         
   2   2   5        433.02        415.36         4.05 o                         
   3   2   5        103.67        104.59         2.33 o                         
   4   2   5        107.42        108.71         4.57 o                         
  -6   3   5          0.12         -0.17         0.60 o                         
  -5   3   5        132.02        128.20         4.87 o                         
  -4   3   5        148.14        153.71         4.78 o                         
  -3   3   5         24.22         27.14         1.40 o                         
  -2   3   5         54.35         58.65         2.16 o                         
  -1   3   5        212.22        200.14         3.05 o                         
   0   3   5        543.45        533.47         3.38 o                         
   1   3   5         59.17         56.56         0.84 o                         
   2   3   5        419.28        417.03         3.03 o                         
   3   3   5        152.27        147.94         3.65 o                         
   4   3   5         97.31         94.82         4.54 o                         
  -6   4   5         53.46         62.39         3.70 o                         
  -5   4   5         22.17         21.85         1.50 o                         
  -4   4   5        145.56        158.17         3.62 o                         
  -3   4   5        155.09        160.53         3.35 o                         
  -2   4   5        262.16        252.26         3.89 o                         
  -1   4   5         66.22         65.01         1.49 o                         
   0   4   5         18.33         15.65         0.96 o                         
   1   4   5         48.49         48.00         1.03 o                         
   2   4   5         92.13         96.35         3.80 o                         
   3   4   5         39.71         32.98         2.50 o                         
   4   4   5         25.59         26.39         2.47 o                         
  -5   5   5         39.97         40.93         2.05 o                         
  -4   5   5         56.47         55.01         2.19 o                         
  -3   5   5         40.56         40.71         1.75 o                         
  -2   5   5        498.48        490.19         5.57 o                         
  -1   5   5        125.72        123.56         3.06 o                         
   0   5   5         45.87         45.69         2.66 o                         
   1   5   5         40.25         41.99         1.11 o                         
   2   5   5        251.22        249.38         9.45 o                         
   3   5   5        101.73        104.19         4.49 o                         
   4   5   5          3.87          5.27         1.34 o                         
  -5   6   5         75.53         76.14         4.31 o                         
  -4   6   5        137.97        120.60         3.24 o                         
  -3   6   5        100.87         92.62         2.65 o                         
  -2   6   5         16.34         15.77         1.07 o                         
  -1   6   5        315.48        293.58         3.53 o                         
   0   6   5        128.58        134.92         2.78 o                         
   1   6   5        288.50        281.52         3.15 o                         
   2   6   5          5.08          5.10         0.65 o                         
   3   6   5         17.89         16.60         1.85 o                         
   4   6   5         22.99         29.50         2.71 o                         
  -5   7   5         39.95         43.10         3.36 o                         
  -4   7   5         48.35         50.64         2.13 o                         
  -3   7   5          1.70          1.33         0.43 o                         
  -2   7   5          1.47          1.21         0.45 o                         
  -1   7   5         51.83         48.65         2.35 o                         
   0   7   5        120.20        121.15         2.87 o                         
   1   7   5         14.44         14.30         0.88 o                         
   2   7   5         54.37         55.08         2.11 o                         
   3   7   5         95.30        100.62         4.68 o                         
  -4   8   5         15.61         12.84         1.78 o                         
  -3   8   5        102.89        107.36         2.96 o                         
  -2   8   5         14.57         14.71         1.10 o                         
  -1   8   5         33.84         31.58         1.53 o                         
   0   8   5        175.30        175.41         4.19 o                         
   1   8   5        138.30        139.64         2.65 o                         
   2   8   5         27.97         31.57         1.73 o                         
   3   8   5         13.28         11.83         1.72 o                         
  -4   9   5         47.49         45.91         3.42 o                         
  -3   9   5         33.77         32.18         2.71 o                         
  -2   9   5         38.52         38.33         2.72 o                         
  -1   9   5        126.12        120.85         3.09 o                         
   0   9   5         42.61         41.38         1.96 o                         
   1   9   5          6.44          6.79         1.17 o                         
   2   9   5         10.06         10.22         1.12 o                         
  -3  10   5         44.95         38.42         3.04 o                         
  -2  10   5         34.79         34.63         2.72 o                         
  -1  10   5          3.96          5.82         1.12 o                         
   0  10   5         31.90         31.61         2.32 o                         
   1  10   5         64.07         63.94         2.74 o                         
   2  10   5          7.71          9.06         1.13 o                         
  -2  11   5         41.77         39.17         3.05 o                         
  -1  11   5        102.93        101.60         4.59 o                         
   0  11   5          4.21          3.47         0.71 o                         
   1  11   5         53.96         52.30         2.64 o                         
   2  11   5         33.01         31.02         2.70 o                         
  -1  12   5          5.12          3.95         1.09 o                         
   0  12   5         18.71         17.89         1.63 o                         
  -3 -11   6         24.06         25.55         2.48 o                         
  -1 -11   6         45.64         49.66         3.33 o                         
  -3 -10   6         62.94         66.98         3.88 o                         
  -2 -10   6          8.20          6.98         0.83 o                         
  -1 -10   6          2.31          4.35         1.03 o                         
   0 -10   6         62.22         64.49         4.00 o                         
   1 -10   6         96.83        109.19         5.25 o                         
  -4  -9   6         29.97         33.66         2.18 o                         
  -3  -9   6         29.34         31.42         2.32 o                         
  -2  -9   6        147.32        148.80         4.02 o                         
  -1  -9   6        114.02        114.75         4.71 o                         
   0  -9   6         51.72         53.22         3.48 o                         
   1  -9   6         28.50         31.37         2.72 o                         
   2  -9   6        150.25        157.09         4.51 o                         
  -4  -8   6          6.26          6.93         1.00 o                         
  -3  -8   6         52.93         57.04         4.11 o                         
  -2  -8   6         60.79         58.41         1.77 o                         
  -1  -8   6         36.65         38.12         1.70 o                         
   0  -8   6         12.84         15.20         1.81 o                         
   1  -8   6          6.59          7.63         1.32 o                         
   2  -8   6          1.09          0.90         0.44 o                         
   3  -8   6         12.68         10.02         1.61 o                         
  -5  -7   6         37.96         44.15         2.39 o                         
  -4  -7   6         19.96         20.84         1.53 o                         
  -3  -7   6         60.00         56.47         2.27 o                         
  -2  -7   6        146.05        145.07         3.73 o                         
  -1  -7   6         69.19         70.82         1.77 o                         
   0  -7   6         16.36         17.98         1.86 o                         
   1  -7   6         97.55        103.16         4.39 o                         
   2  -7   6         66.24         64.14         2.65 o                         
   3  -7   6         21.67         23.36         1.71 o                         
  -5  -6   6         25.31         27.48         2.68 o                         
  -4  -6   6         26.53         27.95         2.46 o                         
  -3  -6   6        111.83        110.64         4.39 o                         
  -2  -6   6         80.91         81.54         2.46 o                         
  -1  -6   6        130.79        125.61         2.93 o                         
   0  -6   6         93.43         97.79         2.50 o                         
   1  -6   6        163.56        166.77         5.43 o                         
   2  -6   6         13.65         13.22         1.19 o                         
   3  -6   6         89.10         89.94         3.16 o                         
  -5  -5   6         43.96         43.44         3.31 o                         
  -4  -5   6         21.22         21.23         2.15 o                         
  -3  -5   6         37.20         31.91         2.35 o                         
  -2  -5   6         11.41         13.10         1.01 o                         
  -1  -5   6        365.87        365.31         7.56 o                         
   0  -5   6         14.07         13.43         0.81 o                         
   1  -5   6        166.99        170.07         2.83 o                         
   2  -5   6          3.41          2.80         0.57 o                         
   3  -5   6        101.30        103.95         3.26 o                         
  -5  -4   6          2.13          2.07         0.84 o                         
  -4  -4   6         67.76         61.59         3.49 o                         
  -3  -4   6         87.01         81.37         3.65 o                         
  -2  -4   6        214.20        203.85         3.76 o                         
  -1  -4   6        167.25        170.00         3.32 o                         
   0  -4   6        489.77        473.49         5.49 o                         
   1  -4   6        171.30        167.20         2.74 o                         
   2  -4   6         77.78         76.60         2.52 o                         
   3  -4   6         58.92         59.81         1.98 o                         
   4  -4   6         90.32         94.48         3.59 o                         
  -6  -3   6         16.29         16.83         2.19 o                         
  -5  -3   6         62.29         66.31         3.88 o                         
  -4  -3   6         72.85         76.50         3.81 o                         
  -3  -3   6         77.87         71.82         3.44 o                         
  -2  -3   6         48.96         47.31         3.29 o                         
  -1  -3   6        135.49        132.02         6.19 o                         
   0  -3   6         19.76         20.20         1.16 o                         
   1  -3   6         29.46         27.15         1.09 o                         
   2  -3   6         86.07         84.56         2.09 o                         
   3  -3   6         50.34         47.19         2.53 o                         
   4  -3   6          1.47          2.00         0.91 o                         
  -6  -2   6         17.69         18.37         2.28 o                         
  -5  -2   6         38.94         41.81         3.10 o                         
  -4  -2   6        233.37        234.38         6.56 o                         
  -3  -2   6        181.22        177.87         5.30 o                         
  -2  -2   6         49.66         49.20         2.66 o                         
  -1  -2   6          9.09          9.23         0.55 o                         
   0  -2   6        188.12        183.53         3.44 o                         
   1  -2   6        130.46        128.52         2.42 o                         
   2  -2   6          4.10          3.83         0.79 o                         
   3  -2   6         25.84         25.67         1.68 o                         
   4  -2   6        129.55        137.03         4.24 o                         
  -6  -1   6         63.31         59.08         4.00 o                         
  -5  -1   6         81.94         81.23         4.23 o                         
  -4  -1   6          5.61          7.33         1.30 o                         
  -3  -1   6          3.87          3.72         0.97 o                         
  -2  -1   6        554.63        534.33         8.59 o                         
  -1  -1   6        207.99        210.65         2.48 o                         
   0  -1   6         27.07         29.17         0.71 o                         
   1  -1   6          7.86          5.79         0.66 o                         
   2  -1   6        438.86        432.96         5.98 o                         
   3  -1   6         94.56         92.03         3.11 o                         
   4  -1   6          1.80          1.73         0.59 o                         
  -6   0   6         11.78         13.79         1.96 o                         
  -5   0   6        104.37         98.07         4.63 o                         
  -4   0   6         73.64         72.90         3.66 o                         
  -3   0   6        175.96        179.02         5.35 o                         
  -2   0   6        152.43        161.52         4.76 o                         
  -1   0   6         60.42         65.00         1.59 o                         
   0   0   6         60.33         59.76         1.09 o                         
   1   0   6        596.57        583.33         4.91 o                         
   2   0   6         57.70         58.53         1.72 o                         
   3   0   6         28.22         29.27         1.34 o                         
   4   0   6          9.66          7.72         1.54 o                         
  -6   1   6         61.64         61.59         3.95 o                         
  -5   1   6         83.50         81.82         4.19 o                         
  -4   1   6          5.99          7.53         1.29 o                         
  -3   1   6          3.34          3.30         0.93 o                         
  -2   1   6        549.76        549.04         8.85 o                         
  -1   1   6        205.14        208.76         2.33 o                         
   0   1   6         28.01         30.78         1.20 o                         
   1   1   6          9.18          8.54         0.60 o                         
   2   1   6        442.46        432.08         6.79 o                         
   3   1   6         91.29         90.49         2.29 o                         
   4   1   6          1.78          2.49         0.75 o                         
  -6   2   6         17.04         17.91         2.18 o                         
  -5   2   6         38.99         39.31         2.90 o                         
  -4   2   6        232.30        234.06         6.49 o                         
  -3   2   6        189.69        193.30         5.52 o                         
  -2   2   6         48.60         50.81         2.79 o                         
  -1   2   6         10.29         10.97         0.72 o                         
   0   2   6        186.20        180.83         2.83 o                         
   1   2   6        139.13        139.62         1.94 o                         
   2   2   6          4.04          3.91         0.48 o                         
   3   2   6         27.94         29.43         1.75 o                         
   4   2   6        130.64        134.11         4.10 o                         
  -6   3   6         17.05         18.77         2.19 o                         
  -5   3   6         63.28         62.40         3.57 o                         
  -4   3   6         72.27         79.73         3.79 o                         
  -3   3   6         77.91         73.89         2.40 o                         
  -2   3   6         46.60         48.67         1.79 o                         
  -1   3   6        126.36        127.47         1.49 o                         
   0   3   6         19.54         17.23         0.70 o                         
   1   3   6         27.72         27.30         0.95 o                         
   2   3   6         85.16         79.80         2.52 o                         
   3   3   6         47.12         46.11         3.84 o                         
   4   3   6          1.42          1.42         0.75 o                         
  -6   4   6         49.01         47.80         3.37 o                         
  -5   4   6          1.88          1.32         0.67 o                         
  -4   4   6         69.32         62.48         2.41 o                         
  -3   4   6         83.88         80.23         2.51 o                         
  -2   4   6        211.86        200.43         3.70 o                         
  -1   4   6        166.89        172.20         2.54 o                         
   0   4   6        490.37        495.81         6.93 o                         
   1   4   6        175.05        170.95         2.42 o                         
   2   4   6         78.41         74.73         3.58 o                         
   3   4   6         57.95         57.44         3.50 o                         
   4   4   6         87.08         94.61         4.85 o                         
  -5   5   6         45.76         45.70         2.26 o                         
  -4   5   6         22.19         20.99         1.44 o                         
  -3   5   6         38.86         35.91         3.32 o                         
  -2   5   6          9.61          9.78         1.53 o                         
  -1   5   6        372.06        376.04         3.99 o                         
   0   5   6         14.92         12.00         0.80 o                         
   1   5   6        168.62        167.90         7.42 o                         
   2   5   6          4.02          3.24         0.94 o                         
   3   5   6        103.48        100.87         4.62 o                         
  -5   6   6         25.33         26.98         2.33 o                         
  -4   6   6         24.66         25.30         1.59 o                         
  -3   6   6        112.84        112.99         3.33 o                         
  -2   6   6         83.72         81.33         2.49 o                         
  -1   6   6        129.92        118.25         2.37 o                         
   0   6   6         87.61         89.18         2.32 o                         
   1   6   6        158.50        162.28         3.61 o                         
   2   6   6         13.84         11.84         1.54 o                         
   3   6   6         91.88         92.62         4.58 o                         
  -4   7   6         19.72         18.51         1.39 o                         
  -3   7   6         60.97         54.59         2.21 o                         
  -2   7   6        144.24        140.65         3.38 o                         
  -1   7   6         73.15         74.64         1.98 o                         
   0   7   6         16.97         18.51         1.74 o                         
   1   7   6        100.13        100.36         2.82 o                         
   2   7   6         64.76         63.34         3.66 o                         
   3   7   6         22.71         22.85         2.39 o                         
  -4   8   6          5.27          7.15         1.43 o                         
  -3   8   6         51.23         56.02         2.76 o                         
  -2   8   6         60.50         58.79         2.27 o                         
  -1   8   6         37.87         36.64         1.72 o                         
   0   8   6         12.10         11.81         1.04 o                         
   1   8   6          5.24          6.36         0.82 o                         
   2   8   6          1.07          0.89         0.85 o                         
  -4   9   6         29.43         30.36         2.85 o                         
  -3   9   6         28.16         28.28         2.57 o                         
  -2   9   6        149.75        152.27         6.62 o                         
  -1   9   6        112.43        109.42         4.97 o                         
   0   9   6         51.32         50.69         3.60 o                         
   1   9   6         27.23         30.59         1.85 o                         
   2   9   6        149.37        150.16         6.33 o                         
  -3  10   6         64.99         70.73         4.18 o                         
  -2  10   6          8.24          7.38         1.33 o                         
  -1  10   6          1.99          2.09         0.54 o                         
   0  10   6         65.08         63.87         4.20 o                         
   1  10   6         99.13        105.73         3.59 o                         
  -2  11   6          0.51          1.06         0.74 o                         
  -1  11   6         44.68         41.48         2.98 o                         
   0  11   6          8.94          8.76         1.50 o                         
   1  11   6          8.47          6.84         1.34 o                         
  -1 -11   7         38.97         39.43         3.13 o                         
  -3 -10   7         86.08         88.92         4.51 o                         
  -2 -10   7         13.83         11.17         1.60 o                         
  -1 -10   7          9.75         12.67         1.80 o                         
   0 -10   7         34.24         38.29         3.12 o                         
  -4  -9   7          1.04          0.68         0.65 o                         
  -3  -9   7          0.27          0.31         0.50 o                         
  -2  -9   7         27.15         29.20         2.48 o                         
  -1  -9   7         11.92         11.54         1.66 o                         
   0  -9   7         17.64         17.28         1.49 o                         
   1  -9   7          9.13         10.76         1.28 o                         
  -4  -8   7        177.94        182.38         7.41 o                         
  -3  -8   7          9.68         10.31         1.08 o                         
  -2  -8   7         26.21         29.60         1.66 o                         
  -1  -8   7         13.79         10.98         1.57 o                         
   0  -8   7        279.16        290.37         8.00 o                         
   1  -8   7          6.94          8.73         1.10 o                         
   2  -8   7         12.08         10.23         1.63 o                         
  -4  -7   7          1.78          1.53         0.92 o                         
  -3  -7   7         94.50         97.39         4.39 o                         
  -2  -7   7        166.74        171.49         3.11 o                         
  -1  -7   7         45.85         49.61         2.03 o                         
   0  -7   7         13.88         15.10         1.82 o                         
   1  -7   7         19.51         17.62         1.45 o                         
   2  -7   7         93.01         99.94         3.47 o                         
   3  -7   7         10.99         11.31         1.64 o                         
  -5  -6   7          5.69          5.39         1.45 o                         
  -4  -6   7         88.08         92.37         4.59 o                         
  -3  -6   7         57.33         54.37         3.24 o                         
  -2  -6   7         14.91         16.43         1.22 o                         
  -1  -6   7         60.13         62.12         2.24 o                         
   0  -6   7         45.85         43.32         1.85 o                         
   1  -6   7         76.42         75.96         2.81 o                         
   2  -6   7         16.91         16.75         1.39 o                         
   3  -6   7        104.64        115.66         4.91 o                         
  -5  -5   7        121.15        124.61         5.65 o                         
  -4  -5   7          3.97          4.41         1.18 o                         
  -3  -5   7         69.79         65.37         3.51 o                         
  -2  -5   7         14.39         14.81         1.14 o                         
  -1  -5   7        132.41        124.01         3.11 o                         
   0  -5   7         22.10         19.98         1.27 o                         
   1  -5   7         96.82         97.16         2.32 o                         
   2  -5   7         60.62         59.61         2.46 o                         
   3  -5   7         27.18         30.14         2.02 o                         
  -5  -4   7         25.99         26.89         2.67 o                         
  -4  -4   7         45.14         38.85         2.93 o                         
  -3  -4   7         49.40         49.10         3.03 o                         
  -2  -4   7        103.44        103.09         4.10 o                         
  -1  -4   7         29.82         32.83         1.61 o                         
   0  -4   7         16.98         18.98         1.23 o                         
   1  -4   7         74.53         74.96         2.06 o                         
   2  -4   7         99.19         99.69         2.51 o                         
   3  -4   7         44.88         43.34         2.36 o                         
  -5  -3   7         25.40         27.36         2.69 o                         
  -4  -3   7         26.62         22.79         2.26 o                         
  -3  -3   7        154.00        154.02         5.29 o                         
  -2  -3   7        456.95        429.09         8.27 o                         
  -1  -3   7         98.79         98.95         2.64 o                         
   0  -3   7         26.47         25.57         1.10 o                         
   1  -3   7         44.78         49.97         1.42 o                         
   2  -3   7         90.85         90.75         2.31 o                         
   3  -3   7          9.22          7.81         1.05 o                         
  -5  -2   7         21.62         24.34         2.50 o                         
  -4  -2   7         78.12         77.77         4.04 o                         
  -3  -2   7        250.29        241.57         6.60 o                         
  -2  -2   7         17.06         18.99         1.84 o                         
  -1  -2   7        203.93        198.23         5.24 o                         
   0  -2   7        307.45        312.85         3.24 o                         
   1  -2   7        202.92        199.55         3.22 o                         
   2  -2   7         43.51         44.84         1.68 o                         
   3  -2   7         26.76         26.99         1.87 o                         
  -5  -1   7         42.32         47.82         3.43 o                         
  -4  -1   7         18.47         18.61         2.03 o                         
  -3  -1   7         16.85         18.67         1.91 o                         
  -2  -1   7         41.49         38.46         2.57 o                         
  -1  -1   7         55.42         54.36         2.42 o                         
   0  -1   7        117.29        110.35         1.89 o                         
   1  -1   7        224.74        214.35         3.33 o                         
   2  -1   7         28.79         27.59         1.29 o                         
   3  -1   7         20.66         22.26         1.28 o                         
  -6   0   7         14.38         13.25         2.02 o                         
  -5   0   7         72.43         71.47         4.12 o                         
  -4   0   7         93.51         86.98         4.25 o                         
  -3   0   7        168.13        163.24         5.43 o                         
  -2   0   7        134.63        127.22         4.59 o                         
  -1   0   7        209.39        213.60         3.74 o                         
   0   0   7         27.81         26.27         0.97 o                         
   1   0   7         11.93         10.51         0.74 o                         
   2   0   7         79.48         75.93         2.14 o                         
   3   0   7        193.92        203.04         3.71 o                         
   4   0   7         60.80         69.80         4.55 o                         
  -6   1   7         44.90         44.52         3.48 o                         
  -5   1   7         41.26         46.08         3.33 o                         
  -4   1   7         18.41         21.53         2.15 o                         
  -3   1   7         17.14         20.90         2.06 o                         
  -2   1   7         44.34         44.89         2.77 o                         
  -1   1   7         56.77         54.58         1.51 o                         
   0   1   7        115.97        111.64         2.44 o                         
   1   1   7        219.65        216.32         3.17 o                         
   2   1   7         30.57         31.60         1.34 o                         
   3   1   7         20.38         21.17         1.76 o                         
   4   1   7          0.26          0.61         0.74 o                         
  -6   2   7         18.69         18.64         2.27 o                         
  -5   2   7         22.00         24.02         2.41 o                         
  -4   2   7         75.89         78.52         4.01 o                         
  -3   2   7        242.58        236.23         6.58 o                         
  -2   2   7         16.80         16.17         1.73 o                         
  -1   2   7        206.69        202.40         2.48 o                         
   0   2   7        311.11        316.25         4.06 o                         
   1   2   7        197.66        184.48         4.34 o                         
   2   2   7         42.22         44.06         1.55 o                         
   3   2   7         25.29         24.30         1.68 o                         
   4   2   7         36.64         37.42         3.31 o                         
  -6   3   7         62.56         69.81         4.32 o                         
  -5   3   7         25.86         27.76         2.57 o                         
  -4   3   7         26.90         24.40         2.32 o                         
  -3   3   7        149.91        151.81         5.29 o                         
  -2   3   7        466.14        444.73         8.73 o                         
  -1   3   7        101.13        101.94         2.53 o                         
   0   3   7         27.44         26.53         1.57 o                         
   1   3   7         43.27         48.13         1.97 o                         
   2   3   7         92.69         92.51         2.87 o                         
   3   3   7          9.14          9.97         1.86 o                         
  -6   4   7         13.88         14.66         1.99 o                         
  -5   4   7         24.84         24.04         2.40 o                         
  -4   4   7         49.03         49.09         2.26 o                         
  -3   4   7         50.47         50.54         3.45 o                         
  -2   4   7        102.87        102.34         2.83 o                         
  -1   4   7         26.93         26.88         1.23 o                         
   0   4   7         19.90         21.87         1.72 o                         
   1   4   7         72.95         74.97         2.28 o                         
   2   4   7        100.13        100.37         3.01 o                         
   3   4   7         44.64         45.19         3.28 o                         
  -5   5   7        118.44        122.45         3.83 o                         
  -4   5   7          3.92          4.89         0.82 o                         
  -3   5   7         68.52         67.68         2.48 o                         
  -2   5   7         14.46         14.91         1.49 o                         
  -1   5   7        130.13        129.88         2.48 o                         
   0   5   7         22.87         22.63         1.86 o                         
   1   5   7         95.34         91.71         3.96 o                         
   2   5   7         59.52         50.37         3.20 o                         
   3   5   7         27.42         27.30         2.60 o                         
  -5   6   7          6.23          3.94         1.06 o                         
  -4   6   7         85.79         91.38         3.13 o                         
  -3   6   7         58.67         57.47         2.36 o                         
  -2   6   7         14.64         16.51         2.09 o                         
  -1   6   7         59.64         61.63         1.80 o                         
   0   6   7         47.78         44.58         2.81 o                         
   1   6   7         78.96         78.43         3.84 o                         
   2   6   7         16.19         12.39         1.71 o                         
  -4   7   7          1.79          2.05         0.62 o                         
  -3   7   7         96.72         96.65         3.10 o                         
  -2   7   7        164.30        162.34         3.81 o                         
  -1   7   7         43.47         43.18         1.59 o                         
   0   7   7         13.56         16.92         2.06 o                         
   1   7   7         20.82         21.05         2.15 o                         
   2   7   7         93.55         91.49         4.61 o                         
  -4   8   7        180.14        178.83         6.70 o                         
  -3   8   7         10.88         10.55         1.09 o                         
  -2   8   7         26.81         28.28         2.84 o                         
  -1   8   7         14.48         14.19         1.15 o                         
   0   8   7        278.06        289.32         8.34 o                         
   1   8   7          7.13          6.75         1.50 o                         
   2   8   7         12.77         10.31         1.73 o                         
  -3   9   7          0.21          0.42         0.49 o                         
  -2   9   7         26.46         28.29         1.71 o                         
  -1   9   7         12.45         13.83         1.75 o                         
   0   9   7         17.65         17.10         2.33 o                         
   1   9   7          9.39         13.81         2.15 o                         
  -2  10   7         14.05         13.90         1.82 o                         
  -1  10   7          9.50         10.99         1.62 o                         
   0  10   7         32.65         34.28         2.11 o                         
  -2  11   7         44.04         43.57         3.26 o                         
   0  11   7         17.33         15.58         1.95 o                         
  -2 -10   8         20.87         18.96         2.16 o                         
  -2  -9   8         36.31         40.73         3.12 o                         
  -1  -9   8         11.16         11.86         1.75 o                         
  -4  -8   8         37.69         43.64         3.38 o                         
  -3  -8   8          0.45          0.01         0.37 o                         
  -2  -8   8         67.26         71.13         4.03 o                         
  -1  -8   8         37.11         37.81         2.98 o                         
   0  -8   8         35.58         35.86         3.00 o                         
  -4  -7   8          9.12          9.57         1.69 o                         
  -3  -7   8         31.41         30.87         2.66 o                         
  -2  -7   8         13.84         13.22         1.74 o                         
  -1  -7   8         25.65         25.93         2.42 o                         
   0  -7   8         30.73         31.81         2.74 o                         
   1  -7   8        106.16        114.36         3.84 o                         
   2  -7   8         15.49         18.61         2.18 o                         
  -4  -6   8          2.39          1.62         1.03 o                         
  -3  -6   8         65.03         68.89         3.81 o                         
  -2  -6   8         20.31         20.30         1.45 o                         
  -1  -6   8        110.71        116.29         3.31 o                         
   0  -6   8         25.23         23.06         2.31 o                         
   1  -6   8         14.05         13.76         1.33 o                         
   2  -6   8         16.49         14.93         1.55 o                         
  -4  -5   8        143.28        147.82         6.01 o                         
  -3  -5   8        125.75        126.89         5.16 o                         
  -2  -5   8         49.06         49.48         3.06 o                         
  -1  -5   8         11.70         11.92         1.11 o                         
   0  -5   8         81.50         76.07         2.63 o                         
   1  -5   8         48.18         51.16         2.43 o                         
   2  -5   8          2.17          2.03         0.50 o                         
  -5  -4   8         69.27         80.07         4.71 o                         
  -4  -4   8         50.77         48.07         3.42 o                         
  -3  -4   8         48.03         49.22         3.24 o                         
  -2  -4   8         17.78         15.09         1.75 o                         
  -1  -4   8         94.33         94.46         7.52 o                         
   0  -4   8         60.07         62.45         1.64 o                         
   1  -4   8         52.81         53.46         1.60 o                         
   2  -4   8         33.81         34.63         1.64 o                         
   3  -4   8         47.45         49.87         3.60 o                         
  -5  -3   8          5.86          7.01         1.54 o                         
  -4  -3   8         35.06         37.98         3.02 o                         
  -3  -3   8         40.18         41.63         2.97 o                         
  -2  -3   8        162.02        152.77         5.36 o                         
  -1  -3   8          4.81          4.55         0.75 o                         
   0  -3   8        193.03        183.54         2.73 o                         
   1  -3   8         58.01         53.41         1.57 o                         
   2  -3   8        119.66        121.94         3.00 o                         
   3  -3   8          5.51          5.69         0.77 o                         
  -5  -2   8         25.05         26.16         2.72 o                         
  -4  -2   8        121.64        121.44         5.32 o                         
  -3  -2   8          5.22          4.82         1.16 o                         
  -2  -2   8         23.78         23.41         2.16 o                         
  -1  -2   8         26.13         26.32         1.56 o                         
   0  -2   8        125.64        122.45         2.18 o                         
   1  -2   8          8.17          8.42         0.75 o                         
   2  -2   8         69.59         69.13         2.21 o                         
   3  -2   8         58.78         61.45         3.34 o                         
  -5  -1   8         16.65         15.46         2.12 o                         
  -4  -1   8         19.83         20.32         2.23 o                         
  -3  -1   8        272.32        257.09         7.32 o                         
  -2  -1   8         82.02         79.51         3.89 o                         
  -1  -1   8        100.58        101.79         4.26 o                         
   0  -1   8         13.64         12.07         0.70 o                         
   1  -1   8        140.70        138.50         2.81 o                         
   2  -1   8         38.31         39.51         1.65 o                         
   3  -1   8         23.77         24.70         2.26 o                         
  -5   0   8         54.82         61.00         4.01 o                         
  -4   0   8         71.09         70.03         4.06 o                         
  -3   0   8         34.83         33.39         2.67 o                         
  -2   0   8        132.96        124.13         4.88 o                         
  -1   0   8        226.48        229.05         4.23 o                         
   0   0   8         67.58         68.37         1.80 o                         
   1   0   8         27.83         24.44         1.18 o                         
   2   0   8          1.00          0.57         0.31 o                         
   3   0   8         36.68         31.96         2.31 o                         
  -5   1   8         16.49         19.23         2.37 o                         
  -4   1   8         18.81         21.43         2.32 o                         
  -3   1   8        278.11        267.40         7.45 o                         
  -2   1   8         79.20         76.81         3.90 o                         
  -1   1   8         99.55        102.10         2.59 o                         
   0   1   8         13.80         11.30         0.81 o                         
   1   1   8        143.90        141.56         2.76 o                         
   2   1   8         38.39         37.71         1.55 o                         
   3   1   8         23.60         23.94         3.00 o                         
  -5   2   8         25.40         26.74         2.70 o                         
  -4   2   8        124.70        124.05         5.41 o                         
  -3   2   8          5.66          6.84         1.33 o                         
  -2   2   8         22.09         22.05         2.14 o                         
  -1   2   8         23.72         24.94         1.28 o                         
   0   2   8        125.43        121.89         2.37 o                         
   1   2   8          8.22          8.93         1.62 o                         
   2   2   8         69.71         71.74         2.68 o                         
   3   2   8         59.73         67.57         2.88 o                         
  -5   3   8          5.31          3.47         1.08 o                         
  -4   3   8         35.54         38.48         3.07 o                         
  -3   3   8         44.46         42.08         3.03 o                         
  -2   3   8        158.50        157.32         5.60 o                         
  -1   3   8          5.01          5.63         0.71 o                         
   0   3   8        190.23        176.14         4.92 o                         
   1   3   8         61.98         58.64         3.14 o                         
   2   3   8        118.62        119.80         3.81 o                         
   3   3   8          5.58          6.85         0.99 o                         
  -5   4   8         67.31         70.96         4.31 o                         
  -4   4   8         49.63         58.16         3.75 o                         
  -3   4   8         48.99         43.86         3.16 o                         
  -2   4   8         19.17         16.49         1.91 o                         
  -1   4   8         94.44         94.17         2.76 o                         
   0   4   8         57.28         60.14         3.01 o                         
   1   4   8         53.00         54.15         3.12 o                         
   2   4   8         33.66         36.45         2.80 o                         
  -5   5   8         25.91         29.67         2.80 o                         
  -4   5   8        143.25        145.19         5.90 o                         
  -3   5   8        123.92        119.84         5.36 o                         
  -2   5   8         48.71         52.43         2.28 o                         
  -1   5   8         12.08         12.94         1.19 o                         
   0   5   8         82.24         78.65         3.64 o                         
   1   5   8         47.64         52.97         3.18 o                         
   2   5   8          1.82          1.57         0.71 o                         
  -5   6   8         63.70         68.84         4.18 o                         
  -4   6   8          2.15          3.51         0.83 o                         
  -3   6   8         64.56         65.06         2.64 o                         
  -2   6   8         21.71         23.27         1.51 o                         
  -1   6   8        112.27        113.60         3.38 o                         
   0   6   8         24.31         28.84         2.42 o                         
   1   6   8         13.89         13.94         1.79 o                         
   2   6   8         17.60         14.85         1.95 o                         
  -4   7   8          9.18         10.05         1.18 o                         
  -3   7   8         28.68         27.82         1.77 o                         
  -2   7   8         15.08         16.14         2.24 o                         
  -1   7   8         26.17         31.28         2.25 o                         
   0   7   8         31.05         35.23         2.91 o                         
   1   7   8        104.07        111.76         5.08 o                         
  -3   8   8          0.33          0.16         0.59 o                         
  -2   8   8         66.80         69.80         2.70 o                         
  -1   8   8         37.02         37.05         2.11 o                         
   0   8   8         37.34         36.47         3.21 o                         
   1   8   8          0.27          1.73         0.88 o                         
  -3   9   8         61.73         65.76         4.00 o                         
  -2   9   8         36.01         33.59         2.84 o                         
  -1   9   8         11.61         11.51         1.77 o                         
   0   9   8          9.21          9.12         1.91 o                         
  -1  10   8         81.64         78.39         4.41 o                         
  -3  -7   9         57.09         59.92         3.77 o                         
  -2  -7   9         29.74         29.08         2.69 o                         
  -1  -7   9         33.22         39.32         3.16 o                         
   0  -7   9          3.64          3.07         1.09 o                         
  -4  -6   9         43.35         44.46         3.48 o                         
  -3  -6   9         26.85         27.43         2.58 o                         
  -2  -6   9         47.19         46.50         3.16 o                         
  -1  -6   9         30.93         37.64         3.01 o                         
   0  -6   9         45.65         48.24         2.49 o                         
  -4  -5   9          4.29          4.61         1.34 o                         
  -3  -5   9         43.61         42.95         3.22 o                         
  -2  -5   9          7.47          9.19         1.49 o                         
  -1  -5   9         55.11         54.69         2.43 o                         
   0  -5   9         21.62         22.87         1.32 o                         
   1  -5   9         93.25         97.01         3.52 o                         
   2  -5   9         72.38         91.64         4.71 o                         
  -4  -4   9        116.47        117.28         5.54 o                         
  -3  -4   9         24.35         24.33         2.47 o                         
  -2  -4   9         75.77         74.01         4.03 o                         
  -1  -4   9         70.99         69.06         2.70 o                         
   0  -4   9         66.13         64.38         2.14 o                         
   1  -4   9         32.76         33.17         1.63 o                         
   2  -4   9         53.42         52.78         3.53 o                         
  -4  -3   9         61.75         66.96         4.23 o                         
  -3  -3   9         44.92         43.00         3.23 o                         
  -2  -3   9         26.08         25.48         2.42 o                         
  -1  -3   9         12.06          9.33         1.15 o                         
   0  -3   9         72.32         74.88         3.10 o                         
   1  -3   9         14.25         15.41         0.92 o                         
   2  -3   9          0.52          0.44         0.41 o                         
  -4  -2   9         13.92         15.08         2.13 o                         
  -3  -2   9          1.41          1.49         0.90 o                         
  -2  -2   9         91.47         82.63         4.26 o                         
  -1  -2   9         42.08         39.85         1.95 o                         
   0  -2   9          1.22          1.17         0.43 o                         
   1  -2   9          0.52          0.63         0.31 o                         
   2  -2   9         44.78         45.23         1.63 o                         
  -4  -1   9         81.78         82.73         4.66 o                         
  -3  -1   9         78.42         78.21         4.34 o                         
  -2  -1   9         77.21         77.52         4.13 o                         
  -1  -1   9          1.25          1.24         0.45 o                         
   0  -1   9        108.49        103.24         2.58 o                         
   1  -1   9         64.91         62.80         1.78 o                         
   2  -1   9          1.03          1.23         0.39 o                         
  -4   0   9         10.84         10.68         1.81 o                         
  -3   0   9         59.61         53.89         3.64 o                         
  -2   0   9          8.83          9.86         1.64 o                         
  -1   0   9        205.71        199.18         6.55 o                         
   0   0   9          0.67          2.62         1.76 o                         
   1   0   9          5.33          5.65         0.57 o                         
   2   0   9         86.82         92.92         2.61 o                         
  -4   1   9         79.65         90.92         4.93 o                         
  -3   1   9         76.96         79.43         4.38 o                         
  -2   1   9         79.96         77.78         4.22 o                         
  -1   1   9          1.07          2.36         0.91 o                         
   0   1   9        108.71        102.90         4.75 o                         
   1   1   9         63.75         63.53         4.13 o                         
   2   1   9          0.99          1.18         0.35 o                         
  -4   2   9         13.31         13.78         2.08 o                         
  -3   2   9          1.43          1.89         1.06 o                         
  -2   2   9         91.80         96.62         4.72 o                         
  -1   2   9         44.38         44.39         3.18 o                         
   0   2   9          1.30          0.98         0.47 o                         
   1   2   9          0.59          0.11         0.46 o                         
   2   2   9         45.67         43.68         3.14 o                         
  -4   3   9         60.19         66.05         4.22 o                         
  -3   3   9         42.23         46.00         3.37 o                         
  -2   3   9         24.95         26.72         2.51 o                         
  -1   3   9         12.79         12.86         1.81 o                         
   0   3   9         72.44         73.59         5.14 o                         
   1   3   9         14.89         15.78         1.77 o                         
   2   3   9          0.48          0.16         0.63 o                         
  -4   4   9        115.34        121.57         5.72 o                         
  -3   4   9         24.25         22.08         2.44 o                         
  -2   4   9         74.60         70.34         4.13 o                         
  -1   4   9         73.50         70.20         4.09 o                         
   0   4   9         65.90         64.67         2.55 o                         
   1   4   9         33.18         33.77         2.63 o                         
   2   4   9         50.21         55.62         3.61 o                         
  -4   5   9          4.57          4.24         1.25 o                         
  -3   5   9         45.54         47.36         3.50 o                         
  -2   5   9          7.93          7.99         1.56 o                         
  -1   5   9         54.51         55.89         3.68 o                         
   0   5   9         21.86         21.40         1.57 o                         
   1   5   9         93.48         95.98         4.50 o                         
  -4   6   9         45.32         40.10         3.32 o                         
  -3   6   9         26.73         26.51         1.76 o                         
  -2   6   9         45.06         46.81         3.42 o                         
  -1   6   9         29.39         31.05         2.84 o                         
   0   6   9         47.25         48.61         2.42 o                         
   1   6   9         32.35         37.12         2.95 o                         
  -3   7   9         58.34         61.49         2.70 o                         
  -2   7   9         30.79         31.38         2.89 o                         
  -1   7   9         33.42         33.07         2.96 o                         
   0   7   9          3.07          7.11         1.58 o                         
   1   7   9         16.73         18.35         2.22 o                         
  -3   8   9          6.30          5.49         1.34 o                         
  -2   8   9         28.25         28.80         2.81 o                         
  -1   8   9         18.28         18.68         2.25 o                         
   0   8   9         10.81         12.23         2.08 o                         
  -2  -6  10         24.61         24.01         2.44 o                         
  -3  -5  10         34.31         35.34         3.10 o                         
  -2  -5  10         20.98         17.21         2.11 o                         
  -1  -5  10         13.54         13.03         1.83 o                         
   0  -5  10          8.94          9.73         1.69 o                         
  -3  -4  10          8.96          9.69         1.69 o                         
  -2  -4  10         14.94         13.63         1.93 o                         
  -1  -4  10         25.69         27.81         2.30 o                         
   0  -4  10          8.54          9.97         1.12 o                         
  -3  -3  10         62.44         67.88         4.28 o                         
  -2  -3  10          4.80          6.39         1.48 o                         
  -1  -3  10         43.53         40.83         2.16 o                         
   0  -3  10         34.83         36.19         1.69 o                         
   1  -3  10         61.25         65.33         2.83 o                         
  -3  -2  10         21.89         22.86         2.57 o                         
  -2  -2  10        116.76        115.39         5.35 o                         
  -1  -2  10         58.12         52.79         3.58 o                         
   0  -2  10          2.92          3.03         0.56 o                         
   1  -2  10         59.38         58.21         2.68 o                         
  -3  -1  10         64.76         61.09         4.06 o                         
  -2  -1  10          1.48          0.89         0.84 o                         
  -1  -1  10         40.63         42.01         3.24 o                         
   0  -1  10         47.48         53.05         3.63 o                         
   1  -1  10         26.71         31.34         1.59 o                         
  -3   0  10         50.83         48.02         3.64 o                         
  -2   0  10          3.84          3.81         1.29 o                         
  -1   0  10          0.25          0.70         0.78 o                         
   0   0  10          0.75          0.97         0.77 o                         
   1   0  10         47.37         50.07         3.61 o                         
  -3   1  10         61.88         63.89         4.18 o                         
  -2   1  10          1.44          0.43         0.93 o                         
  -1   1  10         39.30         37.85         3.14 o                         
   0   1  10         49.82         51.95         3.71 o                         
   1   1  10         25.52         29.89         2.86 o                         
  -3   2  10         22.22         21.77         2.49 o                         
  -2   2  10        118.51        117.33         5.53 o                         
  -1   2  10         56.91         53.65         3.81 o                         
   0   2  10          2.83          2.61         1.11 o                         
  -3   3  10         64.41         63.17         4.19 o                         
  -2   3  10          4.66          5.79         1.46 o                         
  -1   3  10         42.62         40.97         3.35 o                         
   0   3  10         35.22         37.35         3.20 o                         
  -2   4  10         15.78         14.95         2.11 o                         
  -1   4  10         25.65         25.23         2.65 o                         
                                                                                
