# Supplementary material for: Crystal structures of three halide salts of l-asparagine: an isostructural series
Source: Acta Crystallogr E Crystallogr Commun. 2018 Oct 19;74(Pt 11):1619–23. doi: 10.1107/S2056989018014603 (PMC6218909; doi:10.1107/S2056989018014603)
Supplement: Supplementary file 3 [file e-74-01619-IIsup3.hkl]

data_II                                                             
_shelx_title ' logan_aspar_br in P 21'                                          
_shelx_refln_list_code          4                                               
_shelx_F_calc_maximum       99.33                                               
_exptl_crystal_F_000       232.00                                               
_reflns_d_resolution_high  0.7146                                               
                                                                                
loop_                                                                           
 _space_group_symop_operation_xyz                                               
 'x, y, z'                                                                      
 '-x, y+1/2, -z'                                                                
                                                                                
_cell_length_a     5.2167                                                       
_cell_length_b    10.2784                                                       
_cell_length_c     8.3063                                                       
_cell_angle_alpha  90.000                                                       
_cell_angle_beta  103.606                                                       
_cell_angle_gamma  90.000                                                       
                                                                                
_shelx_F_squared_multiplier     1.000                                           
                                                                                
loop_                                                                           
 _refln_index_h                                                                 
 _refln_index_k                                                                 
 _refln_index_l                                                                 
 _refln_F_squared_calc                                                          
 _refln_F_squared_meas                                                          
 _refln_F_squared_sigma                                                         
 _refln_observed_status                                                         
   1 -14   0        141.80        120.24        20.60 o                         
   1 -13   0        407.80        371.73        23.80 o                         
   2 -13   0        211.06        208.89        26.33 o                         
   3 -13   0         79.96         64.26        15.78 o                         
   0 -12   0         90.13        100.79        16.58 o                         
   1 -12   0        115.73        109.54        12.22 o                         
   2 -12   0         11.14          5.92         6.82 o                         
   3 -12   0        214.33        211.62        26.84 o                         
   1 -11   0        265.71        237.41        16.91 o                         
   2 -11   0        842.19        797.97        48.84 o                         
   3 -11   0         94.56         95.48        11.56 o                         
   4 -11   0          9.72          2.64         5.72 o                         
   0 -10   0       1365.53       1317.47        57.62 o                         
   1 -10   0        333.08        307.23        25.99 o                         
   2 -10   0         18.84         15.36         7.97 o                         
   3 -10   0        140.39        137.12        13.12 o                         
   4 -10   0        415.86        410.89        24.43 o                         
   1  -9   0        405.73        375.03        27.14 o                         
   2  -9   0        777.67        778.62        29.36 o                         
   3  -9   0        110.59         94.73        10.24 o                         
   4  -9   0        112.57        113.04        11.96 o                         
   5  -9   0        321.88        299.58        33.34 o                         
   0  -8   0       1079.69       1068.01        45.37 o                         
   1  -8   0        750.92        761.50        37.95 o                         
   2  -8   0         81.80         78.11         7.89 o                         
   3  -8   0       1101.49       1053.97        54.61 o                         
   4  -8   0        652.46        642.74        28.65 o                         
   5  -8   0         13.80         13.34         4.99 o                         
   1  -7   0        739.74        755.87        24.34 o                         
   2  -7   0        482.45        443.78        18.59 o                         
   3  -7   0        559.60        528.48        25.12 o                         
   4  -7   0          4.74          7.38         4.39 o                         
   5  -7   0        408.76        393.51        22.99 o                         
   0  -6   0       1136.37       1193.16        35.34 o                         
   1  -6   0       1097.28       1093.61        32.84 o                         
   2  -6   0         58.11         66.07         6.55 o                         
   3  -6   0       1190.87       1157.88        47.00 o                         
   4  -6   0        703.42        670.07        26.82 o                         
   5  -6   0        155.80        170.36        14.28 o                         
   1  -5   0       1094.64       1049.60        26.34 o                         
   2  -5   0       3234.84       3179.68        98.70 o                         
   3  -5   0        740.72        720.88        17.73 o                         
   4  -5   0        382.36        373.14        18.24 o                         
   5  -5   0        414.52        405.27        21.79 o                         
   6  -5   0        178.57        213.51        22.42 o                         
   0  -4   0        518.15        617.98        19.20 o                         
   1  -4   0       1688.66       1769.95        25.03 o                         
   2  -4   0         70.34         71.52         4.18 o                         
   3  -4   0       1184.94       1161.07        25.02 o                         
   4  -4   0        478.00        458.40        15.52 o                         
   5  -4   0        205.81        195.03        18.56 o                         
   6  -4   0        152.64        136.91        16.95 o                         
   1  -3   0       4168.99       4184.51        45.68 o                         
   2  -3   0       1508.73       1456.09        21.57 o                         
   3  -3   0        714.68        709.74        14.23 o                         
   4  -3   0         79.88         75.70         4.80 o                         
   5  -3   0        825.18        843.98        27.53 o                         
   6  -3   0        414.72        457.07        31.12 o                         
   0  -2   0       1454.47       1581.85        32.28 o                         
   1  -2   0       2024.71       2090.08        34.42 o                         
   2  -2   0        117.85        115.26         4.11 o                         
   3  -2   0       1500.97       1406.31        26.25 o                         
   4  -2   0       1272.01       1218.20        25.27 o                         
   5  -2   0        272.30        269.66        14.02 o                         
   6  -2   0         16.51          8.12         4.13 o                         
   1  -1   0       1388.90       1352.31        19.92 o                         
   2  -1   0       3187.15       3273.83        63.28 o                         
   3  -1   0        148.92        134.58         7.57 o                         
   4  -1   0         91.48         94.30         6.01 o                         
   5  -1   0        452.74        450.14        15.43 o                         
   6  -1   0        713.89        696.81        27.00 o                         
   1   0   0        702.30        743.93        17.64 o                         
   2   0   0        230.77        270.35        13.74 o                         
   3   0   0         97.46         81.66         7.75 o                         
   4   0   0       2667.69       2577.21        56.37 o                         
   5   0   0         54.36         54.71         5.42 o                         
   6   0   0        294.87        306.44        17.15 o                         
   7   0   0        191.86        163.58        18.55 o                         
   1   1   0       1771.49       1762.64        23.31 o                         
   2   1   0       3347.48       3310.00        47.40 o                         
   3   1   0        164.11        160.02         6.55 o                         
   4   1   0         95.73         82.44         4.69 o                         
   5   1   0        449.30        430.67        20.73 o                         
   6   1   0        691.30        663.26        32.15 o                         
   7   1   0         40.97         28.01         7.97 o                         
   0   2   0       1511.58       1648.12        23.22 o                         
   1   2   0       1613.32       1717.09        19.74 o                         
   2   2   0        139.61        151.36         4.77 o                         
   3   2   0       1389.63       1377.74        40.81 o                         
   4   2   0       1318.85       1343.35        30.89 o                         
   5   2   0        253.72        270.31        22.38 o                         
   6   2   0          6.50          1.10         2.94 o                         
   1   3   0       4408.33       4492.57        43.68 o                         
   2   3   0       1402.03       1423.13        23.59 o                         
   3   3   0        760.39        741.66        32.32 o                         
   4   3   0         47.55         43.10         5.63 o                         
   5   3   0        861.02        872.72        44.48 o                         
   6   3   0        440.48        449.37        22.89 o                         
   0   4   0        546.33        564.53        11.03 o                         
   1   4   0       1733.86       1814.31        29.62 o                         
   2   4   0         65.32         69.49         3.64 o                         
   3   4   0       1118.64       1053.07        41.44 o                         
   4   4   0        386.13        377.51        25.24 o                         
   5   4   0        231.76        236.05        22.23 o                         
   6   4   0        157.13        179.21        21.76 o                         
   1   5   0       1202.57       1240.55        28.55 o                         
   2   5   0       3017.66       2949.22       100.70 o                         
   3   5   0        707.31        686.82        32.56 o                         
   4   5   0        364.23        367.93        25.85 o                         
   5   5   0        447.81        397.21        30.17 o                         
   6   5   0        170.55        160.00        20.56 o                         
   0   6   0       1142.78       1173.53        25.17 o                         
   1   6   0       1233.45       1283.75        25.03 o                         
   2   6   0         72.25         75.43         6.08 o                         
   3   6   0       1345.94       1392.96        52.25 o                         
   4   6   0        688.28        672.36        37.35 o                         
   5   6   0        181.28        187.98        21.21 o                         
   1   7   0        702.46        724.79        17.87 o                         
   2   7   0        434.92        437.85        14.35 o                         
   3   7   0        529.33        523.69        29.70 o                         
   4   7   0         10.68          5.11         4.22 o                         
   5   7   0        418.81        388.82        31.50 o                         
   0   8   0       1053.16       1136.30        41.17 o                         
   1   8   0        768.33        791.11        25.02 o                         
   2   8   0         67.80         74.20         6.02 o                         
   3   8   0       1025.24       1056.14        32.93 o                         
   4   8   0        617.34        678.55        39.96 o                         
   5   8   0         13.23         19.96         6.66 o                         
   1   9   0        382.88        409.88        16.31 o                         
   2   9   0        846.47        845.17        34.16 o                         
   3   9   0        144.54        128.48        11.44 o                         
   4   9   0        124.58        124.15        11.93 o                         
   5   9   0        309.36        326.20        29.35 o                         
   0  10   0       1338.78       1350.40        61.86 o                         
   1  10   0        252.48        277.70        16.54 o                         
   2  10   0         20.25         14.88         3.26 o                         
   3  10   0        155.42        167.26        12.92 o                         
   4  10   0        477.79        519.07        25.27 o                         
   1  11   0        261.63        275.69        18.04 o                         
   2  11   0        931.90       1021.51        56.42 o                         
   3  11   0         96.67         95.33        13.53 o                         
   4  11   0         15.51         23.03         8.36 o                         
   0  12   0        126.43         98.97        18.06 o                         
   1  12   0        115.61        126.22        13.26 o                         
   2  12   0          9.66         17.53         7.30 o                         
   3  12   0        206.85        226.82        23.80 o                         
   1  13   0        349.50        353.58        22.91 o                         
   2  13   0        195.68        290.28        29.62 o                         
   0  14   0        465.35        494.29        43.02 o                         
  -1 -14   1        100.89         94.74        17.35 o                         
   0 -14   1         73.92         76.14        16.99 o                         
  -2 -13   1         82.90         75.23        15.46 o                         
  -1 -13   1         41.78         41.58         7.99 o                         
   0 -13   1        107.17        106.44        12.70 o                         
   1 -13   1        356.20        343.19        34.90 o                         
   2 -13   1        178.83        147.53        21.98 o                         
  -3 -12   1        195.91        203.98        26.54 o                         
  -2 -12   1         68.12         60.18        14.02 o                         
  -1 -12   1        718.16        652.29        30.51 o                         
   0 -12   1        370.33        364.35        22.26 o                         
   1 -12   1         64.33         66.53        12.89 o                         
   2 -12   1         36.78         38.69        11.51 o                         
   3 -12   1        364.74        338.53        35.18 o                         
  -4 -11   1         38.79         38.84        10.45 o                         
  -3 -11   1        308.48        308.45        20.39 o                         
  -2 -11   1        451.17        410.04        33.27 o                         
  -1 -11   1         53.70         51.11         8.23 o                         
   0 -11   1        298.32        271.66        17.99 o                         
   1 -11   1        278.62        254.65        24.76 o                         
   2 -11   1        201.82        198.72        23.82 o                         
   3 -11   1         18.55         19.61        10.24 o                         
   4 -11   1        304.50        279.15        33.30 o                         
  -4 -10   1        593.15        580.35        28.45 o                         
  -3 -10   1         42.29         42.26         9.93 o                         
  -2 -10   1         43.65         44.13         6.69 o                         
  -1 -10   1        328.54        320.96        18.62 o                         
   0 -10   1        711.64        680.22        27.62 o                         
   1 -10   1        109.97         82.43        13.55 o                         
   2 -10   1        339.84        327.81        29.06 o                         
   3 -10   1        552.56        521.16        26.98 o                         
   4 -10   1        238.27        229.25        24.03 o                         
  -5  -9   1         36.66         38.85         9.39 o                         
  -4  -9   1          6.87         12.48        12.76 o                         
  -3  -9   1        458.43        411.28        20.99 o                         
  -2  -9   1        927.06        868.28        30.17 o                         
  -1  -9   1        101.29        107.76        14.40 o                         
   0  -9   1         36.48         26.93         5.44 o                         
   1  -9   1        999.82        921.16        45.60 o                         
   2  -9   1        782.40        776.79        44.45 o                         
   3  -9   1         20.06         14.73         5.83 o                         
   4  -9   1        116.68        103.29        11.87 o                         
   5  -9   1        344.76        304.24        34.23 o                         
  -5  -8   1        459.89        467.52        28.01 o                         
  -4  -8   1        201.74        198.51        14.73 o                         
  -3  -8   1         90.89         92.07        18.94 o                         
  -2  -8   1         37.04         39.02         5.43 o                         
  -1  -8   1       1510.42       1497.97        39.20 o                         
   0  -8   1        727.37        705.05        35.55 o                         
   1  -8   1         24.36         24.50         6.74 o                         
   2  -8   1        286.77        284.81        16.21 o                         
   3  -8   1        687.70        649.00        27.07 o                         
   4  -8   1        430.47        403.38        22.80 o                         
   5  -8   1         27.22         15.16        11.82 o                         
  -5  -7   1        269.74        247.41        17.51 o                         
  -4  -7   1         32.68         36.01         4.41 o                         
  -3  -7   1       1172.86       1110.48        70.61 o                         
  -2  -7   1       1441.58       1415.44        39.38 o                         
  -1  -7   1        414.30        422.30        23.25 o                         
   0  -7   1         56.84         59.49         4.19 o                         
   1  -7   1       2237.29       2375.30        77.92 o                         
   2  -7   1        667.90        674.65        24.95 o                         
   3  -7   1        164.90        159.13        12.26 o                         
   4  -7   1        103.30         94.42        10.66 o                         
   5  -7   1        575.48        584.11        46.17 o                         
  -6  -6   1          6.18         18.04         8.90 o                         
  -5  -6   1        501.91        452.86        23.58 o                         
  -4  -6   1       1061.03       1045.36        34.31 o                         
  -3  -6   1        213.00        190.62         8.86 o                         
  -2  -6   1        205.02        207.77        10.87 o                         
  -1  -6   1        895.90        921.41        28.93 o                         
   0  -6   1       2859.18       2927.80        53.62 o                         
   1  -6   1         55.38         51.16         5.68 o                         
   2  -6   1        805.06        774.97        28.05 o                         
   3  -6   1        420.23        376.97        18.41 o                         
   4  -6   1        442.39        411.61        21.40 o                         
   5  -6   1          3.30          6.17         4.26 o                         
  -6  -5   1        532.98        597.07        37.26 o                         
  -5  -5   1         74.66         78.91        12.02 o                         
  -4  -5   1        184.35        182.13         9.27 o                         
  -3  -5   1        171.44        179.99         8.24 o                         
  -2  -5   1       1501.84       1447.54        22.57 o                         
  -1  -5   1        247.05        246.71        10.76 o                         
   0  -5   1       2108.67       2156.77        39.85 o                         
   1  -5   1        954.86       1002.81        27.26 o                         
   2  -5   1       1526.75       1506.41        37.51 o                         
   3  -5   1        242.21        247.35         9.42 o                         
   4  -5   1        681.87        700.71        26.04 o                         
   5  -5   1        458.14        419.84        24.90 o                         
   6  -5   1        189.13        235.85        23.64 o                         
  -6  -4   1         25.90         16.42         7.68 o                         
  -5  -4   1        448.71        415.54        27.17 o                         
  -4  -4   1       1795.60       1741.13        34.89 o                         
  -3  -4   1        492.91        477.05        13.73 o                         
  -2  -4   1         94.01         94.30         4.15 o                         
  -1  -4   1       1088.06       1045.51        14.34 o                         
   0  -4   1       3793.43       3959.73        54.88 o                         
   1  -4   1        510.18        548.27        17.24 o                         
   2  -4   1        762.86        746.47        22.27 o                         
   3  -4   1       1127.45       1107.51        29.81 o                         
   4  -4   1        701.48        676.15        24.96 o                         
   5  -4   1         28.95         29.85         5.27 o                         
   6  -4   1        400.78        382.12        29.52 o                         
  -6  -3   1        262.22        271.38        23.32 o                         
  -5  -3   1        664.36        659.99        26.28 o                         
  -4  -3   1        350.53        350.88        14.71 o                         
  -3  -3   1       1796.00       1770.40        31.55 o                         
  -2  -3   1        674.35        673.11        17.33 o                         
  -1  -3   1       3180.70       3298.28        35.85 o                         
   0  -3   1        934.04       1010.26        14.19 o                         
   1  -3   1       4027.26       3895.58        47.73 o                         
   2  -3   1        954.22        891.06        19.21 o                         
   3  -3   1        148.08        160.28         7.65 o                         
   4  -3   1        528.79        530.12        13.02 o                         
   5  -3   1        596.62        592.72        22.59 o                         
   6  -3   1        319.86        318.04        17.78 o                         
  -6  -2   1          8.33          5.66         4.77 o                         
  -5  -2   1        469.18        450.49        19.02 o                         
  -4  -2   1        742.85        695.17        20.21 o                         
  -3  -2   1        876.87        858.25        22.17 o                         
  -2  -2   1        806.69        790.75        16.27 o                         
  -1  -2   1       9760.10       9206.00        93.39 o                         
   0  -2   1       1402.95       1523.98        27.82 o                         
   1  -2   1        553.81        529.42        10.07 o                         
   2  -2   1        619.45        664.12        11.67 o                         
   3  -2   1       2488.34       2411.31        45.07 o                         
   4  -2   1        394.99        409.04        12.46 o                         
   5  -2   1        108.32        112.83         9.32 o                         
   6  -2   1        152.26        156.64        12.40 o                         
  -6  -1   1        566.87        570.29        33.48 o                         
  -5  -1   1        400.39        398.14        18.34 o                         
  -4  -1   1         20.21         20.63         2.85 o                         
  -3  -1   1       1971.54       1911.96        35.79 o                         
  -2  -1   1       4386.31       4308.81        75.59 o                         
  -1  -1   1       1483.38       1489.66        31.87 o                         
   0  -1   1        955.82       1060.57        52.60 o                         
   1  -1   1       2629.05       2802.63        46.98 o                         
   2  -1   1       2089.54       2174.75        32.83 o                         
   3  -1   1        164.93        175.57         7.00 o                         
   4  -1   1        559.39        566.36        17.34 o                         
   5  -1   1        998.01        993.42        48.72 o                         
   6  -1   1         57.80         51.89         7.54 o                         
  -7   0   1         20.27         22.34         6.06 o                         
  -6   0   1         30.92         36.47         6.83 o                         
  -5   0   1        499.15        484.64        21.14 o                         
  -4   0   1       1139.69       1091.81        23.80 o                         
  -3   0   1        373.47        352.19        10.74 o                         
  -2   0   1       1019.03       1004.28        16.40 o                         
  -1   0   1        338.85        382.46         8.00 o                         
   1   0   1        764.77        757.56        19.15 o                         
   2   0   1       2247.59       2139.70        40.70 o                         
   3   0   1       2688.21       2681.26        54.73 o                         
   4   0   1        539.22        543.80        19.25 o                         
   5   0   1         69.37         68.56         5.85 o                         
   6   0   1        238.24        258.60        24.28 o                         
  -7   1   1        219.83        222.58        21.33 o                         
  -6   1   1        577.02        591.98        27.07 o                         
  -5   1   1        302.11        317.19        39.63 o                         
  -4   1   1          6.82          5.53         2.10 o                         
  -3   1   1       1927.19       1866.33        30.90 o                         
  -2   1   1       4404.62       4146.53        62.74 o                         
  -1   1   1       1273.92       1266.87        36.83 o                         
   1   1   1       2485.02       2574.91        25.94 o                         
   2   1   1       2190.51       2188.54        80.40 o                         
   3   1   1        154.19        167.04        13.34 o                         
   4   1   1        546.05        553.15        19.35 o                         
   5   1   1       1075.93       1085.13        32.74 o                         
   6   1   1         97.58         99.73         9.90 o                         
  -7   2   1        334.98        335.93        26.39 o                         
  -6   2   1          5.09          1.03        10.31 o                         
  -5   2   1        454.69        475.85        29.71 o                         
  -4   2   1        833.21        823.84        28.04 o                         
  -3   2   1        910.66        917.16        35.70 o                         
  -2   2   1        754.15        769.93        12.29 o                         
  -1   2   1       9865.97       9441.53       130.27 o                         
   0   2   1       1634.40       1793.16        21.59 o                         
   1   2   1        632.51        650.91        10.73 o                         
   2   2   1        422.81        452.26        10.40 o                         
   3   2   1       2518.08       2432.36        47.30 o                         
   4   2   1        433.77        428.24        26.20 o                         
   5   2   1        109.68        108.28         9.24 o                         
   6   2   1        163.38        179.93        13.48 o                         
  -6   3   1        287.19        338.56        21.94 o                         
  -5   3   1        602.11        605.82        34.88 o                         
  -4   3   1        303.30        300.40        13.19 o                         
  -3   3   1       1859.04       1983.40        62.02 o                         
  -2   3   1        877.59        867.71        40.43 o                         
  -1   3   1       2836.28       2946.56        47.21 o                         
   0   3   1        902.74       1003.12        15.09 o                         
   1   3   1       4030.59       4049.41        49.18 o                         
   2   3   1       1145.09       1171.06        26.04 o                         
   3   3   1        125.56        123.11         7.68 o                         
   4   3   1        485.21        478.58        28.81 o                         
   5   3   1        564.08        578.12        22.06 o                         
   6   3   1        296.11        312.08        29.04 o                         
  -6   4   1         23.49         25.16         9.48 o                         
  -5   4   1        460.46        449.36        30.06 o                         
  -4   4   1       1928.40       1986.64        68.71 o                         
  -3   4   1        502.99        510.61        26.14 o                         
  -2   4   1         72.75         63.97         3.66 o                         
  -1   4   1       1137.49       1074.15        24.37 o                         
   0   4   1       3710.58       3786.99        46.87 o                         
   1   4   1        451.24        545.73        12.67 o                         
   2   4   1        709.55        724.47        14.42 o                         
   3   4   1       1210.29       1207.33        46.49 o                         
   4   4   1        709.77        669.36        35.79 o                         
   5   4   1         29.85         28.14         9.00 o                         
   6   4   1        345.42        357.34        31.80 o                         
  -6   5   1        504.93        493.29        36.46 o                         
  -5   5   1         91.51        101.07        14.43 o                         
  -4   5   1        173.58        165.43        16.14 o                         
  -3   5   1        221.85        232.37        17.33 o                         
  -2   5   1       1625.37       1481.19        73.91 o                         
  -1   5   1        273.26        283.28         9.21 o                         
   0   5   1       2072.41       2174.66        37.40 o                         
   1   5   1        784.31        798.94        14.09 o                         
   2   5   1       1648.27       1751.59        30.64 o                         
   3   5   1        245.86        250.02        18.96 o                         
   4   5   1        758.14        745.69        39.50 o                         
   5   5   1        430.13        458.75        33.28 o                         
  -6   6   1          9.75         14.80         8.30 o                         
  -5   6   1        416.52        385.47        29.15 o                         
  -4   6   1        959.66        921.25        43.66 o                         
  -3   6   1        133.76        139.23        10.44 o                         
  -2   6   1        255.66        261.71         8.42 o                         
  -1   6   1        803.22        795.03        14.53 o                         
   0   6   1       2792.88       2817.36        44.99 o                         
   1   6   1         57.22         62.27         4.13 o                         
   2   6   1        784.52        785.29        22.44 o                         
   3   6   1        390.74        406.37        25.70 o                         
   4   6   1        473.20        479.14        31.45 o                         
   5   6   1          3.03          0.04         5.35 o                         
  -6   7   1        445.30        487.76        34.74 o                         
  -5   7   1        305.89        326.21        25.37 o                         
  -4   7   1         47.50         47.79         6.69 o                         
  -3   7   1       1160.07       1109.08        65.24 o                         
  -2   7   1       1452.80       1497.12        20.72 o                         
  -1   7   1        495.61        507.19        12.16 o                         
   0   7   1         99.97         97.83         5.53 o                         
   1   7   1       2146.66       2228.27        32.78 o                         
   2   7   1        673.22        697.57        32.10 o                         
   3   7   1        175.59        148.94        15.29 o                         
   4   7   1        148.65        157.13        18.55 o                         
   5   7   1        527.68        558.29        39.78 o                         
  -5   8   1        501.19        519.77        25.01 o                         
  -4   8   1        241.99        236.59        15.36 o                         
  -3   8   1        133.76        126.86        10.02 o                         
  -2   8   1         36.88         45.30         4.59 o                         
  -1   8   1       1497.07       1525.68        27.51 o                         
   0   8   1        715.78        719.60        18.30 o                         
   1   8   1         20.08         17.73         2.87 o                         
   2   8   1        381.75        389.82        14.70 o                         
   3   8   1        682.64        650.12        35.65 o                         
   4   8   1        423.62        478.04        33.46 o                         
   5   8   1         26.68         23.08         9.52 o                         
  -5   9   1         32.34         44.26         8.02 o                         
  -4   9   1         13.40         12.04         3.94 o                         
  -3   9   1        466.65        478.10        20.97 o                         
  -2   9   1        853.43        801.21        36.48 o                         
  -1   9   1         90.39         97.79         6.58 o                         
   0   9   1         51.23         50.28         5.32 o                         
   1   9   1       1078.49       1123.07        26.34 o                         
   2   9   1        695.56        716.45        21.43 o                         
   3   9   1         16.82         20.36         4.94 o                         
   4   9   1         73.23         61.54         8.95 o                         
  -5  10   1        182.27        176.53        21.47 o                         
  -4  10   1        531.14        522.56        24.95 o                         
  -3  10   1         57.52         58.00         7.63 o                         
  -2  10   1         30.63         35.30         5.80 o                         
  -1  10   1        380.97        424.85        35.30 o                         
   0  10   1        759.36        817.23        63.53 o                         
   1  10   1        136.82        138.94         8.51 o                         
   2  10   1        319.96        334.43        14.57 o                         
   3  10   1        523.03        525.18        24.05 o                         
   4  10   1        229.92        235.39        17.36 o                         
  -4  11   1         43.36         29.06         8.67 o                         
  -3  11   1        279.70        270.76        25.13 o                         
  -2  11   1        388.25        420.78        31.26 o                         
  -1  11   1         51.05         45.38         8.43 o                         
   0  11   1        275.52        323.59        20.43 o                         
   1  11   1        330.91        350.74        19.57 o                         
   2  11   1        176.59        175.47        14.24 o                         
   3  11   1         16.59         10.34         4.27 o                         
   4  11   1        277.56        281.39        27.90 o                         
  -3  12   1        190.43        225.94        24.65 o                         
  -2  12   1         59.79         99.75        17.66 o                         
  -1  12   1        705.50        759.93        92.97 o                         
   0  12   1        360.68        377.84        23.79 o                         
   1  12   1         55.45         47.31         7.87 o                         
   2  12   1         36.77         39.85         7.14 o                         
  -2  13   1        120.02        187.14        25.10 o                         
  -1  13   1         54.86         51.50        12.37 o                         
   0  13   1        129.21        114.84        14.19 o                         
   1  13   1        379.12        416.92        28.86 o                         
   2  13   1        187.17        206.08        23.49 o                         
   0  14   1         67.59         73.31        19.22 o                         
   1  14   1         47.16         62.23        13.79 o                         
   0 -14   2        141.16        150.79        21.72 o                         
  -1 -13   2         16.86         14.95         5.86 o                         
   0 -13   2         69.41         77.35        10.96 o                         
   1 -13   2        253.03        270.83        20.10 o                         
  -3 -12   2         10.71          2.82         5.78 o                         
  -2 -12   2        122.30        112.73        12.87 o                         
  -1 -12   2        335.15        317.97        20.77 o                         
   0 -12   2        309.10        338.28        21.49 o                         
   1 -12   2        132.57        122.99        19.02 o                         
   2 -12   2        278.85        273.62        30.01 o                         
  -4 -11   2         63.56         56.81        12.01 o                         
  -3 -11   2        253.04        233.39        22.17 o                         
  -2 -11   2        265.62        233.21        13.25 o                         
  -1 -11   2         18.57         15.40         5.44 o                         
   0 -11   2        355.22        334.57        26.29 o                         
   1 -11   2        763.21        719.91        44.96 o                         
   2 -11   2         92.31        107.71        18.13 o                         
   3 -11   2         11.06          1.78         6.15 o                         
  -4 -10   2        320.89        304.35        26.12 o                         
  -3 -10   2         34.72         37.20         9.42 o                         
  -2 -10   2        692.00        670.59        26.74 o                         
  -1 -10   2        487.90        480.18        23.05 o                         
   0 -10   2        195.79        170.65        13.41 o                         
   1 -10   2         13.43          8.84         6.14 o                         
   2 -10   2        557.16        564.45        39.88 o                         
   3 -10   2        328.87        349.47        33.78 o                         
   4 -10   2          5.98          0.11         5.94 o                         
  -5  -9   2          1.95          4.33         5.29 o                         
  -4  -9   2        463.54        457.01        30.73 o                         
  -3  -9   2        897.05        846.95        59.99 o                         
  -2  -9   2        281.84        271.14        28.77 o                         
  -1  -9   2         12.72         12.25         3.17 o                         
   0  -9   2        770.15        785.51        41.29 o                         
   1  -9   2        659.07        625.45        37.53 o                         
   2  -9   2         85.97         85.80        14.66 o                         
   3  -9   2         43.86         33.99        10.44 o                         
   4  -9   2        360.62        383.85        24.28 o                         
  -5  -8   2        595.54        622.72        38.36 o                         
  -4  -8   2        243.89        248.44        16.96 o                         
  -3  -8   2         73.16         66.87         7.69 o                         
  -2  -8   2        147.82        127.03        30.77 o                         
  -1  -8   2       1631.20       1544.84        32.08 o                         
   0  -8   2        162.39        155.91        16.77 o                         
   1  -8   2         27.25         22.55         8.06 o                         
   2  -8   2        454.42        482.82        33.42 o                         
   3  -8   2        987.81        965.48        36.31 o                         
   4  -8   2         34.12         36.27         8.30 o                         
   5  -8   2        155.87        142.22        23.95 o                         
  -5  -7   2         79.95         86.56        13.58 o                         
  -4  -7   2        217.26        208.85        10.82 o                         
  -3  -7   2       1109.65       1054.29        35.43 o                         
  -2  -7   2        263.59        247.80        12.42 o                         
  -1  -7   2        168.20        179.74         8.23 o                         
   0  -7   2       1076.60       1069.62        24.76 o                         
   1  -7   2       1253.55       1231.46        51.45 o                         
   2  -7   2        606.55        590.73        24.25 o                         
   3  -7   2         71.88         61.08         7.89 o                         
   4  -7   2        603.12        556.23        27.08 o                         
   5  -7   2        131.14        119.39        13.38 o                         
  -6  -6   2        201.56        201.44        21.64 o                         
  -5  -6   2        290.42        315.68        24.68 o                         
  -4  -6   2        607.04        601.91        18.64 o                         
  -3  -6   2        147.51        139.00         7.72 o                         
  -2  -6   2       1509.12       1480.00        28.57 o                         
  -1  -6   2       1434.72       1425.42        32.27 o                         
   0  -6   2        198.19        180.77         6.82 o                         
   1  -6   2         42.60         48.07         8.08 o                         
   2  -6   2       1279.50       1283.80        36.92 o                         
   3  -6   2       1333.49       1333.39        56.15 o                         
   4  -6   2         38.94         36.50         6.89 o                         
   5  -6   2         79.60         89.09        20.48 o                         
  -6  -5   2        539.23        571.58        36.10 o                         
  -5  -5   2         35.23         32.15         7.42 o                         
  -4  -5   2        656.27        626.28        18.66 o                         
  -3  -5   2        878.04        887.68        16.28 o                         
  -2  -5   2       1401.51       1347.54        39.66 o                         
  -1  -5   2         31.96         37.93         3.08 o                         
   0  -5   2       1939.31       1946.87        61.78 o                         
   1  -5   2        493.81        390.03        68.06 o                         
   2  -5   2        104.57        115.88         7.06 o                         
   3  -5   2         81.25         83.71         5.62 o                         
   4  -5   2       1157.88       1161.45        38.38 o                         
   5  -5   2        582.55        582.61        63.66 o                         
  -6  -4   2        328.22        357.45        27.32 o                         
  -5  -4   2        452.37        434.85        20.32 o                         
  -4  -4   2        698.97        705.60        46.22 o                         
  -3  -4   2         47.30         52.68         3.81 o                         
  -2  -4   2       3775.83       3646.50        55.91 o                         
  -1  -4   2       1692.58       1630.84        21.23 o                         
   0  -4   2       1351.98       1399.93        81.65 o                         
   1  -4   2        229.53        251.68        11.97 o                         
   2  -4   2       1497.89       1472.35        28.65 o                         
   3  -4   2        637.84        610.28        16.78 o                         
   4  -4   2        184.52        187.94         9.93 o                         
   5  -4   2        113.02        130.63        16.79 o                         
   6  -4   2        182.23        233.29        23.76 o                         
  -6  -3   2        321.81        356.15        26.86 o                         
  -5  -3   2         55.89         56.47         9.24 o                         
  -4  -3   2         72.45         75.46         6.96 o                         
  -3  -3   2       2058.45       2020.31        29.86 o                         
  -2  -3   2       1399.48       1403.60        25.65 o                         
  -1  -3   2       2011.97       2163.43        42.69 o                         
   0  -3   2        307.00        311.68        21.30 o                         
   1  -3   2       3695.58       3885.53        57.30 o                         
   2  -3   2       1752.07       1784.70        31.63 o                         
   3  -3   2        490.32        487.31        14.69 o                         
   4  -3   2        829.80        785.32        21.83 o                         
   5  -3   2        422.84        430.82        19.76 o                         
   6  -3   2         43.70         41.64        10.52 o                         
  -6  -2   2        114.92        117.57        15.68 o                         
  -5  -2   2       1345.24       1289.77        53.33 o                         
  -4  -2   2        699.96        672.75        22.23 o                         
  -3  -2   2         57.53         59.26         7.09 o                         
  -2  -2   2         36.21         29.92         2.84 o                         
  -1  -2   2       4381.13       4316.17        57.89 o                         
   0  -2   2       3053.84       3219.56        41.54 o                         
   1  -2   2       1479.25       1503.88        22.14 o                         
   2  -2   2       1228.82       1160.61        26.45 o                         
   3  -2   2       1148.02       1059.68        21.29 o                         
   4  -2   2        478.64        464.67        32.30 o                         
   5  -2   2        481.27        477.94        20.93 o                         
   6  -2   2        549.43        561.77        25.27 o                         
  -6  -1   2        422.79        400.25        29.85 o                         
  -5  -1   2         98.15         91.41        13.07 o                         
  -4  -1   2        974.14        922.77        27.64 o                         
  -3  -1   2       1865.90       1775.36        72.02 o                         
  -2  -1   2       1115.81       1150.94        29.71 o                         
  -1  -1   2        218.74        236.06        13.73 o                         
   0  -1   2       4372.75       4129.32        73.44 o                         
   1  -1   2       3647.42       3757.88        50.21 o                         
   2  -1   2        358.80        365.74        12.25 o                         
   3  -1   2        249.39        256.47        11.52 o                         
   4  -1   2        597.25        614.59        16.28 o                         
   5  -1   2        601.74        584.52        23.28 o                         
   6  -1   2         50.26         57.33         8.20 o                         
  -7   0   2         41.38         42.28         9.81 o                         
  -6   0   2         23.58         19.01         7.60 o                         
  -5   0   2       1076.72       1072.65        51.10 o                         
  -4   0   2        948.65        972.60        29.51 o                         
  -3   0   2          8.57          7.58         2.34 o                         
  -2   0   2        776.46        834.77        33.91 o                         
  -1   0   2       2880.99       2946.62        30.05 o                         
   0   0   2        738.58        763.89        17.62 o                         
   1   0   2          2.72          5.09         0.58 o                         
   2   0   2       1798.72       1735.72       101.74 o                         
   3   0   2       1307.43       1267.73        49.28 o                         
   4   0   2          2.35          1.21         2.17 o                         
   5   0   2         45.84         49.26        10.24 o                         
   6   0   2        485.18        509.46        23.81 o                         
  -6   1   2        455.38        437.34        35.13 o                         
  -5   1   2        120.61        120.68        17.34 o                         
  -4   1   2       1014.92       1019.39        24.47 o                         
  -3   1   2       1801.81       1797.12       160.68 o                         
  -2   1   2        901.94        884.19        21.87 o                         
  -1   1   2        188.28        192.58         8.70 o                         
   0   1   2       4585.69       4750.76        79.83 o                         
   1   1   2       3738.87       3979.29        44.66 o                         
   2   1   2        248.41        240.39        20.00 o                         
   3   1   2        200.31        199.43        21.17 o                         
   4   1   2        563.04        626.01        21.58 o                         
   5   1   2        583.64        571.36        22.83 o                         
   6   1   2         44.21         34.63         9.88 o                         
  -6   2   2        131.57        126.69        19.53 o                         
  -5   2   2       1490.48       1484.05        44.83 o                         
  -4   2   2        570.77        579.88        29.70 o                         
  -3   2   2         55.56         72.77         8.80 o                         
  -2   2   2        121.03        113.98         7.49 o                         
  -1   2   2       4770.05       5117.25        86.42 o                         
   0   2   2       2808.73       2976.89        42.79 o                         
   1   2   2       1452.31       1643.55       132.68 o                         
   2   2   2       1301.33       1237.09        27.59 o                         
   3   2   2       1179.45       1208.57        32.48 o                         
   4   2   2        431.97        414.53        16.58 o                         
   5   2   2        392.86        386.27        18.17 o                         
   6   2   2        533.90        531.79        39.56 o                         
  -7   3   2        325.99        318.58        35.49 o                         
  -6   3   2        296.35        270.44        29.97 o                         
  -5   3   2         69.17         77.31        12.30 o                         
  -4   3   2        114.83        112.31         8.27 o                         
  -3   3   2       1977.77       1933.78        72.54 o                         
  -2   3   2       1337.57       1430.96        31.09 o                         
  -1   3   2       1920.33       2098.82        38.26 o                         
   0   3   2        345.23        365.09        17.37 o                         
   1   3   2       3768.95       3889.49        79.28 o                         
   2   3   2       1605.30       1619.51        35.69 o                         
   3   3   2        476.67        475.76         9.98 o                         
   4   3   2        914.50        945.40        27.14 o                         
   5   3   2        520.25        567.88        36.93 o                         
   6   3   2         40.92         44.41        12.06 o                         
  -6   4   2        302.28        332.07        29.51 o                         
  -5   4   2        437.68        457.15        30.33 o                         
  -4   4   2        622.65        635.21        27.85 o                         
  -3   4   2         45.06         43.34         6.05 o                         
  -2   4   2       3700.21       3739.82        67.05 o                         
  -1   4   2       1744.62       1977.82        93.03 o                         
   0   4   2       1477.97       1643.07        71.23 o                         
   1   4   2        197.05        208.45        10.72 o                         
   2   4   2       1609.47       1694.43        42.11 o                         
   3   4   2        633.02        672.60        18.92 o                         
   4   4   2        177.81        194.93        12.74 o                         
   5   4   2         93.90        104.63        16.11 o                         
  -6   5   2        570.81        614.24        27.01 o                         
  -5   5   2         28.00         31.17         6.06 o                         
  -4   5   2        708.56        707.65        24.60 o                         
  -3   5   2        856.94        869.60        27.70 o                         
  -2   5   2       1302.19       1378.71        25.90 o                         
  -1   5   2         43.02         54.58         4.46 o                         
   0   5   2       2048.33       2171.25       139.58 o                         
   1   5   2        598.31        655.68        15.80 o                         
   2   5   2         52.24         48.90         3.59 o                         
   3   5   2         58.76         65.33         4.80 o                         
   4   5   2       1064.96       1039.91        49.90 o                         
   5   5   2        559.59        527.26        37.86 o                         
  -6   6   2        233.38        240.19        18.54 o                         
  -5   6   2        293.50        310.51        17.73 o                         
  -4   6   2        695.59        678.30        30.85 o                         
  -3   6   2        153.80        168.04        11.73 o                         
  -2   6   2       1500.95       1507.39        28.83 o                         
  -1   6   2       1218.01       1264.46        26.21 o                         
   0   6   2        240.54        226.58         9.03 o                         
   1   6   2         66.82         78.65         7.21 o                         
   2   6   2       1323.26       1279.07        48.83 o                         
   3   6   2       1227.34       1288.97        53.26 o                         
   4   6   2         58.31         67.17        12.42 o                         
   5   6   2         89.71         78.71        15.07 o                         
  -6   7   2         65.68         68.77        13.38 o                         
  -5   7   2         72.69         84.49         9.85 o                         
  -4   7   2        246.84        254.57        15.02 o                         
  -3   7   2       1088.01       1123.80        32.30 o                         
  -2   7   2        301.54        330.43        14.72 o                         
  -1   7   2        178.34        208.49         8.73 o                         
   0   7   2       1106.87       1140.92        24.46 o                         
   1   7   2       1244.21       1275.79        34.89 o                         
   2   7   2        636.57        622.98        32.19 o                         
   3   7   2         74.09         93.09        13.04 o                         
   4   7   2        568.96        560.51        37.02 o                         
   5   7   2        123.28        139.07        20.00 o                         
  -5   8   2        517.66        530.76        25.25 o                         
  -4   8   2        253.75        274.84        16.29 o                         
  -3   8   2         76.91         76.80         7.92 o                         
  -2   8   2        165.58        171.61         8.26 o                         
  -1   8   2       1603.84       1801.25        61.41 o                         
   0   8   2        196.34        211.11         9.49 o                         
   1   8   2         28.52         35.95         5.28 o                         
   2   8   2        422.03        448.05        27.33 o                         
   3   8   2       1015.36       1079.01        50.35 o                         
   4   8   2         32.18         18.52         7.59 o                         
  -5   9   2          3.21         -3.40         6.84 o                         
  -4   9   2        412.24        430.64        21.59 o                         
  -3   9   2        876.31        932.02        31.09 o                         
  -2   9   2        354.45        400.35        19.11 o                         
  -1   9   2         12.42         10.69         6.04 o                         
   0   9   2        716.52        706.65        19.33 o                         
   1   9   2        613.16        641.07        19.41 o                         
   2   9   2        134.06        146.26        11.07 o                         
   3   9   2         62.92         62.84        11.62 o                         
   4   9   2        413.77        445.84        34.88 o                         
  -4  10   2        316.64        301.78        26.56 o                         
  -3  10   2         33.10         19.92         8.63 o                         
  -2  10   2        694.27        759.09        42.92 o                         
  -1  10   2        557.73        521.02        26.79 o                         
   0  10   2        130.47        136.49        21.09 o                         
   1  10   2         26.56         33.64         4.46 o                         
   2  10   2        497.99        530.27        22.86 o                         
   3  10   2        368.25        394.64        29.52 o                         
   4  10   2          0.27         -1.21         5.64 o                         
  -3  11   2        295.19        322.92        29.22 o                         
  -2  11   2        243.55        259.37        26.70 o                         
  -1  11   2         25.82          3.73         7.33 o                         
   0  11   2        338.17        340.99        19.73 o                         
   1  11   2        728.36        747.04        30.01 o                         
   2  11   2         94.79         87.37         9.52 o                         
   3  11   2         14.43         12.54         4.55 o                         
   4  11   2        212.89        213.84        25.10 o                         
  -2  12   2        134.11        139.64        20.75 o                         
  -1  12   2        365.59        327.55        36.93 o                         
   0  12   2        316.90        401.92        23.07 o                         
   1  12   2        119.82        125.11        12.66 o                         
   2  12   2        276.27        286.65        26.45 o                         
  -1  13   2         14.71         11.01        12.03 o                         
   0  13   2         52.36         60.23         9.75 o                         
   1  13   2        261.92        293.41        20.37 o                         
   0 -13   3        225.24        215.50        24.19 o                         
  -2 -12   3        209.41        195.20        23.46 o                         
  -1 -12   3        222.84        235.27        17.96 o                         
   0 -12   3         18.71         25.23         6.82 o                         
   1 -12   3        108.17         87.79        16.41 o                         
   2 -12   3        326.47        344.69        34.17 o                         
  -4 -11   3        500.53        494.54        34.25 o                         
  -3 -11   3        311.90        301.14        24.33 o                         
  -2 -11   3         19.61          9.74         6.11 o                         
  -1 -11   3        189.52        176.99        14.41 o                         
   0 -11   3        415.43        436.16        23.03 o                         
   1 -11   3        139.93        120.46        17.73 o                         
   2 -11   3         34.16         41.13        11.52 o                         
   3 -11   3        199.85        199.50        27.18 o                         
  -4 -10   3         32.12         29.91         8.45 o                         
  -3 -10   3          6.35         19.29         7.62 o                         
  -2 -10   3        790.87        772.78        23.58 o                         
  -1 -10   3        642.68        594.75        25.96 o                         
   0 -10   3         14.99         32.10        10.09 o                         
   1 -10   3         93.86         72.43        13.31 o                         
   2 -10   3        600.11        584.00        41.78 o                         
   3 -10   3        271.56        286.90        31.33 o                         
  -5  -9   3          4.17         -0.20         5.41 o                         
  -4  -9   3        271.55        294.26        23.76 o                         
  -3  -9   3        353.21        368.85        24.29 o                         
  -2  -9   3         61.17         53.45         5.53 o                         
  -1  -9   3        188.86        185.21         9.77 o                         
   0  -9   3       1254.10       1145.27        51.82 o                         
   1  -9   3        606.03        566.09        36.34 o                         
   2  -9   3         43.21         44.47        12.16 o                         
   3  -9   3        307.41        284.04        29.81 o                         
   4  -9   3        444.03        504.95        43.09 o                         
  -5  -8   3        580.78        530.57        35.01 o                         
  -4  -8   3         85.71         90.11         8.92 o                         
  -3  -8   3        517.93        499.51        16.81 o                         
  -2  -8   3        660.49        662.92        32.44 o                         
  -1  -8   3        574.39        543.66        19.28 o                         
   0  -8   3        256.95        259.95        20.95 o                         
   1  -8   3        784.07        800.76        42.10 o                         
   2  -8   3        672.33        683.48        41.35 o                         
   3  -8   3         30.54         38.03        10.95 o                         
   4  -8   3         13.50          9.81         5.61 o                         
  -5  -7   3        169.02        172.72        12.46 o                         
  -4  -7   3        422.19        413.83        18.56 o                         
  -3  -7   3        759.83        749.63        20.42 o                         
  -2  -7   3        100.13         98.79         6.26 o                         
  -1  -7   3        303.36        303.07        11.48 o                         
   0  -7   3        704.51        674.04        17.55 o                         
   1  -7   3        507.18        486.98        30.42 o                         
   2  -7   3          0.80         14.04         6.87 o                         
   3  -7   3        476.41        458.96        23.68 o                         
   4  -7   3        691.63        669.52        31.27 o                         
   5  -7   3        216.91        166.81        24.96 o                         
  -6  -6   3        281.83        275.49        25.54 o                         
  -5  -6   3        564.43        576.47        23.50 o                         
  -4  -6   3         90.57         85.61         6.66 o                         
  -3  -6   3        467.84        469.07        18.16 o                         
  -2  -6   3        748.26        680.77        23.17 o                         
  -1  -6   3       1441.07       1388.99        29.52 o                         
   0  -6   3         45.02         43.58         2.69 o                         
   1  -6   3       1047.45       1065.55        23.98 o                         
   2  -6   3        861.00        862.04        21.74 o                         
   3  -6   3        424.65        403.28        21.18 o                         
   4  -6   3         25.40         31.12         6.96 o                         
   5  -6   3        308.67        349.05        27.25 o                         
  -6  -5   3        279.92        262.39        24.02 o                         
  -5  -5   3         49.45         53.68         7.08 o                         
  -4  -5   3       1169.71       1097.56        37.45 o                         
  -3  -5   3        865.30        836.57        21.09 o                         
  -2  -5   3        142.29        138.88         7.15 o                         
  -1  -5   3        516.17        490.71        13.06 o                         
   0  -5   3       2182.29       2281.66        74.60 o                         
   1  -5   3       2459.03       2496.25        49.03 o                         
   2  -5   3         85.83         99.95         6.46 o                         
   3  -5   3        710.92        691.25        19.11 o                         
   4  -5   3         93.75         92.96        10.59 o                         
   5  -5   3        208.93        218.17        17.55 o                         
  -6  -4   3        102.85        117.29        16.17 o                         
  -5  -4   3        673.80        652.17        24.43 o                         
  -4  -4   3        159.54        164.86        11.20 o                         
  -3  -4   3        178.21        180.67         8.34 o                         
  -2  -4   3        666.30        628.32        18.80 o                         
  -1  -4   3       1913.58       1991.27        49.59 o                         
   0  -4   3         73.31         75.96         3.84 o                         
   1  -4   3       1353.57       1354.47        39.43 o                         
   2  -4   3       1581.05       1517.35        29.84 o                         
   3  -4   3        860.71        835.74        21.62 o                         
   4  -4   3         38.26         31.10         4.52 o                         
   5  -4   3        474.52        527.72        34.99 o                         
  -6  -3   3        113.26         93.65        14.38 o                         
  -5  -3   3        399.47        385.80        22.73 o                         
  -4  -3   3        980.44        948.74        30.62 o                         
  -3  -3   3       1534.07       1479.65        90.35 o                         
  -2  -3   3        654.60        694.02        17.99 o                         
  -1  -3   3       2336.24       2286.85        43.54 o                         
   0  -3   3        905.12        908.83        19.56 o                         
   1  -3   3        298.74        314.34        12.99 o                         
   2  -3   3        214.49        238.43        10.40 o                         
   3  -3   3       1038.07       1006.91        25.78 o                         
   4  -3   3        745.09        747.60        43.79 o                         
   5  -3   3        166.95        149.02        17.48 o                         
   6  -3   3          4.99         -2.63         5.38 o                         
  -6  -2   3        381.73        354.85        28.91 o                         
  -5  -2   3        840.77        798.82        53.93 o                         
  -4  -2   3        147.07        153.67        16.83 o                         
  -3  -2   3        705.78        702.42        24.44 o                         
  -2  -2   3       1982.39       1953.35        96.63 o                         
  -1  -2   3       1115.47       1094.48        23.58 o                         
   0  -2   3        159.04        162.22         5.53 o                         
   1  -2   3        636.44        603.49        12.54 o                         
   2  -2   3       1820.13       1824.25        54.36 o                         
   3  -2   3        376.46        358.53        13.18 o                         
   4  -2   3          7.75         11.74         4.07 o                         
   5  -2   3        251.93        245.95        15.18 o                         
   6  -2   3        457.55        482.82        32.27 o                         
  -6  -1   3        128.82        143.99        18.36 o                         
  -5  -1   3          3.39          1.13         3.72 o                         
  -4  -1   3       1037.33       1024.22        35.70 o                         
  -3  -1   3       1337.67       1329.04        29.52 o                         
  -2  -1   3         21.27         18.12         1.96 o                         
  -1  -1   3        353.47        392.68        12.34 o                         
   0  -1   3       5514.12       5418.23        58.42 o                         
   1  -1   3       1331.49       1351.61        18.21 o                         
   2  -1   3         60.57         64.18         2.69 o                         
   3  -1   3        363.31        366.02        20.85 o                         
   4  -1   3       1761.66       1763.00       161.66 o                         
   5  -1   3        212.72        213.67        14.23 o                         
   6  -1   3         53.51         52.76         8.89 o                         
  -6   0   3       1176.15       1188.00        60.11 o                         
  -5   0   3        307.23        323.03        17.69 o                         
  -4   0   3        314.01        337.41        17.57 o                         
  -3   0   3         25.56         29.59         4.01 o                         
  -2   0   3       8962.76       8135.52       153.99 o                         
  -1   0   3       1919.71       1902.25        63.02 o                         
   0   0   3        380.64        368.46         7.94 o                         
   1   0   3         11.32         13.37         1.31 o                         
   2   0   3       2568.64       2482.13        38.15 o                         
   3   0   3        772.82        823.55        46.75 o                         
   4   0   3        248.42        242.83        13.48 o                         
   5   0   3        463.42        477.20        21.70 o                         
   6   0   3        158.31        155.20        20.63 o                         
  -7   1   3        255.81        276.36        29.68 o                         
  -6   1   3         87.31         85.26        16.00 o                         
  -5   1   3          2.29          3.68         2.49 o                         
  -4   1   3       1090.93       1131.59        40.06 o                         
  -3   1   3       1603.71       1544.05        24.49 o                         
  -2   1   3         45.82         48.66         2.63 o                         
  -1   1   3        278.71        261.32        17.65 o                         
   0   1   3       5415.83       5292.02        64.15 o                         
   1   1   3       1292.34       1292.42        23.24 o                         
   2   1   3         60.25         68.19         4.49 o                         
   3   1   3        393.10        455.88        18.39 o                         
   4   1   3       1828.46       1846.71       109.20 o                         
   5   1   3        176.32        200.77        17.70 o                         
   6   1   3         60.23         77.68        16.31 o                         
  -7   2   3         30.06         47.44        14.00 o                         
  -6   2   3        350.66        389.59        36.43 o                         
  -5   2   3        714.41        741.18        21.43 o                         
  -4   2   3        166.61        166.17        13.51 o                         
  -3   2   3        629.67        654.50        15.72 o                         
  -2   2   3       2034.64       2032.27        47.83 o                         
  -1   2   3       1007.07        876.11        29.72 o                         
   0   2   3        147.47        140.08         9.19 o                         
   1   2   3        701.90        663.89        14.99 o                         
   2   2   3       1903.82       2005.49        40.28 o                         
   3   2   3        454.84        426.16        13.11 o                         
   4   2   3          3.87          9.79         3.75 o                         
   5   2   3        319.25        329.63        29.14 o                         
   6   2   3        456.35        483.64        39.05 o                         
  -7   3   3        492.11        519.51        46.28 o                         
  -6   3   3         95.49        107.67        14.82 o                         
  -5   3   3        406.30        401.84        15.36 o                         
  -4   3   3        947.50        980.79        29.94 o                         
  -3   3   3       1603.31       1655.33       121.51 o                         
  -2   3   3        628.86        723.79        28.20 o                         
  -1   3   3       2450.89       2314.24        71.58 o                         
   0   3   3        849.36        767.02        24.15 o                         
   1   3   3        226.10        214.04         7.23 o                         
   2   3   3        216.79        238.10        18.91 o                         
   3   3   3        949.65       1032.73        47.35 o                         
   4   3   3        713.71        713.06        40.17 o                         
   5   3   3        114.26        127.74        17.94 o                         
  -6   4   3        123.20        116.79        11.59 o                         
  -5   4   3        676.07        692.36        72.31 o                         
  -4   4   3        168.72        179.61        14.90 o                         
  -3   4   3        205.02        179.96        13.76 o                         
  -2   4   3        710.74        735.45        30.44 o                         
  -1   4   3       1850.10       1652.34        59.75 o                         
   0   4   3         57.90         68.96         6.75 o                         
   1   4   3       1313.43       1244.53        27.32 o                         
   2   4   3       1475.49       1479.93        54.77 o                         
   3   4   3        892.49        950.63        24.61 o                         
   4   4   3         33.89         27.63         8.23 o                         
   5   4   3        505.74        475.62        36.79 o                         
  -6   5   3        273.83        281.84        18.74 o                         
  -5   5   3         48.27         60.01         6.90 o                         
  -4   5   3       1048.13       1112.22        44.48 o                         
  -3   5   3        933.90        920.81        37.40 o                         
  -2   5   3        182.47        196.35        11.58 o                         
  -1   5   3        610.67        644.74        49.00 o                         
   0   5   3       1981.22       1897.04        59.03 o                         
   1   5   3       2452.96       2471.27        77.85 o                         
   2   5   3         84.09         99.54        12.98 o                         
   3   5   3        819.45        803.55        41.45 o                         
   4   5   3        133.36        142.69        18.65 o                         
   5   5   3        227.47        295.88        29.16 o                         
  -6   6   3        243.58        275.89        23.78 o                         
  -5   6   3        645.89        726.89        37.97 o                         
  -4   6   3         81.60         85.74        11.34 o                         
  -3   6   3        482.92        479.33        26.73 o                         
  -2   6   3        743.20        811.16        32.61 o                         
  -1   6   3       1650.49       1751.52        88.23 o                         
   0   6   3         40.27         44.35         6.00 o                         
   1   6   3       1060.94       1068.01        32.24 o                         
   2   6   3        799.07        783.23        38.59 o                         
   3   6   3        429.49        442.55        29.93 o                         
   4   6   3         33.73         41.90        10.74 o                         
   5   6   3        313.47        335.65        32.50 o                         
  -6   7   3         41.71         38.90         9.45 o                         
  -5   7   3        154.90        149.93        17.37 o                         
  -4   7   3        376.09        426.62        27.88 o                         
  -3   7   3        719.83        855.77        40.10 o                         
  -2   7   3         94.36        102.23         8.16 o                         
  -1   7   3        331.56        335.09        12.40 o                         
   0   7   3        654.23        595.46        22.37 o                         
   1   7   3        540.03        560.29        22.39 o                         
   2   7   3          0.72          3.37         3.86 o                         
   3   7   3        531.46        578.46        36.14 o                         
   4   7   3        675.42        647.05        42.07 o                         
  -5   8   3        585.95        655.83        39.22 o                         
  -4   8   3         86.86         75.95        12.73 o                         
  -3   8   3        519.32        546.63        32.79 o                         
  -2   8   3        629.89        695.55        31.12 o                         
  -1   8   3        534.38        586.50        19.64 o                         
   0   8   3        267.96        288.63        11.74 o                         
   1   8   3        755.15        718.75        26.64 o                         
   2   8   3        633.78        659.95        36.71 o                         
   3   8   3         19.86         28.06         9.40 o                         
   4   8   3         12.27         28.88        10.40 o                         
  -5   9   3         16.47         25.04         7.88 o                         
  -4   9   3        352.33        369.37        28.58 o                         
  -3   9   3        318.60        363.78        28.31 o                         
  -2   9   3         38.59         37.06         8.55 o                         
  -1   9   3        156.88        162.29         9.04 o                         
   0   9   3       1325.64       1349.93        46.31 o                         
   1   9   3        601.52        593.97        19.66 o                         
   2   9   3         42.33         48.84        10.23 o                         
   3   9   3        242.32        233.04        23.31 o                         
   4   9   3        423.04        450.10        36.60 o                         
  -4  10   3         35.97         30.87         9.36 o                         
  -3  10   3          0.60          6.79         7.39 o                         
  -2  10   3        783.80        701.42        47.33 o                         
  -1  10   3        603.87        687.49        61.52 o                         
   0  10   3         21.78         19.58         5.69 o                         
   1  10   3        123.96        138.39         9.43 o                         
   2  10   3        697.90        740.10        29.11 o                         
   3  10   3        260.24        262.81        25.97 o                         
   4  10   3         36.81         46.86        13.81 o                         
  -3  11   3        347.48        378.07        34.37 o                         
  -2  11   3         26.62          2.40         7.69 o                         
  -1  11   3        136.28        152.58        22.60 o                         
   0  11   3        473.28        507.99        31.51 o                         
   1  11   3        140.76        162.88        13.74 o                         
   2  11   3         32.63         40.99        12.70 o                         
   3  11   3        182.63        207.55        23.39 o                         
  -2  12   3        219.28        189.64        27.05 o                         
  -1  12   3        207.00        292.68        31.59 o                         
   0  12   3         12.76          6.93         4.58 o                         
   1  12   3        105.42        104.53        11.39 o                         
   2  12   3        345.16        347.37        30.02 o                         
  -1  13   3        231.60        298.45        31.54 o                         
   0  13   3        230.14        248.01        27.26 o                         
   1  13   3         98.88        100.51        12.19 o                         
  -2 -12   4        237.65        243.33        25.67 o                         
  -1 -12   4         89.47         79.52        15.09 o                         
   0 -12   4         27.00         23.21         9.15 o                         
   1 -12   4        401.52        360.22        33.53 o                         
  -4 -11   4        323.51        322.10        26.78 o                         
  -3 -11   4        131.83        120.59        18.02 o                         
  -2 -11   4         84.76        106.78        15.78 o                         
  -1 -11   4        284.38        286.79        26.97 o                         
   0 -11   4        480.60        441.01        34.48 o                         
   1 -11   4        147.44        151.52        20.94 o                         
   2 -11   4        124.93        136.80        21.02 o                         
  -4 -10   4         24.74         15.76         6.45 o                         
  -3 -10   4        237.43        233.19        15.16 o                         
  -2 -10   4        404.12        375.55        29.07 o                         
  -1 -10   4        180.43        183.62        16.08 o                         
   0 -10   4        114.14        103.66        15.16 o                         
   1 -10   4        565.18        548.77        38.34 o                         
   2 -10   4        259.74        300.12        30.10 o                         
   3 -10   4        105.20         98.36        18.50 o                         
  -5  -9   4        248.90        260.79        24.67 o                         
  -4  -9   4        557.63        562.10        24.14 o                         
  -3  -9   4        155.43        153.03        14.99 o                         
  -2  -9   4          7.33         -0.01         2.98 o                         
  -1  -9   4        424.99        442.23        20.94 o                         
   0  -9   4        397.92        384.76        28.83 o                         
   1  -9   4         11.01         12.68         7.42 o                         
   2  -9   4         91.18         80.88        14.62 o                         
   3  -9   4        510.74        489.18        40.46 o                         
  -5  -8   4         38.46         42.09         7.20 o                         
  -4  -8   4         11.00         11.33         4.34 o                         
  -3  -8   4        509.43        501.39        20.46 o                         
  -2  -8   4       1334.72       1330.79        29.36 o                         
  -1  -8   4          7.72         10.92         2.64 o                         
   0  -8   4        102.90         91.78        13.30 o                         
   1  -8   4        460.89        469.64        32.14 o                         
   2  -8   4       1181.62       1211.07        58.96 o                         
   3  -8   4          7.20          3.23         7.17 o                         
   4  -8   4         57.45         74.23        16.73 o                         
  -5  -7   4        306.90        310.10        17.84 o                         
  -4  -7   4        556.06        571.08        23.05 o                         
  -3  -7   4        229.79        217.15        12.60 o                         
  -2  -7   4         11.53         12.25         2.38 o                         
  -1  -7   4       1841.32       1811.14        49.46 o                         
   0  -7   4       1300.04       1322.06        53.40 o                         
   1  -7   4          6.76          6.62         5.10 o                         
   2  -7   4        118.36        103.35        15.19 o                         
   3  -7   4        458.65        502.51        37.66 o                         
   4  -7   4        328.46        287.86        30.94 o                         
  -6  -6   4        482.15        482.78        34.04 o                         
  -5  -6   4        199.99        192.35        13.47 o                         
  -4  -6   4         46.87         48.56         9.38 o                         
  -3  -6   4        333.41        336.56        14.75 o                         
  -2  -6   4       1702.59       1695.25        34.32 o                         
  -1  -6   4        337.67        318.79         9.82 o                         
   0  -6   4        431.92        406.58        11.90 o                         
   1  -6   4        522.43        513.25        17.01 o                         
   2  -6   4        661.22        639.26        37.67 o                         
   3  -6   4        137.85        145.75        19.20 o                         
   4  -6   4        260.80        231.37        26.84 o                         
  -6  -5   4        128.08        118.18        11.38 o                         
  -5  -5   4        144.55        144.57        11.97 o                         
  -4  -5   4        832.19        854.07        30.00 o                         
  -3  -5   4        750.31        723.97        34.54 o                         
  -2  -5   4        468.91        461.23        11.76 o                         
  -1  -5   4        578.25        582.10        18.72 o                         
   0  -5   4        958.41        901.54        18.13 o                         
   1  -5   4        556.63        599.38        20.12 o                         
   2  -5   4        297.87        300.33        13.22 o                         
   3  -5   4        843.68        878.63        43.90 o                         
   4  -5   4        588.32        569.54        28.08 o                         
   5  -5   4         59.05         36.17         7.70 o                         
  -6  -4   4        555.28        521.75        35.01 o                         
  -5  -4   4        404.48        370.59        19.36 o                         
  -4  -4   4         22.51         23.50         5.02 o                         
  -3  -4   4        532.61        513.95        22.47 o                         
  -2  -4   4       1158.28       1188.76        33.18 o                         
  -1  -4   4        628.17        608.57        16.92 o                         
   0  -4   4        550.28        573.21        21.78 o                         
   1  -4   4       1026.34       1051.03        24.08 o                         
   2  -4   4        599.61        591.96        38.48 o                         
   3  -4   4        205.11        194.03        12.05 o                         
   4  -4   4        415.42        410.56        20.78 o                         
   5  -4   4        487.39        574.40        39.33 o                         
  -6  -3   4         27.75         38.92        11.07 o                         
  -5  -3   4        329.46        353.14        18.95 o                         
  -4  -3   4        780.56        814.91        30.18 o                         
  -3  -3   4        505.93        517.97        20.81 o                         
  -2  -3   4        176.72        167.65        10.65 o                         
  -1  -3   4       1862.52       1872.98        35.70 o                         
   0  -3   4       3431.88       3288.95        45.12 o                         
   1  -3   4        157.57        149.37         5.09 o                         
   2  -3   4        189.95        197.96        12.77 o                         
   3  -3   4        516.47        496.99        16.97 o                         
   4  -3   4        690.88        659.08        25.32 o                         
   5  -3   4          5.30          3.63         6.22 o                         
  -6  -2   4        349.91        352.37        29.77 o                         
  -5  -2   4        511.54        512.10        23.76 o                         
  -4  -2   4          1.56          2.67         4.25 o                         
  -3  -2   4       1861.85       1841.94        46.07 o                         
  -2  -2   4       1626.16       1641.68        40.46 o                         
  -1  -2   4        522.63        527.56        11.56 o                         
   0  -2   4        204.92        230.12         7.36 o                         
   1  -2   4       2421.46       2413.88        35.55 o                         
   2  -2   4       1257.50       1242.00        26.54 o                         
   3  -2   4        333.54        314.19        16.02 o                         
   4  -2   4        293.03        273.04        15.63 o                         
   5  -2   4        386.78        389.29        20.43 o                         
  -7  -1   4        185.21        180.21        23.81 o                         
  -6  -1   4         19.53         19.77         9.70 o                         
  -5  -1   4        611.23        622.39        26.41 o                         
  -4  -1   4       1413.22       1507.52        55.48 o                         
  -3  -1   4        811.47        767.84        17.32 o                         
  -2  -1   4         42.94         42.12         3.80 o                         
  -1  -1   4       1544.17       1494.46        27.52 o                         
   0  -1   4        900.06        897.95        14.59 o                         
   1  -1   4        495.86        501.80        10.14 o                         
   2  -1   4        797.41        764.87        22.24 o                         
   3  -1   4       1635.96       1771.39       227.66 o                         
   4  -1   4        162.28        189.14        12.73 o                         
   5  -1   4         28.15         33.83         6.04 o                         
   6  -1   4        120.68        132.62        18.86 o                         
  -7   0   4         43.14         38.75        12.19 o                         
  -6   0   4        521.27        558.37        40.71 o                         
  -5   0   4        284.39        312.36        18.42 o                         
  -4   0   4        283.70        304.35        11.07 o                         
  -3   0   4        651.32        569.89        24.90 o                         
  -2   0   4        805.82        736.06        33.23 o                         
  -1   0   4       1376.44       1338.72        20.15 o                         
   0   0   4         96.68         93.82         4.22 o                         
   1   0   4       2813.09       2801.93        53.10 o                         
   2   0   4        957.01        971.41        19.42 o                         
   3   0   4        353.76        368.48        20.62 o                         
   4   0   4          4.78          5.24         4.81 o                         
   5   0   4        726.86        729.82        28.82 o                         
  -7   1   4        159.70        176.61        24.67 o                         
  -6   1   4         20.66         18.94         9.81 o                         
  -5   1   4        610.20        634.54        19.21 o                         
  -4   1   4       1305.74       1324.58        43.41 o                         
  -3   1   4        658.13        642.19        13.70 o                         
  -2   1   4         39.91         43.96         2.88 o                         
  -1   1   4       1614.31       1605.63        36.31 o                         
   0   1   4        997.22        971.19        49.88 o                         
   1   1   4        564.84        562.28        13.79 o                         
   2   1   4        692.70        712.23        25.72 o                         
   3   1   4       1601.84       1760.61        76.69 o                         
   4   1   4        175.73        196.70        12.79 o                         
   5   1   4         34.15         27.87        10.84 o                         
  -7   2   4        116.59        123.22        22.37 o                         
  -6   2   4        432.23        408.86        37.23 o                         
  -5   2   4        533.69        543.11        18.06 o                         
  -4   2   4          2.71          1.63         1.86 o                         
  -3   2   4       1825.72       1875.37        35.37 o                         
  -2   2   4       1690.04       1548.77        33.91 o                         
  -1   2   4        428.77        401.24        20.57 o                         
   0   2   4        128.86        132.07         9.80 o                         
   1   2   4       2419.00       2450.02        93.26 o                         
   2   2   4       1309.99       1282.91        24.69 o                         
   3   2   4        267.41        259.58        22.46 o                         
   4   2   4        282.58        294.31        26.14 o                         
   5   2   4        397.04        404.50        33.85 o                         
  -6   3   4         30.22         33.98        12.49 o                         
  -5   3   4        355.77        350.94        14.70 o                         
  -4   3   4        953.95        908.91        23.72 o                         
  -3   3   4        398.81        374.63        25.90 o                         
  -2   3   4        141.70        119.35         9.17 o                         
  -1   3   4       1751.11       1860.05        47.29 o                         
   0   3   4       3678.44       3273.84       172.26 o                         
   1   3   4        130.86        127.26        16.21 o                         
   2   3   4        206.18        198.09        18.86 o                         
   3   3   4        527.36        476.06        31.25 o                         
   4   3   4        700.86        741.51        43.99 o                         
   5   3   4          8.97         25.94        10.12 o                         
  -6   4   4        593.75        539.75        43.77 o                         
  -5   4   4        402.11        402.53        16.44 o                         
  -4   4   4         17.42         18.68         5.35 o                         
  -3   4   4        528.21        581.68        28.80 o                         
  -2   4   4       1227.78       1196.36        51.49 o                         
  -1   4   4        560.32        569.40        29.41 o                         
   0   4   4        531.81        569.23        21.21 o                         
   1   4   4       1091.53        989.08        55.83 o                         
   2   4   4        691.19        759.72        39.75 o                         
   3   4   4        176.68        172.43        18.66 o                         
   4   4   4        398.57        380.43        31.20 o                         
   5   4   4        426.08        484.29        39.40 o                         
  -6   5   4        121.83        109.97        11.80 o                         
  -5   5   4        131.19        133.52         9.47 o                         
  -4   5   4        887.99        849.36        38.48 o                         
  -3   5   4        705.98        719.23        34.83 o                         
  -2   5   4        472.66        472.97        15.45 o                         
  -1   5   4        451.92        408.86        25.50 o                         
   0   5   4       1096.53       1103.00        38.85 o                         
   1   5   4        542.16        511.58        15.75 o                         
   2   5   4        349.07        394.38        28.03 o                         
   3   5   4        763.78        763.57        43.16 o                         
   4   5   4        592.67        623.19        41.82 o                         
   5   5   4         56.49         68.69        16.39 o                         
  -6   6   4        422.66        417.09        53.08 o                         
  -5   6   4        170.48        164.32        17.98 o                         
  -4   6   4         53.74         60.25         9.61 o                         
  -3   6   4        368.69        463.50        29.02 o                         
  -2   6   4       1559.03       1686.92        83.37 o                         
  -1   6   4        387.55        373.97        17.85 o                         
   0   6   4        396.40        395.55        52.51 o                         
   1   6   4        493.01        465.14        18.26 o                         
   2   6   4        653.34        653.37        37.29 o                         
   3   6   4        169.51        176.54        20.12 o                         
   4   6   4        255.02        253.66        27.25 o                         
  -6   7   4         78.49         87.07        14.20 o                         
  -5   7   4        305.29        325.33        25.99 o                         
  -4   7   4        538.45        642.64        36.98 o                         
  -3   7   4        286.97        365.55        27.93 o                         
  -2   7   4         24.94         25.81        11.89 o                         
  -1   7   4       1783.59       1801.43        50.70 o                         
   0   7   4       1236.66       1311.58        38.86 o                         
   1   7   4          1.05          3.89         5.42 o                         
   2   7   4        149.04        156.48        17.84 o                         
   3   7   4        443.91        427.99        32.77 o                         
   4   7   4        322.14        337.33        31.94 o                         
  -5   8   4         50.90         57.49        11.32 o                         
  -4   8   4         15.48         32.25        10.12 o                         
  -3   8   4        512.73        509.20        35.75 o                         
  -2   8   4       1382.04       1325.94        41.56 o                         
  -1   8   4         18.73         22.91         3.78 o                         
   0   8   4        152.48        159.11        18.06 o                         
   1   8   4        511.56        497.36        31.46 o                         
   2   8   4       1174.48       1212.20        55.67 o                         
   3   8   4         15.52         16.30         7.82 o                         
   4   8   4         72.04         78.34        16.78 o                         
  -5   9   4        262.12        330.02        30.13 o                         
  -4   9   4        508.54        637.87        41.66 o                         
  -3   9   4        179.40        215.95        24.66 o                         
  -2   9   4          3.81         -3.47         8.04 o                         
  -1   9   4        497.10        557.96        17.80 o                         
   0   9   4        332.71        349.71        14.57 o                         
   1   9   4         19.92         13.98         5.35 o                         
   2   9   4         72.85         66.74        12.08 o                         
   3   9   4        541.20        587.96        41.04 o                         
  -4  10   4         20.34         11.70         9.01 o                         
  -3  10   4        228.74        142.02        21.76 o                         
  -2  10   4        429.08        380.82        36.47 o                         
  -1  10   4        167.12        200.44        23.00 o                         
   0  10   4        110.31        130.47         8.91 o                         
   1  10   4        513.70        494.21        24.15 o                         
   2  10   4        232.10        253.97        24.42 o                         
   3  10   4         97.85         95.03        16.49 o                         
  -3  11   4        114.42        111.12        19.69 o                         
  -2  11   4         79.46         81.26        18.62 o                         
  -1  11   4        356.60        374.03        32.59 o                         
   0  11   4        459.46        462.29        42.02 o                         
   1  11   4        161.86        172.85        13.83 o                         
   2  11   4         82.44         95.85        15.14 o                         
   3  11   4        233.68        225.01        25.79 o                         
  -2  12   4        226.47        226.23        29.22 o                         
  -1  12   4         88.14        110.97        18.52 o                         
   0  12   4         25.30          1.35         8.19 o                         
   1  12   4        405.68        424.79        24.03 o                         
   2  12   4        104.25        110.58        18.22 o                         
   1  13   4         45.27         45.19        11.20 o                         
  -3 -11   5         83.74         84.66        15.06 o                         
  -2 -11   5        166.67        175.48        21.92 o                         
  -1 -11   5        478.49        443.27        34.21 o                         
   0 -11   5        107.73        105.90        16.87 o                         
   1 -11   5         63.32         69.13        15.17 o                         
  -4 -10   5        177.40        204.29        15.16 o                         
  -3 -10   5        387.44        373.31        30.30 o                         
  -2 -10   5        183.58        156.82        19.18 o                         
  -1 -10   5          9.76          7.38         5.60 o                         
   0 -10   5        243.27        255.10        25.08 o                         
   1 -10   5        526.10        515.20        37.61 o                         
   2 -10   5         18.20         19.61         9.42 o                         
  -5  -9   5        321.99        327.50        19.42 o                         
  -4  -9   5        268.51        267.35        16.53 o                         
  -3  -9   5         53.76         51.31         6.65 o                         
  -2  -9   5        320.41        311.18        26.29 o                         
  -1  -9   5        774.22        701.63        39.27 o                         
   0  -9   5        266.92        253.49        23.53 o                         
   1  -9   5         17.94         29.06         9.96 o                         
   2  -9   5        178.37        208.03        24.61 o                         
   3  -9   5        270.37        283.72        31.11 o                         
  -5  -8   5         63.90         77.10         9.40 o                         
  -4  -8   5         96.34         90.47         9.58 o                         
  -3  -8   5        708.74        688.29        20.95 o                         
  -2  -8   5        214.75        218.98        12.02 o                         
  -1  -8   5          6.03          7.63         2.89 o                         
   0  -8   5        627.59        603.61        35.69 o                         
   1  -8   5        866.76        849.58        46.45 o                         
   2  -8   5        155.00        168.28        21.20 o                         
   3  -8   5         39.38         58.78        15.08 o                         
  -5  -7   5        413.98        420.13        21.73 o                         
  -4  -7   5        432.98        388.58        19.39 o                         
  -3  -7   5          2.11          5.10         2.34 o                         
  -2  -7   5         95.24         96.63         6.14 o                         
  -1  -7   5        439.92        449.73        25.44 o                         
   0  -7   5        612.88        584.73        33.46 o                         
   1  -7   5          2.94          5.37         5.10 o                         
   2  -7   5        500.47        501.34        35.26 o                         
   3  -7   5        472.40        484.97        38.86 o                         
   4  -7   5         76.11         82.77        17.69 o                         
  -6  -6   5        224.19        226.67        23.15 o                         
  -5  -6   5        152.96        138.79        12.88 o                         
  -4  -6   5        389.86        347.86        21.10 o                         
  -3  -6   5        846.49        806.46        30.06 o                         
  -2  -6   5        211.37        214.03        10.72 o                         
  -1  -6   5        347.46        335.06        13.63 o                         
   0  -6   5        654.66        612.04        33.05 o                         
   1  -6   5       1381.37       1407.79        37.05 o                         
   2  -6   5        138.98        117.92        16.34 o                         
   3  -6   5         54.60         76.28        15.30 o                         
   4  -6   5        251.12        284.20        30.98 o                         
  -6  -5   5         88.82         78.66        14.23 o                         
  -5  -5   5        358.34        368.72        20.77 o                         
  -4  -5   5        408.41        398.75        21.36 o                         
  -3  -5   5         94.24         93.67         9.28 o                         
  -2  -5   5       1264.38       1179.80        27.69 o                         
  -1  -5   5       1367.21       1306.88        29.38 o                         
   0  -5   5        284.58        284.50        14.84 o                         
   1  -5   5         22.12         26.72         4.91 o                         
   2  -5   5        911.41        889.99        34.41 o                         
   3  -5   5        756.30        737.39        45.80 o                         
   4  -5   5         25.44         31.15        10.12 o                         
  -6  -4   5        409.53        371.39        30.96 o                         
  -5  -4   5         43.78         49.40         7.90 o                         
  -4  -4   5        524.92        496.08        22.94 o                         
  -3  -4   5       1013.08       1059.27        63.52 o                         
  -2  -4   5       1070.01        997.35        37.99 o                         
  -1  -4   5         54.51         50.71         3.47 o                         
   0  -4   5        392.13        345.53        16.83 o                         
   1  -4   5        787.60        755.96        21.06 o                         
   2  -4   5        380.17        380.33        17.56 o                         
   3  -4   5        111.16         94.44        10.16 o                         
   4  -4   5        206.80        227.57        26.35 o                         
  -6  -3   5         31.01         30.89         9.66 o                         
  -5  -3   5        728.79        671.53        28.64 o                         
  -4  -3   5        866.08        817.87        30.50 o                         
  -3  -3   5         19.62         28.50         6.29 o                         
  -2  -3   5        459.72        418.61        18.92 o                         
  -1  -3   5       1211.67       1154.47        20.07 o                         
   0  -3   5       1505.88       1467.61        30.11 o                         
   1  -3   5        126.10        127.51         6.25 o                         
   2  -3   5       1405.84       1403.16        39.55 o                         
   3  -3   5        647.26        634.76        25.25 o                         
   4  -3   5        289.75        305.75        18.61 o                         
  -7  -2   5        383.67        403.85        36.14 o                         
  -6  -2   5        399.17        438.21        35.78 o                         
  -5  -2   5          0.45         -5.44         4.47 o                         
  -4  -2   5         27.83         24.52         5.32 o                         
  -3  -2   5        905.13        890.88        58.16 o                         
  -2  -2   5       1645.98       1670.69        53.77 o                         
  -1  -2   5        269.32        282.75         7.82 o                         
   0  -2   5        897.49        866.74        29.03 o                         
   1  -2   5        981.81        945.12        25.69 o                         
   2  -2   5       1227.15       1180.19        27.39 o                         
   3  -2   5        216.60        224.96        14.82 o                         
   4  -2   5        650.48        668.60        38.08 o                         
   5  -2   5        246.00        237.81        23.26 o                         
  -7  -1   5         30.25         20.49         9.06 o                         
  -6  -1   5        139.51        130.71        19.86 o                         
  -5  -1   5        598.23        636.96        28.26 o                         
  -4  -1   5        611.97        641.10        26.47 o                         
  -3  -1   5         54.75         51.28         6.59 o                         
  -2  -1   5        401.45        394.74        11.74 o                         
  -1  -1   5       2616.77       2594.32        38.71 o                         
   0  -1   5        780.85        767.63        18.58 o                         
   1  -1   5        135.52        132.63         6.07 o                         
   2  -1   5        152.20        137.54         7.84 o                         
   3  -1   5        909.52        971.33        46.18 o                         
   4  -1   5        167.85        189.60        20.18 o                         
   5  -1   5        103.06        120.18        17.40 o                         
  -6   0   5        359.52        314.40        31.86 o                         
  -5   0   5        121.52        114.82        12.26 o                         
  -4   0   5        331.46        322.40        12.40 o                         
  -3   0   5       2047.26       1968.75        35.44 o                         
  -2   0   5        602.02        590.96        23.50 o                         
  -1   0   5          1.13          5.73         1.85 o                         
   0   0   5       1709.49       1776.65        32.22 o                         
   1   0   5       2070.30       1879.88        38.00 o                         
   2   0   5         17.78         14.70         3.33 o                         
   3   0   5        108.32        130.08        16.92 o                         
   4   0   5        636.94        658.62        40.76 o                         
   5   0   5        628.48        656.09        44.05 o                         
  -6   1   5        144.32        176.25        24.99 o                         
  -5   1   5        687.13        683.83        29.77 o                         
  -4   1   5        622.10        563.47        25.17 o                         
  -3   1   5         66.60         60.71         3.49 o                         
  -2   1   5        397.67        411.85        10.93 o                         
  -1   1   5       2826.97       2924.31        60.42 o                         
   0   1   5        609.14        690.96        67.26 o                         
   1   1   5        155.13        158.04         7.46 o                         
   2   1   5        160.34        161.40        14.91 o                         
   3   1   5        994.00       1076.82        51.89 o                         
   4   1   5        148.67        161.73        20.28 o                         
   5   1   5        102.74        135.10        20.61 o                         
  -6   2   5        324.12        335.19        34.22 o                         
  -5   2   5          6.51          4.83         3.83 o                         
  -4   2   5         20.86         10.47         5.51 o                         
  -3   2   5       1033.99       1061.65        25.89 o                         
  -2   2   5       1534.52       1599.37        46.25 o                         
  -1   2   5        268.82        280.39        13.12 o                         
   0   2   5        889.92        939.84        24.79 o                         
   1   2   5        968.58        932.62        26.67 o                         
   2   2   5       1141.34       1144.03        35.65 o                         
   3   2   5        167.10        169.93        20.43 o                         
   4   2   5        624.81        630.27        42.22 o                         
   5   2   5        232.37        308.97        31.65 o                         
  -6   3   5         31.35         23.59        10.38 o                         
  -5   3   5        653.25        688.20        27.35 o                         
  -4   3   5        768.82        777.26        29.89 o                         
  -3   3   5         30.98         21.45         4.54 o                         
  -2   3   5        497.28        509.71        13.70 o                         
  -1   3   5       1410.01       1282.93        34.04 o                         
   0   3   5       1396.29       1353.06        35.01 o                         
   1   3   5        118.49        120.24         7.27 o                         
   2   3   5       1384.53       1365.33        60.98 o                         
   3   3   5        801.15        817.83        46.45 o                         
   4   3   5        277.95        273.53        27.67 o                         
   5   3   5         58.48         78.53        16.70 o                         
  -6   4   5        385.88        326.43        34.05 o                         
  -5   4   5         30.70         36.25         9.01 o                         
  -4   4   5        515.31        542.77        19.36 o                         
  -3   4   5        976.98        901.38        32.57 o                         
  -2   4   5       1124.38       1030.17        25.09 o                         
  -1   4   5         58.27         55.95         6.23 o                         
   0   4   5        432.58        384.30        15.97 o                         
   1   4   5        720.58        695.42        49.28 o                         
   2   4   5        342.23        343.92        28.24 o                         
   3   4   5         91.25         87.40        15.61 o                         
   4   4   5        278.76        260.58        27.93 o                         
  -6   5   5        111.30        103.03        19.42 o                         
  -5   5   5        368.55        377.67        22.18 o                         
  -4   5   5        384.53        373.43        32.84 o                         
  -3   5   5        111.27         95.60        10.01 o                         
  -2   5   5       1265.04       1236.88        28.03 o                         
  -1   5   5       1355.62       1295.98        36.22 o                         
   0   5   5        215.06        214.87        15.69 o                         
   1   5   5         14.44         15.64         4.05 o                         
   2   5   5        878.81        806.63        45.59 o                         
   3   5   5        713.85        748.00        45.90 o                         
   4   5   5         25.16         23.87        10.06 o                         
  -5   6   5        166.70        178.09        14.81 o                         
  -4   6   5        378.79        378.08        29.40 o                         
  -3   6   5        824.96        713.05        44.61 o                         
  -2   6   5        237.79        264.51        23.53 o                         
  -1   6   5        350.15        351.49        18.10 o                         
   0   6   5        761.78        726.62        20.89 o                         
   1   6   5       1402.00       1419.38        63.27 o                         
   2   6   5        164.96        135.94        17.86 o                         
   3   6   5         69.45         62.05        14.13 o                         
   4   6   5        236.83        251.92        29.04 o                         
  -5   7   5        410.19        439.13        34.10 o                         
  -4   7   5        453.65        500.08        36.55 o                         
  -3   7   5          1.21         -7.61        10.77 o                         
  -2   7   5        120.45        129.25        17.15 o                         
  -1   7   5        402.55        374.86        19.53 o                         
   0   7   5        656.09        668.01        43.94 o                         
   1   7   5          2.44         -3.41         4.99 o                         
   2   7   5        474.55        462.79        34.04 o                         
   3   7   5        412.77        397.12        33.98 o                         
   4   7   5         84.62         84.01        17.80 o                         
  -5   8   5         61.93         91.05        17.25 o                         
  -4   8   5        113.58         91.48        16.75 o                         
  -3   8   5        645.48        547.57        45.42 o                         
  -2   8   5        224.90        258.10        16.64 o                         
  -1   8   5          7.48          6.42         2.27 o                         
   0   8   5        572.54        533.19        24.30 o                         
   1   8   5        830.78        822.65        45.84 o                         
   2   8   5        171.56        182.41        22.34 o                         
   3   8   5         50.04         48.52        13.12 o                         
  -5   9   5        287.03        308.39        32.03 o                         
  -4   9   5        318.54        307.33        33.16 o                         
  -3   9   5         42.81         37.71        16.20 o                         
  -2   9   5        322.47        336.78        19.59 o                         
  -1   9   5        738.50        760.11        29.35 o                         
   0   9   5        323.16        323.68        19.35 o                         
   1   9   5         25.21         16.64         7.13 o                         
   2   9   5        216.12        246.78        25.39 o                         
   3   9   5        295.95        261.91        28.49 o                         
  -4  10   5        173.93        104.30        20.74 o                         
  -3  10   5        420.83        354.04        37.43 o                         
  -2  10   5        138.08        175.18        23.21 o                         
  -1  10   5         13.22          4.24         5.98 o                         
   0  10   5        225.67        226.30        12.47 o                         
   1  10   5        535.21        547.78        37.07 o                         
   2  10   5         15.84         15.89         8.28 o                         
   3  10   5         16.71          5.00         5.92 o                         
  -3  11   5         82.27         75.88        17.41 o                         
  -2  11   5        147.32        143.87        22.96 o                         
  -1  11   5        477.97        454.72        36.04 o                         
   0  11   5         98.33         93.54        16.91 o                         
   1  11   5         70.83         65.00         8.99 o                         
   2  11   5        280.99        265.07        27.62 o                         
   1  12   5        156.61        173.63        20.27 o                         
  -2 -11   6        139.46        155.70        20.07 o                         
  -1 -11   6        256.20        264.41        26.55 o                         
   0 -11   6          8.57          9.97         5.17 o                         
  -4 -10   6        173.17        180.55        21.53 o                         
  -3 -10   6        431.27        424.74        32.94 o                         
  -2 -10   6         16.34         27.86         9.71 o                         
  -1 -10   6         40.51         36.79         9.39 o                         
   0 -10   6        359.31        343.78        29.62 o                         
   1 -10   6        431.16        475.34        37.60 o                         
  -5  -9   6        224.88        222.66        17.06 o                         
  -4  -9   6         90.63        100.74         8.69 o                         
  -3  -9   6         27.19         30.68         6.39 o                         
  -2  -9   6        591.18        598.65        36.42 o                         
  -1  -9   6        589.65        549.17        35.76 o                         
   0  -9   6        103.18        116.92        16.61 o                         
   1  -9   6        144.45        116.71        18.31 o                         
   2  -9   6        536.68        562.26        42.16 o                         
  -5  -8   6         92.06         84.76        10.17 o                         
  -4  -8   6        170.45        164.34        10.74 o                         
  -3  -8   6        292.24        298.40        13.45 o                         
  -2  -8   6        213.81        208.83        28.31 o                         
  -1  -8   6        178.24        174.92        18.22 o                         
   0  -8   6        426.07        396.20        29.30 o                         
   1  -8   6         82.67         89.56        15.12 o                         
   2  -8   6          3.10         -0.48         5.63 o                         
  -5  -7   6        269.82        270.97        17.86 o                         
  -4  -7   6        143.32        126.65         9.90 o                         
  -3  -7   6        162.66        160.45        10.31 o                         
  -2  -7   6        975.50        925.83        26.39 o                         
  -1  -7   6        492.85        460.56        21.59 o                         
   0  -7   6         70.20         71.20        12.03 o                         
   1  -7   6        258.75        238.30        23.45 o                         
   2  -7   6        600.81        558.32        40.05 o                         
   3  -7   6        175.03        199.18        25.37 o                         
  -6  -6   6         95.80         99.59        16.27 o                         
  -5  -6   6         81.21         89.71        10.99 o                         
  -4  -6   6        279.12        289.40        14.08 o                         
  -3  -6   6        699.84        685.69        22.01 o                         
  -2  -6   6        192.78        181.78        12.28 o                         
  -1  -6   6        413.67        378.94        15.32 o                         
   0  -6   6        613.45        584.56        23.71 o                         
   1  -6   6        540.97        510.65        33.11 o                         
   2  -6   6         33.79         27.57         8.91 o                         
   3  -6   6        302.16        293.42        30.01 o                         
  -6  -5   6        257.79        259.04        26.38 o                         
  -5  -5   6        463.53        431.14        23.50 o                         
  -4  -5   6        131.14        130.00        11.85 o                         
  -3  -5   6        104.98         88.59         8.44 o                         
  -2  -5   6        259.13        250.99        11.71 o                         
  -1  -5   6       1474.22       1517.47        38.63 o                         
   0  -5   6         47.84         48.09         6.71 o                         
   1  -5   6        649.34        640.13        20.42 o                         
   2  -5   6        151.50        165.97        12.00 o                         
   3  -5   6        492.98        510.82        38.26 o                         
   4  -5   6          1.29        -14.56         9.71 o                         
  -6  -4   6        137.08        130.72        13.54 o                         
  -5  -4   6          9.76          3.75         3.82 o                         
  -4  -4   6        419.19        392.21        21.36 o                         
  -3  -4   6        852.81        851.96        23.39 o                         
  -2  -4   6        349.14        336.87        13.18 o                         
  -1  -4   6        487.02        495.20        16.33 o                         
   0  -4   6       1516.54       1425.28        48.51 o                         
   1  -4   6       1087.35       1077.63        28.03 o                         
   2  -4   6        121.49        119.87        10.62 o                         
   3  -4   6        374.63        388.57        20.13 o                         
   4  -4   6        439.91        435.32        38.02 o                         
  -6  -3   6        156.42        155.28        14.62 o                         
  -5  -3   6        477.01        473.55        25.85 o                         
  -4  -3   6        304.27        295.99        18.17 o                         
  -3  -3   6        340.14        319.57        12.74 o                         
  -2  -3   6        681.42        639.49        18.24 o                         
  -1  -3   6        661.39        684.85        16.30 o                         
   0  -3   6         90.90         82.21         6.42 o                         
   1  -3   6        259.20        256.18        12.46 o                         
   2  -3   6        709.05        665.01        20.18 o                         
   3  -3   6        333.05        348.47        34.09 o                         
   4  -3   6          5.26          1.96         5.30 o                         
  -6  -2   6        176.69        171.64        15.48 o                         
  -5  -2   6         89.92         80.74        10.21 o                         
  -4  -2   6       1037.69       1019.74        51.41 o                         
  -3  -2   6        756.64        748.26        20.23 o                         
  -2  -2   6        208.22        197.51         9.73 o                         
  -1  -2   6        106.75        112.25         5.40 o                         
   0  -2   6       1340.77       1278.38        28.27 o                         
   1  -2   6        397.67        393.23        15.22 o                         
   2  -2   6          2.53          0.73         2.69 o                         
   3  -2   6        189.50        179.39        15.17 o                         
   4  -2   6        651.77        613.03        39.19 o                         
  -6  -1   6        349.20        360.95        23.29 o                         
  -5  -1   6        595.09        596.88        36.11 o                         
  -4  -1   6        114.64        108.78        15.81 o                         
  -3  -1   6         41.39         49.75         4.19 o                         
  -2  -1   6       1960.65       1931.51        36.01 o                         
  -1  -1   6       1173.08       1213.74        31.39 o                         
   0  -1   6        123.19        124.41         7.29 o                         
   1  -1   6        152.61        161.11         9.48 o                         
   2  -1   6       1753.09       1655.10        36.36 o                         
   3  -1   6        438.28        493.28        34.09 o                         
   4  -1   6          2.46          2.33         5.60 o                         
   5  -1   6         98.54        128.34        19.72 o                         
  -6   0   6         97.55        115.76        13.28 o                         
  -5   0   6         70.27         55.61         8.61 o                         
  -4   0   6        650.49        689.48        28.88 o                         
  -3   0   6        966.16        916.71        22.07 o                         
  -2   0   6         24.81         28.05         2.83 o                         
  -1   0   6         10.41          5.29         3.65 o                         
   0   0   6        833.93        771.02        24.19 o                         
   1   0   6       1758.21       1789.98        40.08 o                         
   2   0   6         10.68          5.78         7.99 o                         
   3   0   6        321.35        347.95        29.55 o                         
   4   0   6        286.32        314.64        29.28 o                         
   5   0   6         91.43        100.51        18.44 o                         
  -6   1   6        310.99        328.23        22.59 o                         
  -5   1   6        582.97        582.88        28.18 o                         
  -4   1   6        109.80        102.97         7.31 o                         
  -3   1   6         30.46         27.85         4.37 o                         
  -2   1   6       1909.32       1792.27        48.61 o                         
  -1   1   6       1090.80       1063.52        30.92 o                         
   0   1   6        142.81        147.14         9.52 o                         
   1   1   6        156.60        146.97         8.98 o                         
   2   1   6       1822.29       1770.03       103.50 o                         
   3   1   6        381.35        432.14        34.10 o                         
   4   1   6          2.30         -0.51         6.16 o                         
  -6   2   6        173.37        189.98        16.96 o                         
  -5   2   6         89.32         95.52        11.17 o                         
  -4   2   6       1038.49       1017.58        36.44 o                         
  -3   2   6        850.75        877.87        23.72 o                         
  -2   2   6        208.20        195.00        10.03 o                         
  -1   2   6        122.21        131.96        18.13 o                         
   0   2   6       1345.23       1335.64        33.22 o                         
   1   2   6        541.83        502.54        36.31 o                         
   2   2   6          5.18          0.57         2.35 o                         
   3   2   6        243.77        232.26        25.34 o                         
   4   2   6        671.56        719.04        48.24 o                         
  -6   3   6        188.18        178.45        25.19 o                         
  -5   3   6        516.53        494.86        25.85 o                         
  -4   3   6        309.11        341.61        24.14 o                         
  -3   3   6        337.76        331.51        13.79 o                         
  -2   3   6        665.64        626.39        38.41 o                         
  -1   3   6        468.60        482.44        26.28 o                         
   0   3   6         93.84         87.03        26.89 o                         
   1   3   6        239.13        252.87        10.89 o                         
   2   3   6        711.50        710.72        25.99 o                         
   3   3   6        247.24        258.36        27.22 o                         
   4   3   6          4.55          0.59         6.29 o                         
  -6   4   6        155.03        185.04        26.13 o                         
  -5   4   6          7.39          6.78         6.90 o                         
  -4   4   6        461.24        444.61        18.42 o                         
  -3   4   6        812.84        805.80        23.66 o                         
  -2   4   6        302.82        309.77        16.33 o                         
  -1   4   6        493.48        495.15        26.79 o                         
   0   4   6       1485.68       1399.45       197.23 o                         
   1   4   6       1140.06        991.64        51.02 o                         
   2   4   6        129.64        112.98        17.98 o                         
   3   4   6        367.93        340.23        32.39 o                         
   4   4   6        359.90        346.88        34.43 o                         
  -5   5   6        501.59        523.79        26.89 o                         
  -4   5   6        152.07        149.02        11.00 o                         
  -3   5   6        148.37        156.58        22.16 o                         
  -2   5   6        216.33        204.59        13.41 o                         
  -1   5   6       1570.45       1552.63        41.39 o                         
   0   5   6         73.60         67.04         7.05 o                         
   1   5   6        682.47        642.67        39.34 o                         
   2   5   6        187.31        161.95        21.46 o                         
   3   5   6        534.15        514.90        40.79 o                         
   4   5   6          1.56          6.34         6.45 o                         
  -5   6   6         78.83         66.59         7.94 o                         
  -4   6   6        241.43        229.28        18.11 o                         
  -3   6   6        719.23        727.25        29.85 o                         
  -2   6   6        224.93        215.89        15.55 o                         
  -1   6   6        380.79        386.82        16.91 o                         
   0   6   6        489.49        426.25        18.53 o                         
   1   6   6        476.07        482.28        33.68 o                         
   2   6   6         32.82         26.39         9.05 o                         
   3   6   6        356.75        351.75        34.52 o                         
  -5   7   6        285.27        288.16        20.25 o                         
  -4   7   6        142.11        150.28        15.16 o                         
  -3   7   6        178.99        179.46        38.70 o                         
  -2   7   6        933.94        894.86        41.12 o                         
  -1   7   6        572.34        611.61        20.94 o                         
   0   7   6         78.43         88.24        14.43 o                         
   1   7   6        296.47        329.22        28.41 o                         
   2   7   6        579.36        601.68        42.80 o                         
   3   7   6        209.57        211.30        27.00 o                         
  -5   8   6         84.43         76.94        16.83 o                         
  -4   8   6        173.19        184.08        24.64 o                         
  -3   8   6        266.58        356.78        30.87 o                         
  -2   8   6        200.65        215.19        15.58 o                         
  -1   8   6        194.91        194.24        11.65 o                         
   0   8   6        451.78        448.95        31.18 o                         
   1   8   6         84.12         82.70        14.67 o                         
   2   8   6          2.40         -5.82         7.51 o                         
   3   8   6         46.45         39.43        12.30 o                         
  -4   9   6         67.68         60.50        15.43 o                         
  -3   9   6          9.56         32.71        12.30 o                         
  -2   9   6        630.31        631.09        28.19 o                         
  -1   9   6        536.73        538.97        26.26 o                         
   0   9   6         83.17         83.75        14.04 o                         
   1   9   6        113.40         90.09        15.40 o                         
   2   9   6        504.73        473.02        38.27 o                         
  -3  10   6        464.13        601.58        43.11 o                         
  -2  10   6         36.52         31.63        10.69 o                         
  -1  10   6         36.01         29.67         6.45 o                         
   0  10   6        418.84        437.73        23.89 o                         
   1  10   6        451.22        459.24        34.45 o                         
   2  10   6         14.70          9.92         8.01 o                         
  -1  11   6        245.53        253.68        28.53 o                         
   0  11   6          2.65         -4.22         6.66 o                         
   1  11   6         59.22         56.63        12.48 o                         
  -3 -10   7        260.13        275.35        26.08 o                         
  -2 -10   7         31.05         22.94         7.87 o                         
  -1 -10   7        221.45        231.35        24.05 o                         
   0 -10   7        161.37        174.49        21.62 o                         
  -4  -9   7          1.08          7.17         5.16 o                         
  -3  -9   7        173.23        175.60        14.82 o                         
  -2  -9   7        237.92        228.69        22.67 o                         
  -1  -9   7         35.07         33.21         9.37 o                         
   0  -9   7         26.03         34.39         9.91 o                         
   1  -9   7        271.85        297.18        28.75 o                         
  -5  -8   7         74.87         58.93        12.10 o                         
  -4  -8   7        742.97        724.89        30.22 o                         
  -3  -8   7         74.99         90.34         9.66 o                         
  -2  -8   7         20.81         22.13         5.81 o                         
  -1  -8   7        179.28        163.36        18.25 o                         
   0  -8   7        947.75        928.04        49.33 o                         
   1  -8   7         87.60        107.69        16.71 o                         
   2  -8   7         42.49         55.76        13.42 o                         
  -5  -7   7        148.76        147.24        14.61 o                         
  -4  -7   7          7.76         10.68         3.60 o                         
  -3  -7   7        318.73        314.53        21.89 o                         
  -2  -7   7        793.63        767.97        24.51 o                         
  -1  -7   7        111.72         99.06        13.88 o                         
   0  -7   7         69.67         72.41        12.56 o                         
   1  -7   7        230.17        223.90        22.96 o                         
   2  -7   7        558.54        559.02        40.74 o                         
  -5  -6   7         65.68         76.78        11.00 o                         
  -4  -6   7        525.68        515.30        23.70 o                         
  -3  -6   7        289.79        302.40        14.51 o                         
  -2  -6   7         44.73         56.40         6.87 o                         
  -1  -6   7        384.96        367.80        15.87 o                         
   0  -6   7        592.55        551.24        24.13 o                         
   1  -6   7        247.16        212.22        21.97 o                         
   2  -6   7         72.88         70.61        14.89 o                         
   3  -6   7        443.50        443.19        38.11 o                         
  -6  -5   7        257.41        265.93        27.71 o                         
  -5  -5   7        430.90        414.10        24.26 o                         
  -4  -5   7         28.36         21.81         5.99 o                         
  -3  -5   7        399.05        401.85        16.16 o                         
  -2  -5   7        449.53        471.12        17.36 o                         
  -1  -5   7        450.53        435.85        16.64 o                         
   0  -5   7         32.55         39.54         6.57 o                         
   1  -5   7        525.73        480.79        18.65 o                         
   2  -5   7        474.66        446.54        34.30 o                         
   3  -5   7         74.19         76.70        15.81 o                         
  -6  -4   7         18.10         21.82         8.82 o                         
  -5  -4   7        197.36        195.64        16.23 o                         
  -4  -4   7        380.00        398.66        22.57 o                         
  -3  -4   7        410.87        402.37        21.30 o                         
  -2  -4   7        203.48        203.69        10.79 o                         
  -1  -4   7        363.56        355.96        14.42 o                         
   0  -4   7        370.84        384.49        18.58 o                         
   1  -4   7        238.08        239.65        12.90 o                         
   2  -4   7        255.57        252.47        16.80 o                         
   3  -4   7        348.89        355.53        32.20 o                         
  -6  -3   7        339.10        322.73        22.35 o                         
  -5  -3   7        230.02        224.45        25.37 o                         
  -4  -3   7         42.50         39.54         7.55 o                         
  -3  -3   7        392.29        398.96        14.83 o                         
  -2  -3   7       1573.03       1531.06        33.45 o                         
  -1  -3   7        452.49        449.61        15.91 o                         
   0  -3   7         44.56         47.04         5.28 o                         
   1  -3   7        421.80        436.89        19.82 o                         
   2  -3   7        674.36        675.32        28.86 o                         
   3  -3   7         78.18         69.74         9.55 o                         
  -6  -2   7         59.17         67.44        10.58 o                         
  -5  -2   7        160.01        153.56        14.89 o                         
  -4  -2   7        577.41        601.63        29.90 o                         
  -3  -2   7        581.53        587.87        40.18 o                         
  -2  -2   7          7.90          8.47         2.32 o                         
  -1  -2   7        871.49        891.07        23.25 o                         
   0  -2   7       1457.26       1467.24        32.55 o                         
   1  -2   7        415.95        413.15        24.17 o                         
   2  -2   7        154.39        136.38        12.41 o                         
   3  -2   7        315.15        296.42        26.97 o                         
   4  -2   7        225.13        226.24        24.06 o                         
  -6  -1   7        304.78        312.33        22.52 o                         
  -5  -1   7        267.53        287.76        20.69 o                         
  -4  -1   7          7.45         12.58         4.99 o                         
  -3  -1   7        443.02        458.70        23.19 o                         
  -2  -1   7        577.03        581.99        19.95 o                         
  -1  -1   7        353.41        350.19        13.23 o                         
   0  -1   7        178.23        171.66         9.19 o                         
   1  -1   7       1110.05       1076.21        32.88 o                         
   2  -1   7        341.62        336.69        20.49 o                         
   3  -1   7         91.16        101.73        17.07 o                         
   4  -1   7         22.22         18.19         8.83 o                         
  -6   0   7          8.91         11.05         5.60 o                         
  -5   0   7        400.74        441.02        25.30 o                         
  -4   0   7        637.89        657.74        29.35 o                         
  -3   0   7        682.60        679.55        28.24 o                         
  -2   0   7        153.48        152.95        22.46 o                         
  -1   0   7       1187.42       1168.73        26.16 o                         
   0   0   7        488.58        494.51        16.03 o                         
   1   0   7         97.16         90.69        12.52 o                         
   2   0   7         43.84         35.75         8.44 o                         
   3   0   7        870.85        820.31        51.75 o                         
   4   0   7        332.45        386.56        34.91 o                         
  -6   1   7        310.36        324.43        23.09 o                         
  -5   1   7        253.87        245.76        18.81 o                         
  -4   1   7          7.09          2.27         3.67 o                         
  -3   1   7        441.94        471.77        22.75 o                         
  -2   1   7        614.38        584.00        24.16 o                         
  -1   1   7        372.86        346.95        20.35 o                         
   0   1   7        155.90        149.00        13.50 o                         
   1   1   7       1018.60       1038.82        29.03 o                         
   2   1   7        350.79        341.28        31.58 o                         
   3   1   7         90.19         97.56        18.17 o                         
   4   1   7         18.11         18.27         7.75 o                         
  -6   2   7         63.13         69.96        11.45 o                         
  -5   2   7        168.48        157.65        14.99 o                         
  -4   2   7        562.33        584.78        27.14 o                         
  -3   2   7        429.01        406.80        20.87 o                         
  -2   2   7          4.41          7.85         3.80 o                         
  -1   2   7        923.48        919.40        29.69 o                         
   0   2   7       1525.65       1489.04        37.94 o                         
   1   2   7        316.24        289.37        16.62 o                         
   2   2   7        125.63        131.80        20.14 o                         
   3   2   7        291.42        276.13        30.28 o                         
   4   2   7        269.79        209.19        28.54 o                         
  -6   3   7        383.09        382.93        33.66 o                         
  -5   3   7        220.30        223.66        17.90 o                         
  -4   3   7         46.32         43.69         5.34 o                         
  -3   3   7        318.14        319.68        14.68 o                         
  -2   3   7       1724.86       1785.80        47.48 o                         
  -1   3   7        502.95        502.75        20.55 o                         
   0   3   7         55.23         50.50         5.17 o                         
   1   3   7        404.72        424.71        22.79 o                         
   2   3   7        708.21        640.42        44.35 o                         
   3   3   7         79.23         76.37        16.47 o                         
  -6   4   7         12.81         17.23         9.12 o                         
  -5   4   7        174.52        164.76        16.32 o                         
  -4   4   7        433.61        443.48        18.30 o                         
  -3   4   7        438.36        440.56        22.07 o                         
  -2   4   7        189.37        177.05        10.57 o                         
  -1   4   7        336.48        325.52        22.29 o                         
   0   4   7        446.23        465.98        23.79 o                         
   1   4   7        200.88        202.37        15.47 o                         
   2   4   7        270.03        272.01        28.08 o                         
   3   4   7        342.96        348.87        35.63 o                         
  -6   5   7        293.11        319.29        31.25 o                         
  -5   5   7        379.63        408.86        24.80 o                         
  -4   5   7         23.90         34.44         5.49 o                         
  -3   5   7        372.62        361.53        16.47 o                         
  -2   5   7        465.95        454.68        21.64 o                         
  -1   5   7        404.38        408.23        19.94 o                         
   0   5   7         52.03         46.69        13.41 o                         
   1   5   7        492.17        473.01        34.84 o                         
   2   5   7        440.69        407.93        35.63 o                         
   3   5   7         74.26         79.87        18.92 o                         
  -5   6   7         83.64         83.28        11.57 o                         
  -4   6   7        463.97        486.52        20.55 o                         
  -3   6   7        316.78        305.03        18.68 o                         
  -2   6   7         41.27         42.20         7.06 o                         
  -1   6   7        378.25        399.86        32.90 o                         
   0   6   7        622.65        659.19        42.31 o                         
   1   6   7        295.58        247.70        25.61 o                         
   2   6   7         60.85         51.72        13.31 o                         
   3   6   7        361.25        328.40        34.40 o                         
  -5   7   7        142.25        161.52        17.06 o                         
  -4   7   7         10.02         13.57         5.18 o                         
  -3   7   7        334.78        323.05        24.72 o                         
  -2   7   7        747.78        726.82        77.79 o                         
  -1   7   7         77.74         74.31         7.66 o                         
   0   7   7         70.77         95.14        16.07 o                         
   1   7   7        254.12        251.83        27.29 o                         
   2   7   7        556.71        551.89        41.68 o                         
  -5   8   7         82.62         99.62        18.16 o                         
  -4   8   7        768.14        826.89        49.86 o                         
  -3   8   7        121.58        117.64        12.60 o                         
  -2   8   7         29.18         23.73         4.44 o                         
  -1   8   7        187.19        187.31        15.39 o                         
   0   8   7        894.94        797.95        46.15 o                         
   1   8   7         92.77         99.84        17.13 o                         
   2   8   7         57.31         40.90        10.90 o                         
  -4   9   7          0.28         19.29        10.88 o                         
  -3   9   7        182.86        172.33        15.66 o                         
  -2   9   7        228.82        232.90        14.04 o                         
  -1   9   7         71.60         77.12        14.10 o                         
   0   9   7         21.76         10.82         6.00 o                         
   1   9   7        290.68        290.82        28.12 o                         
  -3  10   7        198.08        196.47        23.82 o                         
  -2  10   7         34.27         14.50         7.78 o                         
  -1  10   7        240.94        262.35        18.25 o                         
   0  10   7        134.77        125.78        17.90 o                         
   1  10   7         47.85         57.26        13.33 o                         
  -3  -9   8        343.82        321.23        27.68 o                         
  -2  -9   8        214.29        208.91        22.14 o                         
  -1  -9   8         25.11         28.73         9.68 o                         
   0  -9   8         87.66         88.69        15.02 o                         
  -3  -8   8         26.03         27.39         5.40 o                         
  -2  -8   8        262.65        263.33        14.85 o                         
  -1  -8   8        354.79        358.60        28.35 o                         
   0  -8   8        206.10        219.20        23.53 o                         
   1  -8   8          3.59          9.23         7.85 o                         
  -4  -7   8         10.41         28.64         7.39 o                         
  -3  -7   8        183.62        191.08        12.27 o                         
  -2  -7   8        209.44        209.53        12.85 o                         
  -1  -7   8         68.16         74.14         9.24 o                         
   0  -7   8        226.95        240.25        23.39 o                         
   1  -7   8        480.43        482.34        36.65 o                         
  -4  -6   8        159.76        145.50        14.42 o                         
  -3  -6   8        120.26        132.86        10.02 o                         
  -2  -6   8        104.72        104.21         8.66 o                         
  -1  -6   8        625.77        615.79        27.71 o                         
   0  -6   8        206.21        213.86        15.24 o                         
   1  -6   8         33.08         31.28         9.84 o                         
   2  -6   8        152.02        161.75        21.59 o                         
  -5  -5   8         93.22         92.14        17.07 o                         
  -4  -5   8        243.60        248.74        30.91 o                         
  -3  -5   8        709.17        729.29        31.81 o                         
  -2  -5   8        405.49        404.85        16.73 o                         
  -1  -5   8         14.49         13.88         3.60 o                         
   0  -5   8        310.84        306.86        14.73 o                         
   1  -5   8        539.22        553.94        24.97 o                         
   2  -5   8        114.95        120.19        19.10 o                         
  -5  -4   8        274.54        282.82        20.61 o                         
  -4  -4   8        378.04        370.41        22.73 o                         
  -3  -4   8         67.07         57.50         8.51 o                         
  -2  -4   8         87.84         88.75        10.73 o                         
  -1  -4   8        720.57        733.94        29.53 o                         
   0  -4   8        391.02        418.14        17.58 o                         
   1  -4   8         49.20         52.21         6.25 o                         
   2  -4   8        206.09        214.62        16.18 o                         
   3  -4   8        302.49        299.39        30.49 o                         
  -6  -3   8        363.47        370.83        34.52 o                         
  -5  -3   8         16.79         22.57         6.96 o                         
  -4  -3   8        205.91        231.53        18.13 o                         
  -3  -3   8        313.92        325.97        20.14 o                         
  -2  -3   8        754.27        753.09        32.47 o                         
  -1  -3   8          3.36          7.43         4.07 o                         
   0  -3   8        630.77        648.48        19.05 o                         
   1  -3   8        396.41        376.14        16.62 o                         
   2  -3   8        422.80        397.11        25.63 o                         
   3  -3   8          3.71         -7.95         8.68 o                         
  -6  -2   8         34.97         27.31         9.37 o                         
  -5  -2   8        267.80        264.09        20.45 o                         
  -4  -2   8        632.26        646.59        63.27 o                         
  -3  -2   8         46.25         49.84         8.29 o                         
  -2  -2   8        202.75        192.60        14.60 o                         
  -1  -2   8        345.92        369.55        21.68 o                         
   0  -2   8        552.64        564.82        19.04 o                         
   1  -2   8         28.94         20.88         6.20 o                         
   2  -2   8        416.17        405.86        23.67 o                         
   3  -2   8        396.70        403.96        34.30 o                         
  -6  -1   8        211.83        227.54        27.20 o                         
  -5  -1   8        100.14         94.27        12.27 o                         
  -4  -1   8         24.02         22.04         7.64 o                         
  -3  -1   8        935.35        939.81        35.86 o                         
  -2  -1   8        465.71        486.14        23.16 o                         
  -1  -1   8         56.83         51.54         5.22 o                         
   0  -1   8         57.58         67.24         5.75 o                         
   1  -1   8        761.20        780.71        24.84 o                         
   2  -1   8        262.25        237.67        27.20 o                         
   3  -1   8         52.46         51.37        13.31 o                         
  -6   0   8         23.36         12.89         6.00 o                         
  -5   0   8        411.34        421.88        25.79 o                         
  -4   0   8        372.85        395.93        23.72 o                         
  -3   0   8          2.22         -3.38         4.07 o                         
  -2   0   8        531.05        518.15        23.93 o                         
  -1   0   8       1264.60       1316.94        85.02 o                         
   0   0   8        465.17        474.79        19.33 o                         
   1   0   8         18.96         22.31         6.82 o                         
   2   0   8        181.34        142.07        22.39 o                         
   3   0   8        348.10        362.07        36.35 o                         
  -6   1   8        211.80        206.15        26.27 o                         
  -5   1   8         99.41         94.24        11.82 o                         
  -4   1   8         10.06          9.10         6.68 o                         
  -3   1   8       1064.11       1034.44        37.37 o                         
  -2   1   8        419.62        397.94        20.59 o                         
  -1   1   8         42.94         42.11        10.17 o                         
   0   1   8         80.45         76.18         7.23 o                         
   1   1   8        854.10        897.38        33.44 o                         
   2   1   8        246.59        256.57        28.68 o                         
   3   1   8         49.12         61.28        15.86 o                         
  -6   2   8         24.71         18.70         7.45 o                         
  -5   2   8        275.28        267.15        20.11 o                         
  -4   2   8        659.40        615.50        29.43 o                         
  -3   2   8         70.41         61.15         8.57 o                         
  -2   2   8        183.71        185.49        26.81 o                         
  -1   2   8        302.48        308.67        16.72 o                         
   0   2   8        505.59        516.30        18.27 o                         
   1   2   8         31.13         36.03         6.14 o                         
   2   2   8        432.52        460.62        38.13 o                         
   3   2   8        431.01        380.49        37.96 o                         
  -6   3   8        305.09        303.84        31.42 o                         
  -5   3   8         10.75          1.96         9.80 o                         
  -4   3   8        214.17        250.53        18.21 o                         
  -3   3   8        426.80        438.62        23.08 o                         
  -2   3   8        658.60        699.83        28.02 o                         
  -1   3   8          7.74          8.70         6.92 o                         
   0   3   8        567.12        603.76        42.91 o                         
   1   3   8        483.25        458.55        37.12 o                         
   2   3   8        392.20        355.96        33.85 o                         
   3   3   8          3.26          2.15         8.90 o                         
  -5   4   8        245.67        240.70        19.59 o                         
  -4   4   8        337.44        343.49        21.88 o                         
  -3   4   8         73.41         72.78         8.58 o                         
  -2   4   8        116.49        119.83        11.30 o                         
  -1   4   8        719.91        710.40        23.03 o                         
   0   4   8        341.55        389.43        68.85 o                         
   1   4   8         50.32         54.32         7.94 o                         
   2   4   8        200.31        156.62        22.10 o                         
  -5   5   8        119.78        134.28        20.03 o                         
  -4   5   8        235.45        255.89        14.95 o                         
  -3   5   8        670.79        706.87        29.98 o                         
  -2   5   8        398.69        451.71        21.99 o                         
  -1   5   8         16.79         14.72         3.74 o                         
   0   5   8        311.38        332.72        19.87 o                         
   1   5   8        528.72        512.93        24.91 o                         
   2   5   8        133.10        122.51        20.26 o                         
  -4   6   8        214.00        219.94        19.64 o                         
  -3   6   8        107.64        114.40        11.29 o                         
  -2   6   8        133.03        136.56        16.76 o                         
  -1   6   8        645.96        677.75        45.11 o                         
   0   6   8        204.44        192.41        24.81 o                         
   1   6   8         29.63         40.44        11.44 o                         
   2   6   8        182.28        174.26        23.63 o                         
  -4   7   8         18.44         14.99         4.98 o                         
  -3   7   8        127.93        114.14        12.27 o                         
  -2   7   8        246.33        245.98        14.27 o                         
  -1   7   8         75.55         74.55        14.83 o                         
   0   7   8        229.95        241.40        25.76 o                         
   1   7   8        415.85        394.81        36.29 o                         
  -4   8   8        171.73        186.93        23.18 o                         
  -3   8   8         23.28         22.85         6.15 o                         
  -2   8   8        255.43        244.66        17.67 o                         
  -1   8   8        344.13        341.77        32.11 o                         
   0   8   8        249.01        235.61        25.17 o                         
   1   8   8          6.15          6.74         7.17 o                         
  -3   9   8        343.69        341.53        31.40 o                         
  -2   9   8        204.63        233.03        18.29 o                         
  -1   9   8         30.42         36.44        10.49 o                         
   0   9   8         97.06         75.42        15.82 o                         
  -1  10   8        463.52        429.99        33.29 o                         
   0  10   8        105.95        152.09        20.46 o                         
  -2  -8   9        286.03        272.42        24.34 o                         
  -1  -8   9        147.61        143.49        18.53 o                         
   0  -8   9         50.18         36.08         9.81 o                         
  -2  -7   9        121.25        134.35        14.09 o                         
  -1  -7   9         69.50         73.51         9.71 o                         
   0  -7   9        202.86        194.97        21.81 o                         
   1  -7   9        106.42        115.31        18.33 o                         
  -3  -6   9         73.53         91.61        25.24 o                         
  -2  -6   9        275.80        268.85        19.25 o                         
  -1  -6   9        283.44        320.47        20.41 o                         
   0  -6   9        116.27        104.66        11.41 o                         
   1  -6   9         99.72        103.49        16.62 o                         
  -4  -5   9         13.98         22.28        12.38 o                         
  -3  -5   9        371.57        398.28        23.82 o                         
  -2  -5   9         78.15         74.78         9.96 o                         
  -1  -5   9        203.57        205.77        14.86 o                         
   0  -5   9        193.07        201.94        15.03 o                         
   1  -5   9        445.77        484.15        35.69 o                         
   2  -5   9        173.65        194.58        23.73 o                         
  -4  -4   9        316.14        332.93        22.65 o                         
  -3  -4   9         65.54         55.47        13.06 o                         
  -2  -4   9        330.14        319.50        25.10 o                         
  -1  -4   9        443.83        446.04        29.55 o                         
   0  -4   9        196.37        186.55        11.93 o                         
   1  -4   9        183.22        180.28        15.18 o                         
   2  -4   9        230.27        213.73        24.62 o                         
  -5  -3   9          6.60         -2.11         8.48 o                         
  -4  -3   9        295.82        283.48        21.05 o                         
  -3  -3   9        401.43        393.04        23.60 o                         
  -2  -3   9         94.48        105.07        21.99 o                         
  -1  -3   9         26.46         24.42         5.98 o                         
   0  -3   9        475.29        505.63        23.90 o                         
   1  -3   9        293.35        310.12        19.71 o                         
   2  -3   9          0.06          5.74         4.72 o                         
  -5  -2   9        241.39        242.14        27.87 o                         
  -4  -2   9        114.45        105.40        12.75 o                         
  -3  -2   9         14.60         17.77        10.10 o                         
  -2  -2   9        641.81        603.16        28.03 o                         
  -1  -2   9        447.13        444.85        41.15 o                         
   0  -2   9          8.26          7.56         2.39 o                         
   1  -2   9         47.54         41.05         7.83 o                         
   2  -2   9        340.62        313.59        32.68 o                         
   3  -2   9        228.39        235.27        27.94 o                         
  -5  -1   9          8.76          4.18         7.51 o                         
  -4  -1   9        387.35        400.12        24.61 o                         
  -3  -1   9        527.66        533.43        27.26 o                         
  -2  -1   9        188.84        198.32        15.40 o                         
  -1  -1   9         40.28         34.02         6.58 o                         
   0  -1   9        658.64        653.53        30.46 o                         
   1  -1   9        371.82        409.07        22.38 o                         
   2  -1   9          6.49          4.54         5.65 o                         
   3  -1   9         36.74         27.52        11.89 o                         
  -5   0   9        372.12        391.09        25.43 o                         
  -4   0   9          8.44         14.12        12.35 o                         
  -3   0   9         21.80         24.35         7.29 o                         
  -2   0   9        175.73        181.48        14.72 o                         
  -1   0   9        740.69        798.60        30.47 o                         
   0   0   9         48.34         47.35         6.11 o                         
   1   0   9         87.97        100.35        11.51 o                         
   2   0   9        507.61        536.78        42.70 o                         
  -5   1   9         11.27          3.99         6.30 o                         
  -4   1   9        360.87        402.45        24.58 o                         
  -3   1   9        455.51        449.96        24.35 o                         
  -2   1   9        232.42        238.58        20.60 o                         
  -1   1   9         26.47         35.48         5.81 o                         
   0   1   9        667.54        594.63        85.18 o                         
   1   1   9        340.96        379.46        24.66 o                         
   2   1   9          8.71         12.87         8.70 o                         
  -5   2   9        286.47        328.13        32.30 o                         
  -4   2   9        101.27        103.54        12.72 o                         
  -3   2   9         11.39          3.51         4.95 o                         
  -2   2   9        657.44        694.91        28.97 o                         
  -1   2   9        497.47        541.91        23.76 o                         
   0   2   9         12.15         17.79         5.12 o                         
   1   2   9         42.95         40.79         7.19 o                         
   2   2   9        356.87        318.06        35.09 o                         
  -5   3   9          5.29        -10.54         8.61 o                         
  -4   3   9        280.33        288.44        20.59 o                         
  -3   3   9        328.25        347.85        20.90 o                         
  -2   3   9         81.97         80.75         9.84 o                         
  -1   3   9         45.13         42.13         5.67 o                         
   0   3   9        511.81        540.48        26.76 o                         
   1   3   9        282.78        314.66        19.48 o                         
   2   3   9          2.58          7.66         8.12 o                         
  -4   4   9        301.01        314.67        21.46 o                         
  -3   4   9         63.24         60.42         8.85 o                         
  -2   4   9        300.81        300.32        18.78 o                         
  -1   4   9        478.59        477.64        26.49 o                         
   0   4   9        194.86        207.98        16.56 o                         
   1   4   9        202.78        222.81        26.27 o                         
  -4   5   9         20.85         17.90        11.66 o                         
  -3   5   9        413.59        420.78        28.09 o                         
  -2   5   9         98.06        122.36        11.89 o                         
  -1   5   9        191.96        198.42        16.54 o                         
   0   5   9        196.02        213.72        17.17 o                         
   1   5   9        439.46        471.80        37.96 o                         
  -4   6   9        162.64        162.28        22.01 o                         
  -3   6   9         73.78         72.58        10.63 o                         
  -2   6   9        227.02        233.64        14.15 o                         
  -1   6   9        264.12        294.11        20.36 o                         
   0   6   9        144.50        186.23        16.01 o                         
  -3   7   9        368.13        387.22        31.97 o                         
  -2   7   9        133.79        146.28        23.59 o                         
  -1   7   9         70.83         74.67        15.04 o                         
   0   7   9        193.24        210.68        17.07 o                         
  -3   8   9          9.63          2.84         4.96 o                         
  -2   8   9        298.32        255.52        30.17 o                         
  -1   8   9        138.43        113.64        19.28 o                         
  -2   9   9         66.35         65.26        15.33 o                         
  -1  -6  10        216.17        199.40        23.72 o                         
   0  -6  10         18.18         20.94         8.94 o                         
  -2  -5  10         36.04         32.24         7.15 o                         
  -1  -5  10        151.49        144.79        14.16 o                         
   0  -5  10        173.10        166.07        20.79 o                         
   1  -5  10         25.23         30.10         9.10 o                         
  -3  -4  10        103.17        124.01        14.11 o                         
  -2  -4  10        277.53        303.81        20.84 o                         
  -1  -4  10        175.62        174.71        15.40 o                         
   0  -4  10          9.25          7.44         4.32 o                         
   1  -4  10        127.04        116.65        17.26 o                         
  -3  -3  10        276.32        269.74        19.92 o                         
  -2  -3  10          6.24          9.57         5.52 o                         
  -1  -3  10        218.83        227.77        17.16 o                         
   0  -3  10        319.19        356.87        22.11 o                         
   1  -3  10        252.77        296.62        30.05 o                         
  -3  -2  10         96.11         99.82        12.46 o                         
  -2  -2  10        495.72        523.97        27.14 o                         
  -1  -2  10        282.01        285.58        18.82 o                         
   0  -2  10         11.54         10.58         4.79 o                         
   1  -2  10        222.77        221.39        26.55 o                         
   2  -2  10        222.31        202.76        25.81 o                         
  -4  -1  10        274.96        271.48        20.62 o                         
  -3  -1  10        242.65        239.61        18.71 o                         
  -2  -1  10         13.48         19.85         6.00 o                         
  -1  -1  10        290.60        285.03        18.83 o                         
   0  -1  10        307.25        326.51        54.67 o                         
   1  -1  10        113.38        121.31        20.58 o                         
  -4   0  10         82.12         95.02        12.42 o                         
  -3   0  10        417.06        447.08        25.11 o                         
  -2   0  10        236.48        254.43        17.76 o                         
  -1   0  10         40.48         47.30         7.57 o                         
   0   0  10         10.40          1.78         3.98 o                         
   1   0  10        348.01        391.41        36.12 o                         
  -4   1  10        313.81        321.49        32.39 o                         
  -3   1  10        195.29        213.24        17.20 o                         
  -2   1  10         12.27         10.92         4.26 o                         
  -1   1  10        272.46        270.73        17.41 o                         
   0   1  10        343.19        387.49        23.72 o                         
   1   1  10         91.65        107.15        19.32 o                         
  -4   2  10         24.73         35.58        11.47 o                         
  -3   2  10        115.42         96.68        11.73 o                         
  -2   2  10        525.90        547.54        26.56 o                         
  -1   2  10        247.67        261.75        19.48 o                         
   0   2  10          8.52         14.97         5.72 o                         
   1   2  10        176.82        162.06        23.40 o                         
  -4   3  10        332.79        381.84        34.65 o                         
  -3   3  10        317.89        341.03        21.98 o                         
  -2   3  10          4.73         -0.94         6.39 o                         
  -1   3  10        191.18        225.02        17.67 o                         
   0   3  10        322.81        387.01        39.63 o                         
  -3   4  10         95.87         96.66        11.87 o                         
  -2   4  10        312.67        329.45        20.02 o                         
  -1   4  10        170.41        166.06        40.28 o                         
   0   4  10          9.53          9.23         4.70 o                         
  -3   5  10        205.19        264.98        26.68 o                         
  -2   5  10         37.95         27.13         6.84 o                         
  -1   5  10        150.72        156.10        16.11 o                         
   0   5  10        153.87        160.78        20.29 o                         
  -3   6  10         99.99        103.36        16.47 o                         
  -1   6  10        191.19        194.19        23.31 o                         
   0   6  10         20.13         27.05         9.19 o                         
  -1  -4  11         16.11          5.24         4.64 o                         
  -2  -3  11         54.00         55.61        12.26 o                         
  -1  -3  11        119.22        105.74        10.06 o                         
   0  -3  11        148.56        167.65        23.99 o                         
  -2  -2  11        164.40        148.95        20.22 o                         
  -1  -2  11         45.49         40.13         6.39 o                         
   0  -2  11        107.23         96.51        16.14 o                         
  -3  -1  11         18.73         23.20         8.51 o                         
  -2  -1  11         37.69         29.20         6.40 o                         
  -1  -1  11        320.53        328.55        23.00 o                         
   0  -1  11        286.27        292.37        27.90 o                         
  -3   0  11        329.22        349.12        31.83 o                         
  -2   0  11        399.13        422.75        24.27 o                         
  -1   0  11          7.87          7.22         6.84 o                         
   0   0  11          9.52          0.70         5.76 o                         
  -3   1  11         30.60         26.23         9.62 o                         
  -2   1  11         33.88         33.18         7.26 o                         
  -1   1  11        315.91        345.55        32.13 o                         
   0   1  11        267.55        291.58        28.32 o                         
  -3   2  11        100.93        112.57        17.76 o                         
  -1   2  11         42.58         25.61         9.55 o                         
   0   2  11        120.23        152.88        20.14 o                         
  -3   3  11         33.94         52.79        13.08 o                         
  -1   3  11        146.35        155.52        21.50 o                         
                                                                                
