# Supplementary material for: Crystal structures of three halide salts of l-asparagine: an isostructural series
Source: Acta Crystallogr E Crystallogr Commun. 2018 Oct 19;74(Pt 11):1619–23. doi: 10.1107/S2056989018014603 (PMC6218909; doi:10.1107/S2056989018014603)
Supplement: Supplementary file 4 [file e-74-01619-IIIsup4.hkl]

data_III                                                           
_shelx_title ' logan_aspar_br in P 21'                                          
_shelx_refln_list_code          4                                               
_shelx_F_calc_maximum      133.21                                               
_exptl_crystal_F_000       268.00                                               
_reflns_d_resolution_high  0.7126                                               
                                                                                
loop_                                                                           
 _space_group_symop_operation_xyz                                               
 'x, y, z'                                                                      
 '-x, y+1/2, -z'                                                                
                                                                                
_cell_length_a     5.3668                                                       
_cell_length_b    10.6744                                                       
_cell_length_c     8.4532                                                       
_cell_angle_alpha  90.000                                                       
_cell_angle_beta  102.772                                                       
_cell_angle_gamma  90.000                                                       
                                                                                
_shelx_F_squared_multiplier     1.000                                           
                                                                                
loop_                                                                           
 _refln_index_h                                                                 
 _refln_index_k                                                                 
 _refln_index_l                                                                 
 _refln_F_squared_calc                                                          
 _refln_F_squared_meas                                                          
 _refln_F_squared_sigma                                                         
 _refln_observed_status                                                         
   0 -14   0        639.12        608.26        79.13 o                         
   1 -14   0        329.28        321.40        85.37 o                         
   2 -14   0         22.98         42.04        17.04 o                         
   1 -13   0        265.87        325.69        49.67 o                         
   2 -13   0        456.75        493.00        50.65 o                         
   3 -13   0        249.39        250.93        36.89 o                         
   0 -12   0        465.40        502.18        38.46 o                         
   1 -12   0        657.87        686.57        54.65 o                         
   2 -12   0          1.63        -17.01        11.34 o                         
   3 -12   0        649.22        722.27        85.43 o                         
   4 -12   0        322.04        334.10        66.06 o                         
   1 -11   0        734.15        784.60        40.09 o                         
   2 -11   0       1400.99       1425.96        56.06 o                         
   3 -11   0        420.54        481.12        46.66 o                         
   4 -11   0          7.31        -12.52        21.72 o                         
   0 -10   0       2163.69       2244.20        74.86 o                         
   1 -10   0        362.59        389.15        26.58 o                         
   2 -10   0         18.32         10.71         6.04 o                         
   3 -10   0        479.76        489.30        34.32 o                         
   4 -10   0       1164.18       1226.71        76.77 o                         
   5 -10   0         83.92         90.54        35.33 o                         
   1  -9   0        626.78        673.01        33.36 o                         
   2  -9   0       2696.54       2868.11        91.99 o                         
   3  -9   0        375.60        384.32        38.67 o                         
   4  -9   0        197.64        215.23        23.88 o                         
   5  -9   0        393.32        415.20        43.88 o                         
   0  -8   0       3364.22       3521.25        85.91 o                         
   1  -8   0       1200.64       1270.20        43.11 o                         
   2  -8   0         52.58         60.08        13.65 o                         
   3  -8   0       1047.70       1163.69        49.72 o                         
   4  -8   0       1487.40       1742.60        65.66 o                         
   5  -8   0        173.98        195.24        36.60 o                         
   6  -8   0          0.08         22.67        10.54 o                         
   1  -7   0       1624.41       1701.90        47.30 o                         
   2  -7   0       1656.80       1835.79        55.01 o                         
   3  -7   0       1115.14       1139.22        36.81 o                         
   4  -7   0          0.00          0.96         5.94 o                         
   5  -7   0        781.89        837.85        59.98 o                         
   6  -7   0        562.59        594.45        68.98 o                         
   0  -6   0       3885.82       3855.05        85.67 o                         
   1  -6   0       2620.44       2667.22        56.85 o                         
   2  -6   0        126.70        145.40        10.42 o                         
   3  -6   0       2435.39       2530.72        71.19 o                         
   4  -6   0       1507.14       1511.90       145.30 o                         
   5  -6   0        451.01        431.68       157.05 o                         
   6  -6   0         45.77         75.31        19.61 o                         
   1  -5   0       2819.57       3023.25       129.81 o                         
   2  -5   0       4853.45       5096.79       155.25 o                         
   3  -5   0       1354.04       1322.07        51.87 o                         
   4  -5   0        281.89        298.47        40.23 o                         
   5  -5   0        734.23        723.27        51.33 o                         
   6  -5   0        661.44        633.14        53.82 o                         
   0  -4   0       3724.56       3729.06        80.38 o                         
   1  -4   0       3684.41       4024.89        47.80 o                         
   2  -4   0        107.39        135.46        12.40 o                         
   3  -4   0       1703.01       1676.45        59.48 o                         
   4  -4   0       1303.49       1201.63        72.65 o                         
   5  -4   0        801.49        836.55        53.92 o                         
   6  -4   0        168.72        166.08        27.21 o                         
   1  -3   0       8630.02       9428.76       103.88 o                         
   2  -3   0       3460.60       3374.83        60.17 o                         
   3  -3   0       2104.55       2076.83        64.27 o                         
   4  -3   0          7.88          8.04         7.20 o                         
   5  -3   0       1422.88       1354.38        69.13 o                         
   6  -3   0        858.15        818.05        59.44 o                         
   0  -2   0       3957.41       4052.01        59.55 o                         
   1  -2   0       3289.34       3496.71        63.74 o                         
   2  -2   0         99.25        102.15        12.63 o                         
   3  -2   0       2907.56       3034.41        79.25 o                         
   4  -2   0       2553.18       2604.99        83.78 o                         
   5  -2   0        762.23        729.13        77.74 o                         
   6  -2   0          6.64          4.45        10.68 o                         
   1  -1   0       4152.75       4290.59        41.34 o                         
   2  -1   0       6757.48       6889.61        81.94 o                         
   3  -1   0        770.06        771.34        22.37 o                         
   4  -1   0         26.00         27.58         5.10 o                         
   5  -1   0       1027.42       1031.98        58.99 o                         
   6  -1   0       1411.13       1364.60        77.67 o                         
   1   0   0       2050.75       2255.73        69.23 o                         
   2   0   0        159.08        158.27        14.40 o                         
   3   0   0        796.95        734.77        28.51 o                         
   4   0   0       4840.34       5052.78       106.47 o                         
   5   0   0        276.43        290.97        59.73 o                         
   6   0   0        101.98         61.59        28.99 o                         
   1   1   0       4497.88       4697.80        46.98 o                         
   2   1   0       6915.62       7220.80       141.25 o                         
   3   1   0        799.92        699.54       262.75 o                         
   4   1   0         29.20         31.87         6.47 o                         
   5   1   0        999.52        996.40        58.58 o                         
   6   1   0       1375.82       1423.18        79.72 o                         
   0   2   0       3973.68       4246.57        88.53 o                         
   1   2   0       3020.90       3072.30        35.82 o                         
   2   2   0        107.62        112.58         7.85 o                         
   3   2   0       2817.02       2613.89       102.13 o                         
   4   2   0       2561.27       2372.39       250.96 o                         
   5   2   0        747.88        786.69        36.27 o                         
   6   2   0          6.30         -5.49        11.57 o                         
   1   3   0       8761.12       9143.84        87.02 o                         
   2   3   0       3343.94       3371.51        81.12 o                         
   3   3   0       2150.30       2250.53        78.50 o                         
   4   3   0          3.68          4.04         5.09 o                         
   5   3   0       1441.00       1560.38        58.21 o                         
   6   3   0        884.66        981.44       111.86 o                         
   0   4   0       3912.31       4095.11        70.83 o                         
   1   4   0       3690.73       3820.47        57.25 o                         
   2   4   0        109.00        119.64         7.71 o                         
   3   4   0       1640.55       1721.90        44.15 o                         
   4   4   0       1306.05       1264.78        70.24 o                         
   5   4   0        824.40        857.34        44.44 o                         
   6   4   0        173.18        164.27        67.71 o                         
   1   5   0       2831.46       2824.32        63.18 o                         
   2   5   0       4731.87       4656.26        86.96 o                         
   3   5   0       1305.61       1213.92        61.63 o                         
   4   5   0        267.34        238.24        31.03 o                         
   5   5   0        732.51        775.72        62.98 o                         
   6   5   0        681.13        555.06       270.77 o                         
   0   6   0       4069.11       3904.89        74.38 o                         
   1   6   0       2652.99       2607.48        86.75 o                         
   2   6   0        134.27        129.86        11.88 o                         
   3   6   0       2465.36       2266.24       127.91 o                         
   4   6   0       1497.69       1483.27        77.88 o                         
   5   6   0        463.10        449.11        48.35 o                         
   6   6   0         46.48         35.83        18.66 o                         
   1   7   0       1664.85       1671.81        62.13 o                         
   2   7   0       1667.06       1596.43        44.82 o                         
   3   7   0       1047.33       1107.73        78.43 o                         
   4   7   0          0.55         -3.51         6.68 o                         
   5   7   0        808.89        786.09        63.81 o                         
   6   7   0        575.15        629.68        45.01 o                         
   0   8   0       3309.55       2691.31       401.36 o                         
   1   8   0       1199.79       1109.03        97.04 o                         
   2   8   0         50.28         46.79         7.91 o                         
   3   8   0        984.00        818.78        63.21 o                         
   4   8   0       1446.98       1426.92        63.43 o                         
   5   8   0        204.51        190.59        25.96 o                         
   6   8   0          1.03        -15.15        11.66 o                         
   1   9   0        653.88        638.12        43.06 o                         
   2   9   0       2708.10       2491.08        61.17 o                         
   3   9   0        411.00        356.41        45.15 o                         
   4   9   0        196.10        170.33        22.09 o                         
   5   9   0        376.05        372.19        63.74 o                         
   0  10   0       2157.35       2213.73       122.17 o                         
   1  10   0        323.65        299.02        31.16 o                         
   2  10   0         20.72          6.33         7.64 o                         
   3  10   0        488.68        496.99        44.21 o                         
   4  10   0       1189.25       1162.61       111.65 o                         
   1  11   0        736.80        697.74        70.07 o                         
   2  11   0       1382.87       1198.76        81.06 o                         
   3  11   0        423.89        463.95        44.74 o                         
   4  11   0          9.21         10.15        13.61 o                         
   0  12   0        541.56        532.62        66.34 o                         
   1  12   0        674.82        647.88        51.01 o                         
   2  12   0          0.87          0.36        17.38 o                         
   3  12   0        655.10        625.59        54.07 o                         
   1  13   0        249.55        249.33        45.60 o                         
   2  13   0        446.40        434.85        44.78 o                         
   3  13   0        247.98        204.15        32.32 o                         
   0  14   0        584.86        496.56        68.76 o                         
   1  14   0        326.89        279.56        38.40 o                         
   2  14   0         21.93         26.02        17.60 o                         
  -2 -14   1        148.54        137.14        26.58 o                         
  -1 -14   1        313.87        333.55        40.96 o                         
   0 -14   1        521.34        564.36        62.22 o                         
   1 -14   1         15.42          4.44        43.78 o                         
  -3 -13   1        395.50        325.74       117.51 o                         
  -2 -13   1        556.35        624.38        55.83 o                         
  -1 -13   1        140.05        124.37        25.10 o                         
   0 -13   1        347.42        326.60        29.05 o                         
   1 -13   1        779.15        931.18        65.68 o                         
   2 -13   1        465.48        476.59        49.64 o                         
  -4 -12   1        468.86        552.66        98.58 o                         
  -3 -12   1        140.39        143.17        37.31 o                         
  -2 -12   1         90.78         88.94        21.25 o                         
  -1 -12   1       1097.15       1155.01        69.77 o                         
   0 -12   1        711.85        812.80        43.03 o                         
   1 -12   1         16.64         30.75         9.77 o                         
   2 -12   1        137.04        119.07        23.60 o                         
   3 -12   1        603.65        654.23        70.19 o                         
  -4 -11   1        146.85        145.69        26.90 o                         
  -3 -11   1        697.18        711.42        56.00 o                         
  -2 -11   1        561.21        605.54        59.62 o                         
  -1 -11   1        119.75        136.76        23.56 o                         
   0 -11   1        374.59        360.69        27.23 o                         
   1 -11   1       1343.66       1416.47        56.04 o                         
   2 -11   1        524.81        556.25        40.71 o                         
   3 -11   1          7.52         16.43         7.88 o                         
   4 -11   1        255.11        241.10        35.74 o                         
  -5 -10   1        476.45        604.99        86.58 o                         
  -4 -10   1        655.59        738.66        58.39 o                         
  -3 -10   1         84.83         78.08        18.62 o                         
  -2 -10   1        201.97        203.61        29.65 o                         
  -1 -10   1       1210.09       1306.38        45.51 o                         
   0 -10   1       1651.10       1658.21        56.01 o                         
   1 -10   1        259.45        272.85        23.25 o                         
   2 -10   1        621.73        664.21        38.77 o                         
   3 -10   1        912.37       1012.84        69.37 o                         
   4 -10   1        437.53        462.88        47.87 o                         
   5 -10   1         34.30         -9.84        14.40 o                         
  -5  -9   1         23.66         32.27        13.49 o                         
  -4  -9   1        205.93        260.21        31.25 o                         
  -3  -9   1       1144.65       1241.45        53.22 o                         
  -2  -9   1       1476.26       1531.69        49.73 o                         
  -1  -9   1        177.01        180.32        13.76 o                         
   0  -9   1        533.69        504.25        28.94 o                         
   1  -9   1       2094.29       2007.94        60.87 o                         
   2  -9   1        938.15        947.90        51.38 o                         
   3  -9   1         94.56        109.62        52.25 o                         
   4  -9   1        202.37        186.87        23.38 o                         
   5  -9   1        680.88        720.49        58.38 o                         
  -6  -8   1         17.03         11.54        11.27 o                         
  -5  -8   1       1077.63       1210.82        90.27 o                         
  -4  -8   1        751.69        894.07        55.33 o                         
  -3  -8   1        337.21        380.06        26.90 o                         
  -2  -8   1        259.68        264.91        19.26 o                         
  -1  -8   1       3263.38       3375.04        58.71 o                         
   0  -8   1       1455.76       1505.59        37.70 o                         
   1  -8   1         38.59         38.20         7.65 o                         
   2  -8   1        975.19       1118.77        85.90 o                         
   3  -8   1       1756.00       1878.91        83.70 o                         
   4  -8   1        707.38        684.39        49.77 o                         
   5  -8   1          8.35          8.08        10.78 o                         
  -6  -7   1        572.51        534.43        51.52 o                         
  -5  -7   1        408.06        378.72        39.46 o                         
  -4  -7   1        120.85        103.03        22.50 o                         
  -3  -7   1       2651.49       2881.19        83.32 o                         
  -2  -7   1       2150.43       2241.23       102.20 o                         
  -1  -7   1        650.09        671.98        23.19 o                         
   0  -7   1        358.76        356.45        16.81 o                         
   1  -7   1       4575.01       4611.63       103.27 o                         
   2  -7   1       1359.01       1489.48       102.26 o                         
   3  -7   1        171.42        181.81        16.85 o                         
   4  -7   1        325.70        311.38        24.39 o                         
   5  -7   1       1069.48       1122.59        71.93 o                         
   6  -7   1        365.04        373.26        56.07 o                         
  -6  -6   1        105.05         80.06        20.49 o                         
  -5  -6   1        965.05        980.03       132.38 o                         
  -4  -6   1       1426.98       1290.58       329.79 o                         
  -3  -6   1         92.87         83.04        23.55 o                         
  -2  -6   1       1116.27       1273.12        39.85 o                         
  -1  -6   1       3219.10       3286.30        50.59 o                         
   0  -6   1       3723.52       3792.28        55.04 o                         
   1  -6   1        181.86        178.91        19.49 o                         
   2  -6   1        911.32        968.59        38.56 o                         
   3  -6   1       1771.85       1826.85        59.94 o                         
   4  -6   1       1127.48       1142.58       109.74 o                         
   5  -6   1          6.63         -5.87         7.51 o                         
   6  -6   1        307.28        284.71        48.31 o                         
  -6  -5   1        853.17        869.71        62.11 o                         
  -5  -5   1        133.30        117.43        56.46 o                         
  -4  -5   1        676.18        574.06       187.83 o                         
  -3  -5   1       1221.65       1180.02        59.20 o                         
  -2  -5   1       4042.57       4472.20       145.43 o                         
  -1  -5   1        421.42        451.53        19.85 o                         
   0  -5   1       3529.42       3506.10        48.45 o                         
   1  -5   1       2070.08       2037.31        62.10 o                         
   2  -5   1       4069.81       4365.50        69.62 o                         
   3  -5   1        296.79        316.77        23.21 o                         
   4  -5   1       1499.42       1461.50        68.44 o                         
   5  -5   1       1011.77       1057.45        65.20 o                         
   6  -5   1        434.69        455.94        77.86 o                         
  -6  -4   1        177.75        192.74        28.85 o                         
  -5  -4   1        852.99        803.27        57.53 o                         
  -4  -4   1       3680.12       3411.02        96.13 o                         
  -3  -4   1        635.15        523.44       149.48 o                         
  -2  -4   1        950.83        929.67        30.11 o                         
  -1  -4   1       2300.64       2317.20        58.93 o                         
   0  -4   1       7308.31       7420.89       111.86 o                         
   1  -4   1        382.39        409.14        18.32 o                         
   2  -4   1       1677.47       1774.49        47.31 o                         
   3  -4   1       2745.96       2721.67        65.85 o                         
   4  -4   1       1520.77       1420.00        64.20 o                         
   5  -4   1          5.51          6.53         6.71 o                         
   6  -4   1        485.27        504.95        47.87 o                         
  -6  -3   1        665.77        655.18        57.98 o                         
  -5  -3   1        573.33        588.76        43.23 o                         
  -4  -3   1        534.22        460.64        65.72 o                         
  -3  -3   1       4172.83       4107.14        89.53 o                         
  -2  -3   1       3273.35       3214.41        62.67 o                         
  -1  -3   1       1852.41       1962.42        29.47 o                         
   0  -3   1       2538.22       2776.31        37.42 o                         
   1  -3   1       7028.50       7412.98       176.12 o                         
   2  -3   1       3205.25       3230.72        61.02 o                         
   3  -3   1         88.17         86.47        13.74 o                         
   4  -3   1       1032.38       1050.42        72.79 o                         
   5  -3   1       1304.23       1256.47        66.88 o                         
   6  -3   1        658.96        684.02        55.39 o                         
  -6  -2   1         63.92         46.06        17.18 o                         
  -5  -2   1       1318.33       1359.97        83.90 o                         
  -4  -2   1       1762.48       1682.50        64.02 o                         
  -3  -2   1        965.88        946.74        40.02 o                         
  -2  -2   1       1684.98       1731.35        46.47 o                         
  -1  -2   1      17743.62      17293.68       184.83 o                         
   0  -2   1       4536.35       4503.60        46.51 o                         
   1  -2   1        684.47        667.24        12.67 o                         
   2  -2   1       1032.46       1013.32        25.50 o                         
   3  -2   1       5216.34       5313.38       111.25 o                         
   4  -2   1       1241.56       1113.07        43.08 o                         
   5  -2   1         71.89         67.75        16.42 o                         
   6  -2   1        263.36        248.64        45.35 o                         
  -6  -1   1        925.03       1026.44        65.62 o                         
  -5  -1   1        297.23        297.01        30.79 o                         
  -4  -1   1         94.78         78.06         5.34 o                         
  -3  -1   1       4987.83       5188.08       182.34 o                         
  -2  -1   1       6966.62       6704.60       102.22 o                         
  -1  -1   1       1832.56       1974.39        34.43 o                         
   1  -1   1       6769.25       6879.34        51.58 o                         
   2  -1   1       4803.79       4742.44        65.54 o                         
   3  -1   1        307.17        322.10        17.83 o                         
   4  -1   1       1167.97       1148.67        41.55 o                         
   5  -1   1       1778.14       1855.06        82.06 o                         
   6  -1   1        291.66        303.36        36.89 o                         
  -6   0   1        133.86        121.91        21.88 o                         
  -5   0   1       1672.42       1593.18        72.19 o                         
  -4   0   1       2435.08       2522.30       202.30 o                         
  -3   0   1        430.51        380.57        25.98 o                         
  -2   0   1       2664.98       2815.96        89.46 o                         
  -1   0   1       3080.72       3454.81        37.73 o                         
   1   0   1       1162.54       1123.08        16.18 o                         
   2   0   1       4093.94       4099.54        52.47 o                         
   3   0   1       4886.87       4797.93        83.31 o                         
   4   0   1       1517.38       1539.39        44.62 o                         
   5   0   1         89.08         87.47        18.64 o                         
   6   0   1        621.10        627.86        58.19 o                         
  -6   1   1        960.65       1090.64        67.86 o                         
  -5   1   1        263.69        259.75        19.98 o                         
  -4   1   1         92.93         86.33        15.58 o                         
  -3   1   1       4944.50       5132.86        70.07 o                         
  -2   1   1       6951.59       6932.89        83.75 o                         
  -1   1   1       1673.83       1685.42        17.89 o                         
   1   1   1       6631.54       6858.43        66.42 o                         
   2   1   1       4893.32       4929.95        58.36 o                         
   3   1   1        288.76        304.74        14.61 o                         
   4   1   1       1149.10       1023.81        77.90 o                         
   5   1   1       1852.70       1827.76        82.59 o                         
   6   1   1        333.45        395.74        42.93 o                         
  -6   2   1         63.17         45.02        14.93 o                         
  -5   2   1       1302.86       1235.77       108.24 o                         
  -4   2   1       1819.98       1807.45        37.75 o                         
  -3   2   1        985.82       1041.92        29.20 o                         
  -2   2   1       1605.37       1714.65        60.70 o                         
  -1   2   1      17699.34      17565.39       113.24 o                         
   0   2   1       4757.02       4752.71        33.61 o                         
   1   2   1        722.34        747.74        14.28 o                         
   2   2   1        866.46        861.61        17.78 o                         
   3   2   1       5266.29       5253.03       126.90 o                         
   4   2   1       1277.30       1358.56        48.52 o                         
   5   2   1         67.10         58.76        10.85 o                         
   6   2   1        255.50        265.60        35.92 o                         
  -6   3   1        669.24        711.68        55.98 o                         
  -5   3   1        538.48        500.77        51.19 o                         
  -4   3   1        491.62        434.39        41.94 o                         
  -3   3   1       4229.33       4322.40       122.50 o                         
  -2   3   1       3462.68       3269.62        84.24 o                         
  -1   3   1       1671.65       1695.43        27.78 o                         
   0   3   1       2483.83       2632.37        40.76 o                         
   1   3   1       7137.08       7013.47        89.52 o                         
   2   3   1       3337.03       3154.85        55.39 o                         
   3   3   1         71.18         73.29         9.40 o                         
   4   3   1        973.65        967.98        42.15 o                         
   5   3   1       1320.93       1395.00        53.00 o                         
   6   3   1        630.22        577.29        97.36 o                         
  -6   4   1        172.93        132.17        24.94 o                         
  -5   4   1        839.04        864.35        66.43 o                         
  -4   4   1       3739.98       3693.78       130.29 o                         
  -3   4   1        646.23        595.69        42.51 o                         
  -2   4   1        986.27        970.85        24.72 o                         
  -1   4   1       2392.54       2338.93        39.41 o                         
   0   4   1       7115.43       7169.24        71.15 o                         
   1   4   1        358.11        350.09        15.41 o                         
   2   4   1       1650.74       1570.29        37.36 o                         
   3   4   1       2804.11       2434.06       194.41 o                         
   4   4   1       1486.93       1488.94        54.39 o                         
   5   4   1          4.01         -9.45        12.30 o                         
   6   4   1        451.91        407.20       139.11 o                         
  -6   5   1        834.28        673.30       361.10 o                         
  -5   5   1        156.27        162.91        29.17 o                         
  -4   5   1        648.04        581.25        50.46 o                         
  -3   5   1       1267.86       1254.51        49.33 o                         
  -2   5   1       4117.41       4044.27        77.60 o                         
  -1   5   1        457.79        491.81        17.61 o                         
   0   5   1       3491.40       3508.89        56.26 o                         
   1   5   1       1939.73       1837.30        52.78 o                         
   2   5   1       4111.32       3946.90        58.22 o                         
   3   5   1        299.66        296.23        16.14 o                         
   4   5   1       1577.64       1500.19        56.13 o                         
   5   5   1        987.50       1063.65        52.02 o                         
   6   5   1        430.72        367.30       219.54 o                         
  -6   6   1        114.57        111.76        26.98 o                         
  -5   6   1        915.08        799.87        65.10 o                         
  -4   6   1       1372.55       1142.95        73.91 o                         
  -3   6   1         79.83         79.85         7.19 o                         
  -2   6   1       1193.66       1114.21        51.77 o                         
  -1   6   1       3175.26       3040.17        61.00 o                         
   0   6   1       3577.52       3423.78       127.09 o                         
   1   6   1        203.62        196.75        11.51 o                         
   2   6   1        914.57        928.44        31.24 o                         
   3   6   1       1822.87       1792.87        73.33 o                         
   4   6   1       1152.28       1113.54        48.93 o                         
   5   6   1          7.19         -3.30         5.73 o                         
   6   6   1        317.33        315.25        46.59 o                         
  -6   7   1        529.10        522.85        58.90 o                         
  -5   7   1        419.58        431.20        48.41 o                         
  -4   7   1        140.29         68.46        21.53 o                         
  -3   7   1       2686.23       2609.15        47.59 o                         
  -2   7   1       2078.60       2072.58       210.98 o                         
  -1   7   1        677.92        650.92        23.05 o                         
   0   7   1        413.41        352.34        14.49 o                         
   1   7   1       4443.96       4024.04       146.31 o                         
   2   7   1       1378.66       1301.16        38.63 o                         
   3   7   1        193.69        181.32        18.86 o                         
   4   7   1        365.61        336.24        29.53 o                         
   5   7   1       1013.74       1012.72        53.33 o                         
   6   7   1        348.80        308.81        45.39 o                         
  -6   8   1         15.31         -2.52         6.62 o                         
  -5   8   1       1064.33       1017.86        75.26 o                         
  -4   8   1        788.62        637.52        49.02 o                         
  -3   8   1        375.22        373.76        25.36 o                         
  -2   8   1        259.14        242.70        26.41 o                         
  -1   8   1       3271.47       3006.27        85.40 o                         
   0   8   1       1425.26       1249.69        90.64 o                         
   1   8   1         52.39         42.97         9.42 o                         
   2   8   1        997.10        947.03        33.69 o                         
   3   8   1       1806.47       1679.92        51.43 o                         
   4   8   1        682.89        680.15        42.69 o                         
   5   8   1          7.67         -6.90        10.18 o                         
   6   8   1        221.95        189.73        37.14 o                         
  -5   9   1         29.86         55.10        14.69 o                         
  -4   9   1        202.55        184.13        33.71 o                         
  -3   9   1       1167.15       1101.12        45.43 o                         
  -2   9   1       1462.16       1445.57        48.67 o                         
  -1   9   1        156.52        150.22        21.11 o                         
   0   9   1        555.64        529.27        38.95 o                         
   1   9   1       2098.75       2073.96        78.29 o                         
   2   9   1        901.56        774.02        48.89 o                         
   3   9   1         87.92         51.47        26.22 o                         
   4   9   1        209.28        219.23        45.97 o                         
   5   9   1        687.41        711.60        55.13 o                         
  -5  10   1        479.01        435.64        73.62 o                         
  -4  10   1        646.62        635.77        54.19 o                         
  -3  10   1         86.38         81.22        12.84 o                         
  -2  10   1        212.93        219.04        19.45 o                         
  -1  10   1       1230.85       1141.89        61.06 o                         
   0  10   1       1671.00       1669.70        94.26 o                         
   1  10   1        264.40        241.56        27.98 o                         
   2  10   1        594.49        578.57        45.02 o                         
   3  10   1        875.22        848.90        57.01 o                         
   4  10   1        440.54        436.78        68.28 o                         
  -4  11   1        138.92        116.10        25.34 o                         
  -3  11   1        672.68        610.24        60.22 o                         
  -2  11   1        583.31        563.38        46.99 o                         
  -1  11   1        108.85         96.05        19.34 o                         
   0  11   1        338.35        304.48        33.13 o                         
   1  11   1       1375.41       1409.03        71.76 o                         
   2  11   1        575.62        594.70        48.18 o                         
   3  11   1          4.82          1.06         6.87 o                         
   4  11   1        235.99        231.53        32.28 o                         
  -4  12   1        473.63        459.63        49.07 o                         
  -3  12   1        128.29        127.72        24.68 o                         
  -2  12   1         84.69         50.60        15.30 o                         
  -1  12   1       1060.37       1039.62        64.78 o                         
   0  12   1        690.65        662.56        51.33 o                         
   1  12   1          9.64          6.30         7.06 o                         
   2  12   1        141.42        168.26        27.05 o                         
   3  12   1        606.27        597.22        52.31 o                         
  -3  13   1        401.24        387.27        44.30 o                         
  -2  13   1        576.47        523.58        49.43 o                         
  -1  13   1        144.59        123.15        24.36 o                         
   0  13   1        339.64        314.23        37.03 o                         
   1  13   1        783.05        710.13        55.83 o                         
   2  13   1        450.93        379.26        42.00 o                         
   3  13   1         10.56         -8.48        10.27 o                         
  -2  14   1        147.92        112.27        32.14 o                         
  -1  14   1        345.07        294.54        37.84 o                         
   0  14   1        549.14        459.77        46.35 o                         
   1  14   1         12.78          1.04         6.82 o                         
  -1 -14   2        302.54        289.19        62.57 o                         
   0 -14   2        101.40         70.60        30.20 o                         
  -3 -13   2        610.86        577.52        68.63 o                         
  -2 -13   2        171.70        155.77        27.46 o                         
  -1 -13   2         65.43         32.86        13.25 o                         
   0 -13   2        358.83        368.24        38.98 o                         
   1 -13   2        535.75        466.55        44.15 o                         
   2 -13   2         68.25         44.12        22.31 o                         
  -3 -12   2         33.40         37.69        13.93 o                         
  -2 -12   2        470.53        479.10        44.96 o                         
  -1 -12   2        962.66       1023.26        65.63 o                         
   0 -12   2        406.86        385.62        30.42 o                         
   1 -12   2        107.68        108.90        17.25 o                         
   2 -12   2        583.35        602.59        50.05 o                         
   3 -12   2        570.40        550.64        51.69 o                         
  -4 -11   2        242.16        276.28        56.16 o                         
  -3 -11   2        978.94       1067.78        89.77 o                         
  -2 -11   2        305.70        329.43        38.79 o                         
  -1 -11   2        168.79        149.33        18.08 o                         
   0 -11   2        735.06        770.61        40.37 o                         
   1 -11   2        976.61       1006.08        54.99 o                         
   2 -11   2        271.89        250.65        25.86 o                         
   3 -11   2        123.07        112.01        19.94 o                         
  -5 -10   2        612.06        754.61        95.07 o                         
  -4 -10   2        521.24        577.93        79.75 o                         
  -3 -10   2         43.13         49.72        21.84 o                         
  -2 -10   2       1583.38       1610.33       151.03 o                         
  -1 -10   2       1428.15       1498.94        54.35 o                         
   0 -10   2        107.87         84.01        12.36 o                         
   1 -10   2        105.49        118.46        16.44 o                         
   2 -10   2        958.20       1004.81        49.73 o                         
   3 -10   2        903.81       1023.76        67.13 o                         
   4 -10   2         17.39         16.95        36.05 o                         
  -5  -9   2          1.76        -34.55        23.03 o                         
  -4  -9   2        796.88       1005.53        97.87 o                         
  -3  -9   2       1204.96       1287.52        66.71 o                         
  -2  -9   2        616.88        623.46        43.17 o                         
  -1  -9   2         72.67         73.95         8.30 o                         
   0  -9   2       1787.19       1716.59        54.88 o                         
   1  -9   2       1344.18       1417.90        52.89 o                         
   2  -9   2        273.01        297.75        26.01 o                         
   3  -9   2        135.85        162.77        26.19 o                         
   4  -9   2       1028.77       1033.00        69.21 o                         
   5  -9   2        572.10        793.20        90.56 o                         
  -6  -8   2        224.06        256.80        44.22 o                         
  -5  -8   2        724.92        704.22        66.63 o                         
  -4  -8   2        342.49        414.99        49.43 o                         
  -3  -8   2        137.35        154.90        16.67 o                         
  -2  -8   2       1021.15       1085.06        35.47 o                         
  -1  -8   2       2632.53       2736.17        49.29 o                         
   0  -8   2        536.07        558.46        29.26 o                         
   1  -8   2        292.48        291.20        22.71 o                         
   2  -8   2       1129.76       1243.98        62.95 o                         
   3  -8   2       1752.17       1836.05        95.80 o                         
   4  -8   2         71.50         78.16        18.06 o                         
   5  -8   2        272.78        224.82        42.94 o                         
  -6  -7   2        130.37        121.27        24.24 o                         
  -5  -7   2         87.82         74.73        21.50 o                         
  -4  -7   2        828.32        967.45        66.31 o                         
  -3  -7   2       2668.17       2922.00        69.42 o                         
  -2  -7   2        740.84        761.14        28.26 o                         
  -1  -7   2        722.97        781.40        23.07 o                         
   0  -7   2       2136.87       2111.18        76.46 o                         
   1  -7   2       3039.92       3115.58        72.13 o                         
   2  -7   2        975.35       1014.87        91.64 o                         
   3  -7   2        424.08        409.18        27.74 o                         
   4  -7   2        967.98        965.76        41.09 o                         
   5  -7   2        481.80        505.41        49.56 o                         
  -6  -6   2        510.80        526.35        49.46 o                         
  -5  -6   2       1044.32       1005.10       244.37 o                         
  -4  -6   2        777.31        748.30        62.12 o                         
  -3  -6   2          6.52         34.42        12.30 o                         
  -2  -6   2       2093.83       2142.51        49.48 o                         
  -1  -6   2       2944.58       2987.43        44.23 o                         
   0  -6   2        864.36        870.64        31.79 o                         
   1  -6   2        511.93        543.94        33.32 o                         
   2  -6   2       2637.66       2796.84        67.30 o                         
   3  -6   2       2060.49       2103.50        54.43 o                         
   4  -6   2        220.26        230.78        21.61 o                         
   5  -6   2        263.22        332.46        38.99 o                         
  -6  -5   2        687.00        749.43        84.94 o                         
  -5  -5   2         45.12         42.50        17.88 o                         
  -4  -5   2       1748.51       1919.72        72.70 o                         
  -3  -5   2       2298.12       2109.25       260.58 o                         
  -2  -5   2       1073.14       1087.10        32.49 o                         
  -1  -5   2        136.11        146.51         6.42 o                         
   0  -5   2       5224.23       5355.09        67.45 o                         
   1  -5   2       2523.33       2485.47        68.67 o                         
   2  -5   2         47.25         45.45         7.34 o                         
   3  -5   2        187.94        181.16        15.14 o                         
   4  -5   2       1732.77       1747.41       123.43 o                         
   5  -5   2        979.13       1071.81        68.06 o                         
   6  -5   2         26.56         23.31        12.99 o                         
  -6  -4   2        718.94        749.39        55.51 o                         
  -5  -4   2       1257.99       1322.43       125.91 o                         
  -4  -4   2        792.95        660.32        71.67 o                         
  -3  -4   2        202.61        196.26        55.08 o                         
  -2  -4   2       7338.63       7378.66       106.78 o                         
  -1  -4   2       4926.75       4798.29       102.32 o                         
   0  -4   2       2196.63       2206.61        42.52 o                         
   1  -4   2        329.73        325.88        14.49 o                         
   2  -4   2       4354.50       4508.81        93.68 o                         
   3  -4   2       1633.56       1726.07        54.30 o                         
   4  -4   2        340.29        325.29        32.12 o                         
   5  -4   2        104.14        110.71        21.33 o                         
   6  -4   2        590.41        655.73        57.04 o                         
  -6  -3   2        344.86        401.51        54.79 o                         
  -5  -3   2         65.22         65.69        19.79 o                         
  -4  -3   2        853.13        877.64        44.63 o                         
  -3  -3   2       3324.09       3148.07        76.01 o                         
  -2  -3   2       1769.97       1506.59       442.94 o                         
  -1  -3   2       1523.48       1580.78        22.65 o                         
   0  -3   2       2406.38       2423.03        33.05 o                         
   1  -3   2       7196.25       7378.47        90.41 o                         
   2  -3   2       1651.01       1705.51        35.97 o                         
   3  -3   2        786.67        738.48        27.72 o                         
   4  -3   2       1920.63       1890.50        75.86 o                         
   5  -3   2       1055.50       1135.84        65.55 o                         
   6  -3   2         63.47         48.22        15.43 o                         
  -7  -2   2          5.31         -8.56         9.96 o                         
  -6  -2   2        594.00        637.97        56.14 o                         
  -5  -2   2       2755.69       2777.13       167.74 o                         
  -4  -2   2        840.96        890.64        77.73 o                         
  -3  -2   2        331.36        326.37        13.30 o                         
  -2  -2   2        992.38        941.47        35.51 o                         
  -1  -2   2       8563.12       8785.61        65.07 o                         
   0  -2   2       3692.45       3777.09        35.20 o                         
   1  -2   2       2971.40       2950.84        28.47 o                         
   2  -2   2       3346.54       3286.11        80.70 o                         
   3  -2   2       2596.97       2445.43        56.07 o                         
   4  -2   2        531.04        508.12        26.79 o                         
   5  -2   2        596.10        561.00        46.22 o                         
   6  -2   2        958.61       1074.02        75.10 o                         
  -7  -1   2        602.02        715.75        60.51 o                         
  -6  -1   2        649.87        608.67        49.12 o                         
  -5  -1   2         96.86         94.76        17.19 o                         
  -4  -1   2       2892.40       2829.19        53.06 o                         
  -3  -1   2       3661.06       3607.98        64.39 o                         
  -2  -1   2       1745.99       1808.69        31.24 o                         
  -1  -1   2        395.71        434.17         9.83 o                         
   0  -1   2      10764.50      10587.45       160.52 o                         
   1  -1   2       7167.93       7219.44        63.07 o                         
   2  -1   2        442.34        435.78        16.51 o                         
   3  -1   2        523.49        526.32        32.56 o                         
   4  -1   2       1509.36       1556.61        57.49 o                         
   5  -1   2       1344.92       1506.24        75.17 o                         
   6  -1   2        112.29         90.26        20.13 o                         
  -7   0   2          4.26        -15.21        12.19 o                         
  -6   0   2        433.16        497.67        44.09 o                         
  -5   0   2       1501.86       1634.96        72.11 o                         
  -4   0   2       1013.98       1033.14        41.23 o                         
  -3   0   2        149.98        151.01        10.62 o                         
  -2   0   2       3958.31       4128.61        52.21 o                         
  -1   0   2       6464.48       6737.72        43.60 o                         
   0   0   2       1337.81       1326.15        15.72 o                         
   1   0   2        206.94        232.73         8.28 o                         
   2   0   2       4496.83       4230.70        94.02 o                         
   3   0   2       2882.06       2835.84        48.80 o                         
   4   0   2         25.29         26.00         4.41 o                         
   5   0   2        120.00        123.71        22.00 o                         
   6   0   2        895.31       1040.82        69.53 o                         
  -7   1   2        600.21        608.45        55.62 o                         
  -6   1   2        631.53        649.57        51.38 o                         
  -5   1   2         86.12         95.14        17.68 o                         
  -4   1   2       2899.25       2948.42       300.97 o                         
  -3   1   2       3638.39       3660.42        46.92 o                         
  -2   1   2       1619.88       1656.95        25.48 o                         
  -1   1   2        337.45        361.81        11.14 o                         
   0   1   2      10982.37      10951.56        82.27 o                         
   1   1   2       7142.92       7314.33       105.08 o                         
   2   1   2        386.08        371.86        15.96 o                         
   3   1   2        471.66        469.17        21.25 o                         
   4   1   2       1526.50       1560.12        37.62 o                         
   5   1   2       1305.40       1342.77        71.94 o                         
   6   1   2        107.60        129.18        24.86 o                         
  -6   2   2        593.68        592.76        49.96 o                         
  -5   2   2       2898.84       3113.67       228.85 o                         
  -4   2   2        774.95        799.65        31.12 o                         
  -3   2   2        338.79        340.25        17.99 o                         
  -2   2   2       1114.30       1076.38        24.20 o                         
  -1   2   2       8960.07       9273.71        66.54 o                         
   0   2   2       3514.71       3632.19        35.96 o                         
   1   2   2       2929.25       2904.94        37.70 o                         
   2   2   2       3424.85       3381.19        46.58 o                         
   3   2   2       2598.28       2434.01        75.78 o                         
   4   2   2        503.94        479.30        26.89 o                         
   5   2   2        531.70        546.14        32.90 o                         
   6   2   2        964.82       1013.39       123.32 o                         
  -6   3   2        332.40        316.09        37.63 o                         
  -5   3   2         57.92         39.65        13.20 o                         
  -4   3   2        879.53        907.97        61.56 o                         
  -3   3   2       3267.97       3374.50       108.89 o                         
  -2   3   2       1672.88       1634.49        42.38 o                         
  -1   3   2       1382.06       1441.18        30.85 o                         
   0   3   2       2446.98       2452.19        49.67 o                         
   1   3   2       7201.71       7187.39        71.33 o                         
   2   3   2       1538.11       1533.20        35.10 o                         
   3   3   2        778.11        758.74        46.66 o                         
   4   3   2       1978.52       1928.76        71.19 o                         
   5   3   2       1100.61       1103.87        53.10 o                         
   6   3   2         61.88         32.80        21.37 o                         
  -6   4   2        698.89        702.33       226.78 o                         
  -5   4   2       1254.81       1345.50        85.88 o                         
  -4   4   2        733.19        741.04        55.94 o                         
  -3   4   2        194.96        192.90        19.66 o                         
  -2   4   2       7133.74       7170.39       107.25 o                         
  -1   4   2       5004.30       4744.71        93.24 o                         
   0   4   2       2267.56       2292.70        28.37 o                         
   1   4   2        304.38        287.55        11.51 o                         
   2   4   2       4402.63       4413.57        80.88 o                         
   3   4   2       1679.84       1658.51        40.34 o                         
   4   4   2        335.22        342.69        30.63 o                         
   5   4   2        100.90        106.54        18.76 o                         
   6   4   2        625.54        570.30       268.37 o                         
  -6   5   2        707.56        628.30       272.45 o                         
  -5   5   2         51.45         51.27        19.30 o                         
  -4   5   2       1814.19       1797.84        89.32 o                         
  -3   5   2       2286.78       2098.83       104.81 o                         
  -2   5   2       1058.79       1044.02        36.73 o                         
  -1   5   2        165.79        168.31        12.41 o                         
   0   5   2       5331.88       5412.51        49.12 o                         
   1   5   2       2661.33       2692.40        53.81 o                         
   2   5   2         46.33         34.80         5.95 o                         
   3   5   2        172.97        175.89        17.33 o                         
   4   5   2       1641.74       1689.41        61.39 o                         
   5   5   2        961.27        974.59        56.31 o                         
   6   5   2         28.95         25.35        14.44 o                         
  -6   6   2        519.89        310.39       188.88 o                         
  -5   6   2       1053.75        849.21        72.38 o                         
  -4   6   2        823.68        839.97        61.10 o                         
  -3   6   2         12.74         15.96         4.32 o                         
  -2   6   2       2030.43       1887.64        58.65 o                         
  -1   6   2       2764.73       2768.76        56.24 o                         
   0   6   2        948.73        962.81        21.05 o                         
   1   6   2        578.85        522.04        35.25 o                         
   2   6   2       2644.86       2613.44        47.91 o                         
   3   6   2       1910.89       1873.68        51.60 o                         
   4   6   2        240.19        255.76        31.93 o                         
   5   6   2        275.89        272.18        27.55 o                         
   6   6   2        672.61        722.67        70.57 o                         
  -6   7   2        165.35        161.27        33.11 o                         
  -5   7   2         92.51         44.56        18.34 o                         
  -4   7   2        830.99        788.46        47.48 o                         
  -3   7   2       2623.34       2670.59        74.33 o                         
  -2   7   2        803.00        757.21        30.80 o                         
  -1   7   2        732.55        716.80        33.85 o                         
   0   7   2       2101.54       2123.16        51.84 o                         
   1   7   2       3049.99       2923.46        90.90 o                         
   2   7   2        977.26        917.78        27.90 o                         
   3   7   2        451.42        427.48        29.57 o                         
   4   7   2        920.93        890.82        40.02 o                         
   5   7   2        520.85        518.40        33.63 o                         
  -6   8   2        233.74        224.83        39.65 o                         
  -5   8   2        707.66        524.37        57.41 o                         
  -4   8   2        342.97        340.55        27.33 o                         
  -3   8   2        153.45        136.57        16.03 o                         
  -2   8   2       1043.32       1031.10        38.50 o                         
  -1   8   2       2624.74       2530.16        71.04 o                         
   0   8   2        586.05        605.70        51.75 o                         
   1   8   2        319.13        311.64        27.22 o                         
   2   8   2       1110.32       1108.17        34.83 o                         
   3   8   2       1721.65       1657.29        72.68 o                         
   4   8   2         83.64         86.77        17.71 o                         
   5   8   2        277.82        225.74        30.48 o                         
  -5   9   2          2.92         17.53         9.27 o                         
  -4   9   2        763.50        744.81        41.81 o                         
  -3   9   2       1141.05       1094.63        54.17 o                         
  -2   9   2        620.86        561.32        30.11 o                         
  -1   9   2         58.02         55.31         9.47 o                         
   0   9   2       1758.41       1681.15        69.44 o                         
   1   9   2       1375.50       1400.07        62.83 o                         
   2   9   2        283.91        277.08        28.58 o                         
   3   9   2        141.94        127.63        20.67 o                         
   4   9   2       1034.85       1048.51        63.85 o                         
   5   9   2        573.31        599.12        66.06 o                         
  -5  10   2        642.27        625.37        86.35 o                         
  -4  10   2        507.27        491.80        34.91 o                         
  -3  10   2         38.83         21.24         7.22 o                         
  -2  10   2       1553.34       1474.59        52.16 o                         
  -1  10   2       1475.38       1391.20        50.84 o                         
   0  10   2         90.18         84.67        16.01 o                         
   1  10   2        100.18        117.04        19.39 o                         
   2  10   2        973.47        947.67        44.67 o                         
   3  10   2        930.63        947.89       140.32 o                         
   4  10   2         15.41         28.42        12.42 o                         
  -4  11   2        274.18        248.51        35.12 o                         
  -3  11   2       1012.57        994.97        78.18 o                         
  -2  11   2        286.31        302.11        24.48 o                         
  -1  11   2        164.63        147.65        17.14 o                         
   0  11   2        779.25        742.07        39.29 o                         
   1  11   2        917.71        904.68        44.30 o                         
   2  11   2        248.90        264.16        24.73 o                         
   3  11   2        116.98        119.11        17.65 o                         
  -4  12   2        120.87        137.86        38.64 o                         
  -3  12   2         30.58         20.09        10.88 o                         
  -2  12   2        476.81        436.49        43.06 o                         
  -1  12   2        995.26        996.89        47.70 o                         
   0  12   2        390.49        382.37        29.62 o                         
   1  12   2         94.47         83.76        14.23 o                         
   2  12   2        575.19        564.39        38.01 o                         
   3  12   2        590.34        539.29        49.56 o                         
  -3  13   2        617.03        500.51        70.89 o                         
  -2  13   2        170.69        170.81        28.32 o                         
  -1  13   2         63.95         54.37        12.71 o                         
   0  13   2        369.78        321.54        28.31 o                         
   1  13   2        560.37        491.21        45.84 o                         
   2  13   2         75.63         49.03        25.15 o                         
   0  14   2         96.71        101.10        26.63 o                         
  -1 -14   3        387.97        449.36        59.36 o                         
   0 -14   3         14.57         -0.93         7.17 o                         
   1 -14   3        234.79        201.02        41.50 o                         
  -2 -13   3         26.98         45.07        24.02 o                         
  -1 -13   3        438.62        420.42        43.50 o                         
   0 -13   3        527.60        546.58        49.08 o                         
   1 -13   3        300.57        322.89        38.91 o                         
   2 -13   3         13.52          5.12         9.47 o                         
  -3 -12   3        500.75        561.94        81.42 o                         
  -2 -12   3        499.20        482.94        75.66 o                         
  -1 -12   3        344.09        333.75        37.09 o                         
   0 -12   3          3.56          1.38         6.28 o                         
   1 -12   3        709.86        668.78        54.51 o                         
   2 -12   3        615.63        556.49        51.94 o                         
   3 -12   3        117.03        117.55        36.23 o                         
  -4 -11   3        764.65        845.68        97.94 o                         
  -3 -11   3        499.77        553.80        46.90 o                         
  -2 -11   3         33.65         34.76        12.85 o                         
  -1 -11   3        381.67        381.32        28.42 o                         
   0 -11   3       1127.37       1144.48        49.13 o                         
   1 -11   3        347.71        344.44        37.69 o                         
   2 -11   3         26.14         20.64        11.44 o                         
   3 -11   3        450.07        466.42        49.33 o                         
  -4 -10   3          7.85         12.42        10.36 o                         
  -3 -10   3        181.33        226.88        28.46 o                         
  -2 -10   3       1380.70       1449.29        54.89 o                         
  -1 -10   3        791.21        780.40        38.82 o                         
   0 -10   3          0.86          3.02         4.59 o                         
   1 -10   3        624.51        680.99        38.32 o                         
   2 -10   3       1514.90       1548.00        82.55 o                         
   3 -10   3        341.70        351.85        60.16 o                         
  -5  -9   3        106.52         97.02        33.50 o                         
  -4  -9   3       1365.45       1486.77       118.64 o                         
  -3  -9   3        616.51        668.70        46.27 o                         
  -2  -9   3         93.93         92.58        12.80 o                         
  -1  -9   3        395.20        384.46        25.70 o                         
   0  -9   3       2896.30       2811.51        70.82 o                         
   1  -9   3        911.78        978.97        64.56 o                         
   2  -9   3        192.00        196.70        26.06 o                         
   3  -9   3        384.79        425.26        41.10 o                         
   4  -9   3        744.58        732.02        86.08 o                         
  -5  -8   3        741.96        781.50        87.26 o                         
  -4  -8   3         35.90         20.01        10.17 o                         
  -3  -8   3        793.92        886.50        46.47 o                         
  -2  -8   3       1985.55       2049.54        59.27 o                         
  -1  -8   3        760.96        747.64        33.50 o                         
   0  -8   3         76.11         89.59        11.46 o                         
   1  -8   3       1149.75       1185.39        46.33 o                         
   2  -8   3       1694.53       1841.17        81.97 o                         
   3  -8   3        174.29        209.82        28.73 o                         
   4  -8   3          0.95          5.27         7.72 o                         
  -6  -7   3         26.97         23.85        12.54 o                         
  -5  -7   3        580.12        634.92        59.85 o                         
  -4  -7   3       1029.39       1126.71        56.07 o                         
  -3  -7   3        798.53        873.82        43.43 o                         
  -2  -7   3         32.17         30.47         3.38 o                         
  -1  -7   3       1689.40       1753.83        48.67 o                         
   0  -7   3       2299.46       2175.89        54.34 o                         
   1  -7   3        664.09        682.31        32.93 o                         
   2  -7   3         10.13         14.21        13.73 o                         
   3  -7   3       1144.45       1216.85       171.96 o                         
   4  -7   3       1514.35       1621.65       102.44 o                         
   5  -7   3        254.61        284.43        37.86 o                         
  -6  -6   3        565.06        558.79        49.69 o                         
  -5  -6   3        845.59        852.49        82.44 o                         
  -4  -6   3         29.99         44.48        14.30 o                         
  -3  -6   3       1688.86       1777.35        60.00 o                         
  -2  -6   3       2737.10       2860.20        56.04 o                         
  -1  -6   3       2486.03       2526.71        61.04 o                         
   0  -6   3         73.49         63.23         8.51 o                         
   1  -6   3       2418.08       2613.42       116.98 o                         
   2  -6   3       2129.52       2247.71        61.99 o                         
   3  -6   3        655.71        674.01        32.28 o                         
   4  -6   3        102.22        104.58        19.77 o                         
   5  -6   3        542.25        517.46        54.50 o                         
  -6  -5   3         87.32         69.06        27.13 o                         
  -5  -5   3        371.12        300.95        73.60 o                         
  -4  -5   3       2013.52       1881.65       199.48 o                         
  -3  -5   3       1577.38       1554.78        66.08 o                         
  -2  -5   3         35.15         34.68         5.69 o                         
  -1  -5   3       1987.29       1974.49        36.24 o                         
   0  -5   3       3639.28       3592.44        50.00 o                         
   1  -5   3       3318.72       3465.93        61.79 o                         
   2  -5   3         57.39         52.05         9.80 o                         
   3  -5   3       1774.61       1822.42        58.49 o                         
   4  -5   3        759.03        708.34        45.59 o                         
   5  -5   3        418.76        414.84        32.72 o                         
   6  -5   3         92.70        108.26        28.34 o                         
  -6  -4   3        681.83        607.85        50.98 o                         
  -5  -4   3        845.71        849.98        51.73 o                         
  -4  -4   3         28.64         16.09         8.72 o                         
  -3  -4   3       1020.74        741.52       392.43 o                         
  -2  -4   3       2558.91       2547.54        68.72 o                         
  -1  -4   3       2771.75       2708.40        40.27 o                         
   0  -4   3        309.14        306.76        16.98 o                         
   1  -4   3       2816.41       2791.66        47.64 o                         
   2  -4   3       2880.61       2918.40        58.65 o                         
   3  -4   3       1711.55       1628.05        45.52 o                         
   4  -4   3        195.10        205.83        40.62 o                         
   5  -4   3       1089.63       1177.27        70.70 o                         
   6  -4   3        595.45        634.51        87.64 o                         
  -7  -3   3        620.79        804.23        82.31 o                         
  -6  -3   3         75.20         65.18        15.45 o                         
  -5  -3   3        889.41        987.30        53.57 o                         
  -4  -3   3       2315.50       2343.93        73.87 o                         
  -3  -3   3       2725.71       2295.51        86.50 o                         
  -2  -3   3        217.22        210.97        11.60 o                         
  -1  -3   3       6223.88       6224.52        84.13 o                         
   0  -3   3       2740.46       2743.14        64.98 o                         
   1  -3   3        759.78        746.03        17.47 o                         
   2  -3   3        191.43        196.12        10.49 o                         
   3  -3   3       2198.86       2194.61        56.81 o                         
   4  -3   3       1365.89       1433.16        68.18 o                         
   5  -3   3        242.19        251.43        32.16 o                         
   6  -3   3         21.88         17.91        10.59 o                         
  -7  -2   3        213.22        246.31        34.00 o                         
  -6  -2   3        731.65        717.74        51.33 o                         
  -5  -2   3       1137.43       1126.93        56.90 o                         
  -4  -2   3         61.64         50.12        10.54 o                         
  -3  -2   3       2621.39       2666.09        52.28 o                         
  -2  -2   3       5262.57       5452.41        75.13 o                         
  -1  -2   3       2120.76       2078.11        41.67 o                         
   0  -2   3         76.84         89.78         6.31 o                         
   1  -2   3       2720.35       2622.43        29.22 o                         
   2  -2   3       3992.99       3964.72        52.49 o                         
   3  -2   3        853.70        839.46        28.08 o                         
   4  -2   3          7.98          3.11         4.94 o                         
   5  -2   3        811.87        853.70        58.64 o                         
   6  -2   3        763.29        851.72        78.14 o                         
  -7  -1   3        387.17        420.77        45.76 o                         
  -6  -1   3          2.80         -6.10         7.89 o                         
  -5  -1   3        286.46        289.38        29.12 o                         
  -4  -1   3       2471.23       2399.37        87.58 o                         
  -3  -1   3       2336.75       2404.70        39.95 o                         
  -2  -1   3        323.60        357.14        11.82 o                         
  -1  -1   3       2291.94       2243.23        32.47 o                         
   0  -1   3       8911.68       8847.32       110.38 o                         
   1  -1   3       2418.68       2394.30        31.76 o                         
   2  -1   3        109.95        116.91         9.77 o                         
   3  -1   3       1531.59       1462.65        40.78 o                         
   4  -1   3       3134.13       2969.20        68.62 o                         
   5  -1   3        287.81        326.51        35.77 o                         
   6  -1   3         79.78         73.69        29.96 o                         
  -7   0   3        152.50        114.49        27.74 o                         
  -6   0   3       1943.21       2023.39        89.25 o                         
  -5   0   3        862.71        829.81        50.45 o                         
  -4   0   3        119.11        121.37        17.46 o                         
  -3   0   3        180.81        175.75        16.29 o                         
  -2   0   3      12599.71      13345.65       132.11 o                         
  -1   0   3       3255.06       3006.44        54.72 o                         
   0   0   3        869.06        809.76        20.76 o                         
   1   0   3        614.08        606.19        14.41 o                         
   2   0   3       5625.01       5924.46        91.36 o                         
   3   0   3       1105.43       1074.21        37.31 o                         
   4   0   3        318.81        311.23        26.86 o                         
   5   0   3        929.03        978.66        61.69 o                         
   6   0   3        475.36        466.44        46.90 o                         
  -7   1   3        396.87        352.15        66.91 o                         
  -6   1   3          1.79         -0.83         6.13 o                         
  -5   1   3        283.81        339.26        33.18 o                         
  -4   1   3       2504.65       2378.48       123.40 o                         
  -3   1   3       2436.94       2472.92        61.39 o                         
  -2   1   3        328.03        368.64        15.39 o                         
  -1   1   3       2214.82       2164.32        39.95 o                         
   0   1   3       8910.60       8953.18        85.81 o                         
   1   1   3       2346.86       2268.14        39.86 o                         
   2   1   3        119.63        117.80        10.96 o                         
   3   1   3       1540.60       1517.13        40.19 o                         
   4   1   3       3174.25       3172.99        71.89 o                         
   5   1   3        262.83        248.37        31.37 o                         
   6   1   3         84.59         80.90        20.18 o                         
  -7   2   3        213.38        192.29        51.52 o                         
  -6   2   3        720.57        768.76        56.16 o                         
  -5   2   3       1009.42        974.13        73.97 o                         
  -4   2   3         68.82         71.73         9.12 o                         
  -3   2   3       2590.04       2918.04       104.28 o                         
  -2   2   3       5327.30       5078.59       204.35 o                         
  -1   2   3       1929.00       1875.37        24.60 o                         
   0   2   3         73.70         74.11         5.56 o                         
   1   2   3       2809.71       2697.26        42.47 o                         
   2   2   3       4113.51       4120.50        82.05 o                         
   3   2   3        880.56        835.20        50.79 o                         
   4   2   3          4.11          7.86         4.41 o                         
   5   2   3        869.51        840.65        47.58 o                         
   6   2   3        765.43        781.00       102.39 o                         
  -6   3   3         76.27         71.36        18.75 o                         
  -5   3   3        888.05        928.97        88.38 o                         
  -4   3   3       2318.86       2357.06        66.61 o                         
  -3   3   3       2755.96       2703.41        97.50 o                         
  -2   3   3        219.15        211.13        17.27 o                         
  -1   3   3       6331.92       6198.47       152.69 o                         
   0   3   3       2718.44       2701.91        64.95 o                         
   1   3   3        740.75        721.22        24.03 o                         
   2   3   3        172.95        173.47        15.62 o                         
   3   3   3       2147.86       2203.64        64.49 o                         
   4   3   3       1334.48       1377.26        56.38 o                         
   5   3   3        217.68        245.27        27.47 o                         
   6   3   3         21.00          5.31        25.28 o                         
  -6   4   3        725.78        651.87       148.57 o                         
  -5   4   3        856.07        739.91        53.90 o                         
  -4   4   3         34.10         26.30        11.20 o                         
  -3   4   3       1057.30        987.52        41.55 o                         
  -2   4   3       2698.64       2599.61        65.81 o                         
  -1   4   3       2706.46       2586.01        39.78 o                         
   0   4   3        309.42        313.51        16.43 o                         
   1   4   3       2786.52       2846.41        50.93 o                         
   2   4   3       2776.29       2728.22        56.21 o                         
   3   4   3       1717.34       1773.16        58.39 o                         
   4   4   3        190.52        212.07        22.43 o                         
   5   4   3       1106.58       1184.27        58.47 o                         
   6   4   3        571.18        648.47        67.89 o                         
  -6   5   3         79.15         69.06        29.91 o                         
  -5   5   3        361.65        325.20        43.10 o                         
  -4   5   3       1931.85       1901.60        95.54 o                         
  -3   5   3       1603.17       1566.65        49.37 o                         
  -2   5   3         37.21         41.81        15.19 o                         
  -1   5   3       2016.56       1998.44        37.68 o                         
   0   5   3       3490.38       3472.58        54.69 o                         
   1   5   3       3279.48       3355.76        47.53 o                         
   2   5   3         52.01         49.03         7.44 o                         
   3   5   3       1825.11       1758.77        50.57 o                         
   4   5   3        851.37        844.97        44.92 o                         
   5   5   3        431.57        446.07        35.83 o                         
   6   5   3         91.13         91.05        26.56 o                         
  -6   6   3        522.01        240.51       199.36 o                         
  -5   6   3        873.27        908.95        73.77 o                         
  -4   6   3         30.34         25.28         9.62 o                         
  -3   6   3       1645.83       1563.95        52.48 o                         
  -2   6   3       2804.52       2725.71        59.51 o                         
  -1   6   3       2599.94       2544.26        55.54 o                         
   0   6   3         77.52         81.21         6.06 o                         
   1   6   3       2299.50       2264.69        52.73 o                         
   2   6   3       2159.02       2172.37        77.51 o                         
   3   6   3        678.13        640.03        30.60 o                         
   4   6   3        115.40        123.90        15.21 o                         
   5   6   3        513.77        580.11        41.76 o                         
  -6   7   3         25.72         37.91        19.14 o                         
  -5   7   3        558.79        561.98        58.51 o                         
  -4   7   3       1001.48       1028.45        89.05 o                         
  -3   7   3        809.41        821.72        52.52 o                         
  -2   7   3         31.91         31.35         6.43 o                         
  -1   7   3       1751.01       1724.32        47.93 o                         
   0   7   3       2318.40       2234.67        41.36 o                         
   1   7   3        676.26        640.67        24.06 o                         
   2   7   3          7.63         10.89         3.71 o                         
   3   7   3       1170.18       1197.65        42.76 o                         
   4   7   3       1501.28       1511.30        72.28 o                         
   5   7   3        241.04        214.55        29.61 o                         
  -6   8   3        710.33        708.41        75.12 o                         
  -5   8   3        735.33        686.06        65.91 o                         
  -4   8   3         37.10         31.30         9.04 o                         
  -3   8   3        774.74        727.04        72.25 o                         
  -2   8   3       1952.35       1878.11        88.69 o                         
  -1   8   3        742.60        706.28        32.01 o                         
   0   8   3         82.49         97.62        12.20 o                         
   1   8   3       1105.34       1089.39        32.90 o                         
   2   8   3       1674.26       1639.24        53.48 o                         
   3   8   3        208.84        181.56        24.32 o                         
   4   8   3          3.42          7.93        20.60 o                         
   5   8   3        382.49        348.70        50.69 o                         
  -5   9   3        116.57         85.99        20.52 o                         
  -4   9   3       1414.32       1333.06        57.33 o                         
  -3   9   3        652.53        585.05        59.14 o                         
  -2   9   3         87.23         72.48        11.04 o                         
  -1   9   3        410.38        402.24        29.03 o                         
   0   9   3       2838.91       2717.23        86.71 o                         
   1   9   3        884.39        810.54        37.03 o                         
   2   9   3        189.12        174.34        18.08 o                         
   3   9   3        367.26        355.85        35.90 o                         
   4   9   3        732.44        744.23        55.05 o                         
  -5  10   3        182.04        180.29        28.59 o                         
  -4  10   3          4.99          2.60         5.64 o                         
  -3  10   3        214.33        218.47        22.40 o                         
  -2  10   3       1411.51       1371.46        50.98 o                         
  -1  10   3        753.11        738.27        36.99 o                         
   0  10   3          0.46         -0.99         4.34 o                         
   1  10   3        653.63        628.64        34.44 o                         
   2  10   3       1536.86       1473.31        55.67 o                         
   3  10   3        338.18        321.67        35.63 o                         
   4  10   3         36.32         51.69        20.68 o                         
  -4  11   3        741.76        656.08        74.63 o                         
  -3  11   3        492.67        449.76        37.09 o                         
  -2  11   3         37.60         27.01         7.30 o                         
  -1  11   3        356.01        328.69        26.05 o                         
   0  11   3       1158.31       1131.48        48.35 o                         
   1  11   3        373.99        353.60        62.89 o                         
   2  11   3         24.25         26.00        10.99 o                         
   3  11   3        436.25        416.31        42.74 o                         
  -3  12   3        490.83        437.69        44.94 o                         
  -2  12   3        508.54        508.68        73.41 o                         
  -1  12   3        336.14        310.53        41.90 o                         
   0  12   3          2.43         -5.82        11.46 o                         
   1  12   3        727.41        664.23        51.92 o                         
   2  12   3        610.87        564.71        90.87 o                         
  -2  13   3         27.23         21.40        17.81 o                         
  -1  13   3        438.08        375.72        38.28 o                         
   0  13   3        519.29        503.63        46.37 o                         
   1  13   3        296.64        269.78        34.43 o                         
   0  14   3         12.73          4.89         8.94 o                         
  -1 -13   4        440.21        474.48        47.79 o                         
   0 -13   4        509.32        519.72        67.02 o                         
   1 -13   4         16.57         18.09        14.57 o                         
  -3 -12   4        540.00        590.70        83.68 o                         
  -2 -12   4        573.08        681.61        77.96 o                         
  -1 -12   4         26.45         20.97        10.70 o                         
   0 -12   4        170.98        150.72        26.00 o                         
   1 -12   4        557.88        530.79        68.54 o                         
   2 -12   4        412.96        397.60        64.44 o                         
  -3 -11   4         53.40         91.47        33.64 o                         
  -2 -11   4        276.48        287.92        57.81 o                         
  -1 -11   4       1156.49       1133.78        68.90 o                         
   0 -11   4        761.28        768.18        68.94 o                         
   1 -11   4         62.27         39.68        15.05 o                         
   2 -11   4        122.56        126.64        25.35 o                         
   3 -11   4        561.47        593.61        80.75 o                         
  -4 -10   4        137.34        135.07        35.16 o                         
  -3 -10   4        763.15        906.15        92.81 o                         
  -2 -10   4        772.70        834.33        79.37 o                         
  -1 -10   4         89.74         88.36        18.73 o                         
   0 -10   4        485.40        452.23        41.70 o                         
   1 -10   4       1023.95       1043.49        66.52 o                         
   2 -10   4        356.81        372.43        41.73 o                         
   3 -10   4         54.45         45.69        22.15 o                         
  -5  -9   4        620.93        681.91        83.33 o                         
  -4  -9   4        566.75        652.05        79.16 o                         
  -3  -9   4        189.54        250.73        45.44 o                         
  -2  -9   4        205.40        221.53        19.99 o                         
  -1  -9   4       1737.89       1770.94        54.79 o                         
   0  -9   4        348.27        359.36        34.80 o                         
   1  -9   4         69.76         77.37        18.66 o                         
   2  -9   4        257.07        276.24        48.96 o                         
   3  -9   4       1369.13       1338.43       112.15 o                         
   4  -9   4        249.42        290.79        54.63 o                         
  -5  -8   4         34.23         33.25        18.07 o                         
  -4  -8   4        104.51        130.10        34.52 o                         
  -3  -8   4       1642.40       1773.32       116.58 o                         
  -2  -8   4       1898.29       1911.56        56.65 o                         
  -1  -8   4         57.31         38.66         7.42 o                         
   0  -8   4        531.12        558.98        27.81 o                         
   1  -8   4       2055.08       2118.03        61.02 o                         
   2  -8   4       1260.79       1374.10       103.53 o                         
   3  -8   4         20.59         22.65        18.70 o                         
   4  -8   4        258.29        250.95        48.99 o                         
  -5  -7   4        837.50        936.38        72.37 o                         
  -4  -7   4        946.99       1035.56        53.04 o                         
  -3  -7   4        146.59        141.41        16.72 o                         
  -2  -7   4        154.91        163.82        13.08 o                         
  -1  -7   4       3348.15       3299.40        71.50 o                         
   0  -7   4       2011.56       1947.02        49.56 o                         
   1  -7   4          2.48          6.01         4.94 o                         
   2  -7   4        599.59        664.93        41.78 o                         
   3  -7   4       1205.38       1239.25        66.97 o                         
   4  -7   4        484.68        549.51        39.13 o                         
   5  -7   4         41.46         42.45        25.49 o                         
  -6  -6   4        668.54        681.94       144.38 o                         
  -5  -6   4        110.82        104.72        19.67 o                         
  -4  -6   4        364.15        363.64        37.14 o                         
  -3  -6   4       1533.35       1641.01        56.70 o                         
  -2  -6   4       2010.81       2118.08        47.65 o                         
  -1  -6   4        136.45        124.47        11.35 o                         
   0  -6   4        879.92        903.34        29.55 o                         
   1  -6   4       1819.73       1861.38       115.96 o                         
   2  -6   4       1333.18       1335.74        56.62 o                         
   3  -6   4         94.80        106.09        15.37 o                         
   4  -6   4        529.77        609.85        83.91 o                         
   5  -6   4        740.73        776.91        55.33 o                         
  -6  -5   4        424.32        353.66        66.22 o                         
  -5  -5   4        667.99        675.14       129.81 o                         
  -4  -5   4       1638.61       1372.49       641.85 o                         
  -3  -5   4        480.37        446.89        28.50 o                         
  -2  -5   4       2037.07       1719.59       145.45 o                         
  -1  -5   4       1493.87       1296.50        83.40 o                         
   0  -5   4       2346.02       2260.14        41.77 o                         
   1  -5   4        307.48        286.77        12.14 o                         
   2  -5   4       1428.64       1463.77        63.87 o                         
   3  -5   4       1469.93       1568.68       116.62 o                         
   4  -5   4        950.93       1029.99        70.62 o                         
   5  -5   4          9.67          8.87         8.61 o                         
  -6  -4   4        830.23        803.02       180.50 o                         
  -5  -4   4        302.61        253.71        49.04 o                         
  -4  -4   4        694.06        560.26       335.70 o                         
  -3  -4   4       1638.30       1777.82        70.84 o                         
  -2  -4   4       2342.96       2401.87        55.68 o                         
  -1  -4   4        525.77        511.21        24.71 o                         
   0  -4   4       2095.32       2020.88        55.10 o                         
   1  -4   4       2918.50       2889.29        40.32 o                         
   2  -4   4       1408.81       1371.53        38.04 o                         
   3  -4   4         68.17         59.78         7.98 o                         
   4  -4   4        791.76        831.54        42.88 o                         
   5  -4   4        760.08        817.58        46.61 o                         
  -7  -3   4        121.77        119.46        30.75 o                         
  -6  -3   4        137.09        154.50        23.94 o                         
  -5  -3   4       1276.93       1155.34        66.06 o                         
  -4  -3   4       1764.89       1558.57        61.95 o                         
  -3  -3   4        144.41        108.00        60.64 o                         
  -2  -3   4       1094.53       1116.97        21.89 o                         
  -1  -3   4       3452.51       3364.80        85.70 o                         
   0  -3   4       6372.78       6723.74       117.91 o                         
   1  -3   4         85.18         86.58         5.41 o                         
   2  -3   4       1198.14       1191.15        31.08 o                         
   3  -3   4       1420.55       1375.67        36.61 o                         
   4  -3   4       1211.65       1221.02        50.87 o                         
   5  -3   4          1.09         -4.56         6.36 o                         
   6  -3   4        304.45        238.93        52.86 o                         
  -7  -2   4        532.83        614.84        52.54 o                         
  -6  -2   4        818.34        837.22        55.02 o                         
  -5  -2   4        314.58        324.35        30.40 o                         
  -4  -2   4        120.94        119.14        16.91 o                         
  -3  -2   4       3544.60       3577.97       259.21 o                         
  -2  -2   4       3147.98       3162.74        73.15 o                         
  -1  -2   4        151.17        163.73        11.24 o                         
   0  -2   4        676.73        703.73        22.68 o                         
   1  -2   4       5480.11       5665.74        71.71 o                         
   2  -2   4       2372.08       2365.59        40.50 o                         
   3  -2   4        257.03        219.70        14.19 o                         
   4  -2   4        767.27        782.59        39.66 o                         
   5  -2   4        874.48       1007.37        64.28 o                         
   6  -2   4        418.59        463.98        71.44 o                         
  -7  -1   4        114.18         84.85        35.33 o                         
  -6  -1   4         15.54         14.66         9.08 o                         
  -5  -1   4       1808.62       1875.25        75.00 o                         
  -4  -1   4       1940.84       2108.15       104.02 o                         
  -3  -1   4        426.73        421.23        20.10 o                         
  -2  -1   4        421.81        430.83        15.64 o                         
  -1  -1   4       5297.09       5224.21        91.33 o                         
   0  -1   4       2215.42       2169.17        41.96 o                         
   1  -1   4        271.97        263.10        10.68 o                         
   2  -1   4       1643.86       1625.46        49.35 o                         
   3  -1   4       3151.47       3186.60        68.77 o                         
   4  -1   4        408.69        422.89        28.46 o                         
   5  -1   4         34.70         13.82        13.94 o                         
   6  -1   4        334.76        338.66        61.19 o                         
  -7   0   4        372.15        356.54        61.59 o                         
  -6   0   4        912.92        978.83        60.78 o                         
  -5   0   4        135.71         96.62        20.67 o                         
  -4   0   4       1373.18       1363.92        38.52 o                         
  -3   0   4       3557.06       3588.54        65.33 o                         
  -2   0   4       1684.26       1694.95        74.88 o                         
  -1   0   4       1098.02       1084.89        20.06 o                         
   0   0   4        885.38        829.01        15.51 o                         
   1   0   4       6395.13       6276.47        61.98 o                         
   2   0   4       1461.74       1457.43        34.40 o                         
   3   0   4        279.26        272.87        17.41 o                         
   4   0   4        188.37        190.92        19.19 o                         
   5   0   4       1367.05       1428.58        76.56 o                         
   6   0   4        302.87        271.69        54.95 o                         
  -7   1   4        107.72         78.59        30.89 o                         
  -6   1   4         18.37         18.80         9.95 o                         
  -5   1   4       1850.39       1756.84       111.42 o                         
  -4   1   4       1907.94       1943.96        64.44 o                         
  -3   1   4        362.65        363.98        24.87 o                         
  -2   1   4        453.79        484.75        18.39 o                         
  -1   1   4       5314.50       5142.45        89.33 o                         
   0   1   4       2311.44       2188.72        42.72 o                         
   1   1   4        298.82        298.26        15.72 o                         
   2   1   4       1558.92       1471.59        38.11 o                         
   3   1   4       3090.48       3020.42        61.92 o                         
   4   1   4        431.64        417.12        23.28 o                         
   5   1   4         35.91         25.78        16.28 o                         
   6   1   4        336.51        273.50        57.09 o                         
  -7   2   4        517.43        463.73        73.68 o                         
  -6   2   4        852.95        768.20        65.32 o                         
  -5   2   4        333.26        363.74        48.78 o                         
  -4   2   4        127.12        136.50        25.91 o                         
  -3   2   4       3457.09       3453.13        65.32 o                         
  -2   2   4       3181.00       3074.76        75.66 o                         
  -1   2   4        128.31        126.17         5.66 o                         
   0   2   4        653.23        602.16        31.78 o                         
   1   2   4       5401.72       5366.29        84.00 o                         
   2   2   4       2407.70       2437.23        66.92 o                         
   3   2   4        240.81        235.91        18.71 o                         
   4   2   4        760.47        713.40        31.52 o                         
   5   2   4        874.17        865.88       183.33 o                         
   6   2   4        436.74        488.26        63.42 o                         
  -7   3   4        105.63         41.06        24.37 o                         
  -6   3   4        128.29        103.51        22.21 o                         
  -5   3   4       1309.56       1347.11        68.59 o                         
  -4   3   4       1833.41       1949.48        59.11 o                         
  -3   3   4        126.36        127.05        14.16 o                         
  -2   3   4       1029.13        992.26        42.67 o                         
  -1   3   4       3423.44       2673.12       208.84 o                         
   0   3   4       6452.51       6459.42       108.85 o                         
   1   3   4         72.22         73.18         9.32 o                         
   2   3   4       1200.98       1195.47        38.60 o                         
   3   3   4       1482.57       1498.22        73.77 o                         
   4   3   4       1209.04       1253.64        47.05 o                         
   5   3   4          1.28          8.91         6.68 o                         
   6   3   4        278.93        275.35        47.72 o                         
  -6   4   4        827.37        657.11        54.74 o                         
  -5   4   4        303.57        278.05        32.57 o                         
  -4   4   4        702.95        694.70        59.63 o                         
  -3   4   4       1639.49       1562.04        59.09 o                         
  -2   4   4       2325.87       2236.65        68.19 o                         
  -1   4   4        529.23        490.46        20.45 o                         
   0   4   4       2053.29       2060.93        88.24 o                         
   1   4   4       3044.63       3079.40        69.38 o                         
   2   4   4       1432.96       1450.59        43.37 o                         
   3   4   4         61.73         62.86         9.99 o                         
   4   4   4        754.75        866.68        47.83 o                         
   5   4   4        745.43        806.57        50.42 o                         
   6   4   4        207.78        169.56        37.40 o                         
  -6   5   4        402.15        233.52        69.08 o                         
  -5   5   4        652.40        650.85        63.07 o                         
  -4   5   4       1652.85       1605.67        94.44 o                         
  -3   5   4        469.51        467.01        44.03 o                         
  -2   5   4       2029.26       2080.39        67.04 o                         
  -1   5   4       1456.40       1384.84        29.17 o                         
   0   5   4       2424.40       2443.82       128.65 o                         
   1   5   4        310.18        301.97        20.14 o                         
   2   5   4       1489.05       1516.28        45.17 o                         
   3   5   4       1418.22       1473.23        49.05 o                         
   4   5   4        908.35        901.37        41.87 o                         
   5   5   4          9.63         -3.09        12.94 o                         
  -6   6   4        679.07        345.73       203.76 o                         
  -5   6   4        105.02         76.00        22.43 o                         
  -4   6   4        387.66        370.54        34.78 o                         
  -3   6   4       1586.03       1552.18        75.18 o                         
  -2   6   4       1903.48       1891.70        50.73 o                         
  -1   6   4        151.93        140.77        12.21 o                         
   0   6   4        856.36        784.13        40.49 o                         
   1   6   4       1851.95       1801.91        51.99 o                         
   2   6   4       1306.78       1355.87        42.52 o                         
   3   6   4        103.99        105.94        13.34 o                         
   4   6   4        531.60        551.06        37.15 o                         
   5   6   4        741.59        774.48        55.35 o                         
  -6   7   4         26.07         47.71        16.81 o                         
  -5   7   4        851.97        843.02        74.39 o                         
  -4   7   4        950.33        996.19        58.70 o                         
  -3   7   4        146.07        163.70        16.90 o                         
  -2   7   4        167.74        165.51        15.23 o                         
  -1   7   4       3197.94       3107.77       112.75 o                         
   0   7   4       1977.57       1855.80        82.67 o                         
   1   7   4          2.36         -0.02         2.06 o                         
   2   7   4        636.36        661.93        34.05 o                         
   3   7   4       1177.52       1234.46        63.94 o                         
   4   7   4        496.05        503.42        42.97 o                         
   5   7   4         41.46         64.26        22.55 o                         
  -5   8   4         42.75         53.84        20.00 o                         
  -4   8   4        107.06         93.80        15.36 o                         
  -3   8   4       1664.96       1645.14        85.07 o                         
  -2   8   4       1882.31       1853.91        71.56 o                         
  -1   8   4         72.24         69.77        10.06 o                         
   0   8   4        547.20        538.22        33.82 o                         
   1   8   4       2150.95       2119.60        48.08 o                         
   2   8   4       1229.17       1221.98        48.27 o                         
   3   8   4         18.03         25.03        10.33 o                         
   4   8   4        258.32        269.68        33.30 o                         
  -5   9   4        629.00        675.10        52.28 o                         
  -4   9   4        538.98        558.77        38.04 o                         
  -3   9   4        191.34        163.20        24.55 o                         
  -2   9   4        212.28        206.12        19.09 o                         
  -1   9   4       1795.16       1814.46        82.17 o                         
   0   9   4        390.74        341.85        32.47 o                         
   1   9   4         77.42         64.46        14.72 o                         
   2   9   4        253.65        245.81        22.08 o                         
   3   9   4       1363.59       1378.42        73.21 o                         
   4   9   4        242.13        264.42        33.60 o                         
  -5  10   4        102.82        102.98        27.95 o                         
  -4  10   4        134.00        124.20        18.56 o                         
  -3  10   4        721.63        669.53        65.97 o                         
  -2  10   4        765.77        777.40        49.37 o                         
  -1  10   4         86.90        100.31        18.48 o                         
   0  10   4        481.30        481.32        40.34 o                         
   1  10   4        979.29        983.98        66.73 o                         
   2  10   4        356.69        357.22        37.02 o                         
   3  10   4         51.30         23.74         9.92 o                         
  -4  11   4        378.92        338.02        38.50 o                         
  -3  11   4         47.63         66.41        28.16 o                         
  -2  11   4        264.75        259.28        35.04 o                         
  -1  11   4       1170.62       1178.58        64.97 o                         
   0  11   4        751.40        754.06        52.81 o                         
   1  11   4         59.85         54.54        21.64 o                         
   2  11   4        122.51        112.88        33.09 o                         
  -3  12   4        524.74        575.32        80.71 o                         
  -2  12   4        587.63        674.57        86.72 o                         
  -1  12   4         20.07         14.21         9.89 o                         
   0  12   4        167.18        152.39        25.16 o                         
   1  12   4        535.85        500.55        74.72 o                         
  -1  13   4        449.29        450.33        43.88 o                         
   0  13   4        504.23        484.69        58.56 o                         
  -2 -12   5        342.44        304.19        37.98 o                         
  -1 -12   5         67.06         67.32        18.28 o                         
   0 -12   5        365.33        325.44        40.37 o                         
   1 -12   5        436.37        414.20        66.64 o                         
  -3 -11   5         89.82        125.95        37.44 o                         
  -2 -11   5        463.60        474.39        79.79 o                         
  -1 -11   5        607.29        668.58        54.23 o                         
   0 -11   5        192.76        166.62        27.88 o                         
   1 -11   5        193.89        162.35        45.82 o                         
   2 -11   5        794.25        759.02        64.03 o                         
  -4 -10   5        630.76        737.32        86.33 o                         
  -3 -10   5        951.37       1050.72        99.84 o                         
  -2 -10   5         94.66         97.54        19.94 o                         
  -1 -10   5         32.55         38.24        12.61 o                         
   0 -10   5        804.78        803.35        58.59 o                         
   1 -10   5        983.06        910.31        64.57 o                         
   2 -10   5         35.35         21.49        17.03 o                         
   3 -10   5         96.05         94.30        30.98 o                         
  -4  -9   5        267.38        289.50        52.48 o                         
  -3  -9   5         45.84         46.63        20.30 o                         
  -2  -9   5       1070.88       1066.44        63.52 o                         
  -1  -9   5       1426.06       1357.62        78.98 o                         
   0  -9   5        372.90        405.89        39.25 o                         
   1  -9   5        153.72        136.63        38.37 o                         
   2  -9   5        791.78        819.61        61.28 o                         
   3  -9   5        662.22        694.51        82.14 o                         
  -5  -8   5         39.39         48.02        22.42 o                         
  -4  -8   5        683.77        709.97        78.11 o                         
  -3  -8   5        985.44       1064.29        90.70 o                         
  -2  -8   5        180.36        218.43        27.36 o                         
  -1  -8   5        128.84        159.70        26.10 o                         
   0  -8   5       1390.54       1353.94        68.95 o                         
   1  -8   5       1274.80       1256.62        69.37 o                         
   2  -8   5        182.34        220.54        42.31 o                         
   3  -8   5        213.37        235.74        46.55 o                         
   4  -8   5        854.85        810.40        88.76 o                         
  -5  -7   5        904.11       1010.63        94.10 o                         
  -4  -7   5        548.26        669.42        72.13 o                         
  -3  -7   5        200.95        256.86        42.27 o                         
  -2  -7   5        996.62       1092.48        98.93 o                         
  -1  -7   5        873.17        903.54        81.23 o                         
   0  -7   5        679.11        722.34        47.69 o                         
   1  -7   5        189.64        187.30        25.68 o                         
   2  -7   5       1174.52       1322.39        97.76 o                         
   3  -7   5        649.08        702.86        75.52 o                         
   4  -7   5        117.37        135.01        32.95 o                         
  -6  -6   5        212.75        239.84        40.74 o                         
  -5  -6   5         25.62         29.54        13.32 o                         
  -4  -6   5        876.44        981.25        62.71 o                         
  -3  -6   5       1708.80       1780.06        69.90 o                         
  -2  -6   5        659.95        675.48        28.25 o                         
  -1  -6   5        563.07        597.69        51.57 o                         
   0  -6   5       2215.85       2127.57        79.45 o                         
   1  -6   5       2252.89       2385.94       119.57 o                         
   2  -6   5        265.80        264.10        41.09 o                         
   3  -6   5        320.00        341.96        44.09 o                         
   4  -6   5        714.51        847.79        83.30 o                         
   5  -6   5        392.96        439.36       104.79 o                         
  -6  -5   5        405.17        362.11       138.72 o                         
  -5  -5   5        996.27        933.04       193.79 o                         
  -4  -5   5        269.74        287.34        34.18 o                         
  -3  -5   5         35.62         32.70         8.05 o                         
  -2  -5   5       2400.46       2410.66        54.39 o                         
  -1  -5   5       3613.94       3690.57       240.31 o                         
   0  -5   5        151.62        124.63        10.32 o                         
   1  -5   5        230.77        212.88        12.28 o                         
   2  -5   5       1616.19       1676.52        99.14 o                         
   3  -5   5       1379.73       1459.32        70.54 o                         
   4  -5   5         27.57         29.29        13.07 o                         
   5  -5   5        137.04        112.81        25.24 o                         
  -6  -4   5        417.18        388.81        81.13 o                         
  -5  -4   5         25.15         24.25        14.38 o                         
  -4  -4   5       1224.30        901.90       224.60 o                         
  -3  -4   5       2435.65       2562.10        74.06 o                         
  -2  -4   5        804.38        813.46        27.07 o                         
  -1  -4   5        234.54        235.92        18.33 o                         
   0  -4   5       1638.07       1525.39        47.16 o                         
   1  -4   5       1947.43       1642.28        97.74 o                         
   2  -4   5        215.18        222.26        18.56 o                         
   3  -4   5        342.07        336.74        19.13 o                         
   4  -4   5        741.78        835.16        54.40 o                         
   5  -4   5        628.45        665.25        43.54 o                         
  -6  -3   5        336.84        301.22        42.24 o                         
  -5  -3   5       1117.20        868.84       349.52 o                         
  -4  -3   5        729.15        479.77       237.67 o                         
  -3  -3   5        182.69        183.32        25.07 o                         
  -2  -3   5       2035.98       2103.35        53.58 o                         
  -1  -3   5       3195.58       3217.09        63.18 o                         
   0  -3   5        944.26        941.91        35.68 o                         
   1  -3   5        553.32        532.95        15.81 o                         
   2  -3   5       2772.82       2871.12        66.53 o                         
   3  -3   5       1611.28       1646.93        55.73 o                         
   4  -3   5        185.46        171.09        19.99 o                         
   5  -3   5        246.53        243.98        26.32 o                         
  -7  -2   5        693.65        596.15        74.82 o                         
  -6  -2   5        294.89        287.00        31.68 o                         
  -5  -2   5        225.57        253.88        73.08 o                         
  -4  -2   5        946.42        862.28       127.51 o                         
  -3  -2   5       2261.46       2347.13        64.57 o                         
  -2  -2   5       1615.41       1642.07        56.14 o                         
  -1  -2   5        928.98        988.10        30.07 o                         
   0  -2   5       3003.63       3009.89        64.02 o                         
   1  -2   5       1765.45       1705.00        30.92 o                         
   2  -2   5       1136.94       1102.69        31.32 o                         
   3  -2   5        375.64        362.14        19.50 o                         
   4  -2   5       1387.74       1397.92        56.29 o                         
   5  -2   5        474.61        495.45        36.62 o                         
  -7  -1   5          2.43        -32.91        21.94 o                         
  -6  -1   5        818.04        804.92        67.61 o                         
  -5  -1   5       1121.23       1025.39        54.01 o                         
  -4  -1   5        687.22        674.84        28.99 o                         
  -3  -1   5        102.00        110.12        14.35 o                         
  -2  -1   5       2991.99       3028.82        62.31 o                         
  -1  -1   5       3868.87       3776.26        67.71 o                         
   0  -1   5        647.64        550.92        22.66 o                         
   1  -1   5        392.02        382.38        12.05 o                         
   2  -1   5       1371.50       1344.64        53.26 o                         
   3  -1   5       1605.76       1577.85        40.75 o                         
   4  -1   5        170.69        169.05        16.41 o                         
   5  -1   5        274.98        272.42        27.18 o                         
  -7   0   5        506.90        360.21        60.82 o                         
  -6   0   5        198.23        202.45        27.39 o                         
  -5   0   5         35.03         12.23         8.18 o                         
  -4   0   5       1313.94       1260.62        40.59 o                         
  -3   0   5       3261.05       3377.54       128.31 o                         
  -2   0   5        511.30        488.28        22.82 o                         
  -1   0   5        195.35        197.10         9.05 o                         
   0   0   5       5125.79       5057.23        88.30 o                         
   1   0   5       3585.35       3433.88        45.39 o                         
   2   0   5         34.88         28.45         6.83 o                         
   3   0   5        459.44        447.08        21.42 o                         
   4   0   5       1612.98       1633.02        51.05 o                         
   5   0   5        866.69        903.39        49.05 o                         
  -7   1   5          1.82        -33.57        22.38 o                         
  -6   1   5        797.96        675.54       129.67 o                         
  -5   1   5       1139.69       1226.22        83.34 o                         
  -4   1   5        711.16        717.40        31.73 o                         
  -3   1   5         80.02         88.56         9.82 o                         
  -2   1   5       3008.07       2965.92        51.60 o                         
  -1   1   5       3977.73       3643.46        66.76 o                         
   0   1   5        561.10        497.95        16.09 o                         
   1   1   5        412.32        385.20        19.59 o                         
   2   1   5       1472.66       1366.63        43.67 o                         
   3   1   5       1660.74       1564.59        41.35 o                         
   4   1   5        151.79        136.47        14.53 o                         
   5   1   5        265.25        248.78        32.33 o                         
  -7   2   5        747.22        665.74        82.26 o                         
  -6   2   5        270.89        200.24        40.76 o                         
  -5   2   5        220.35        242.71        27.29 o                         
  -4   2   5        936.77        952.97        54.29 o                         
  -3   2   5       2398.68       2288.77        73.95 o                         
  -2   2   5       1546.69       1542.60        35.36 o                         
  -1   2   5        874.25        667.52        52.11 o                         
   0   2   5       3018.94       2834.76        73.48 o                         
   1   2   5       1753.10       1702.84        48.37 o                         
   2   2   5       1078.88       1018.61        34.98 o                         
   3   2   5        300.96        277.06        18.12 o                         
   4   2   5       1392.98       1470.58        66.92 o                         
   5   2   5        460.35        399.09        76.27 o                         
  -7   3   5         29.00        -35.46        23.64 o                         
  -6   3   5        339.23        292.71        34.98 o                         
  -5   3   5       1077.90       1024.75        58.69 o                         
  -4   3   5        666.78        673.21        37.83 o                         
  -3   3   5        176.44        166.71        15.39 o                         
  -2   3   5       2065.09       1996.02        44.51 o                         
  -1   3   5       3351.47       3236.91        46.52 o                         
   0   3   5        899.50        921.78        42.15 o                         
   1   3   5        533.52        534.94        27.54 o                         
   2   3   5       2719.41       2671.95        66.81 o                         
   3   3   5       1687.95       1660.76        42.75 o                         
   4   3   5        183.71        200.37        24.29 o                         
   5   3   5        254.28        171.48        99.42 o                         
  -6   4   5        397.00        297.47        39.55 o                         
  -5   4   5         25.93         14.52         8.52 o                         
  -4   4   5       1173.50       1237.07        62.88 o                         
  -3   4   5       2453.06       2341.32        74.61 o                         
  -2   4   5        802.63        772.74        41.91 o                         
  -1   4   5        228.97        229.78        22.16 o                         
   0   4   5       1626.97       1572.45        58.07 o                         
   1   4   5       1945.42       1915.88        54.59 o                         
   2   4   5        217.57        216.78        19.11 o                         
   3   4   5        334.23        321.65        20.76 o                         
   4   4   5        798.85        803.25        41.08 o                         
   5   4   5        651.42        739.19        51.43 o                         
  -6   5   5        439.40        290.09       151.40 o                         
  -5   5   5       1017.99        880.55       240.14 o                         
  -4   5   5        278.15        271.33        30.92 o                         
  -3   5   5         25.29         27.64         8.13 o                         
  -2   5   5       2377.90       2222.78        66.36 o                         
  -1   5   5       3565.59       3677.96        93.57 o                         
   0   5   5        119.32        120.52        16.91 o                         
   1   5   5        222.43        220.54        18.77 o                         
   2   5   5       1556.14       1537.10        52.93 o                         
   3   5   5       1365.51       1418.90        44.67 o                         
   4   5   5         34.05         30.77         8.89 o                         
   5   5   5        135.58        121.42        22.71 o                         
  -6   6   5        223.52        140.47       116.61 o                         
  -5   6   5         30.62         39.74        16.32 o                         
  -4   6   5        860.30        833.01        55.09 o                         
  -3   6   5       1662.23       1564.21       116.86 o                         
  -2   6   5        728.95        693.04        38.88 o                         
  -1   6   5        614.87        518.76        56.60 o                         
   0   6   5       2314.25       2358.72        79.54 o                         
   1   6   5       2199.43       2159.11        61.99 o                         
   2   6   5        290.07        266.41        22.39 o                         
   3   6   5        338.03        340.60        27.12 o                         
   4   6   5        715.12        726.83        52.64 o                         
   5   6   5        384.63        413.85        57.55 o                         
  -5   7   5        867.58        846.76        79.34 o                         
  -4   7   5        572.06        612.90        73.88 o                         
  -3   7   5        191.61        202.16        18.41 o                         
  -2   7   5       1066.62        986.97        39.91 o                         
  -1   7   5        905.42        924.41        57.95 o                         
   0   7   5        704.48        703.18        44.61 o                         
   1   7   5        195.40        192.09        18.85 o                         
   2   7   5       1154.31       1209.92        49.55 o                         
   3   7   5        617.16        612.65        37.31 o                         
   4   7   5        122.78        145.84        24.71 o                         
  -5   8   5         43.75         72.59        24.93 o                         
  -4   8   5        685.47        681.37        41.19 o                         
  -3   8   5        941.90        891.93        89.43 o                         
  -2   8   5        199.06        216.10        25.46 o                         
  -1   8   5        144.99        138.35        20.28 o                         
   0   8   5       1318.09       1324.57        64.40 o                         
   1   8   5       1198.42       1247.23        49.38 o                         
   2   8   5        202.91        193.81        20.48 o                         
   3   8   5        224.06        220.40        22.82 o                         
   4   8   5        838.82        913.91        49.84 o                         
  -5   9   5        465.98        464.74        60.01 o                         
  -4   9   5        266.40        305.59        36.26 o                         
  -3   9   5         47.08         34.02        18.57 o                         
  -2   9   5       1046.46       1084.64        59.74 o                         
  -1   9   5       1407.61       1365.59        67.73 o                         
   0   9   5        370.29        348.96        34.41 o                         
   1   9   5        163.89        166.03        24.38 o                         
   2   9   5        808.09        781.40        54.62 o                         
   3   9   5        702.75        760.36        43.97 o                         
   4   9   5         22.21         21.45        14.24 o                         
  -4  10   5        619.48        688.85        63.65 o                         
  -3  10   5        993.35       1056.88       106.22 o                         
  -2  10   5         82.02         88.43        17.75 o                         
  -1  10   5         24.49         15.01         6.13 o                         
   0  10   5        813.74        820.71        59.66 o                         
   1  10   5        999.55       1036.19        63.68 o                         
   2  10   5         29.01         21.05        10.94 o                         
   3  10   5         76.73         97.02        21.19 o                         
  -4  11   5        219.37        154.86        35.76 o                         
  -3  11   5         91.66         71.79        31.00 o                         
  -2  11   5        485.35        524.74        44.25 o                         
  -1  11   5        611.59        640.63        49.49 o                         
   0  11   5        180.80        168.52        26.49 o                         
   1  11   5        188.33        191.25        28.26 o                         
   2  11   5        782.57        816.11        60.40 o                         
  -2  12   5        331.90        295.67        60.23 o                         
  -1  12   5         59.83         52.61        24.98 o                         
   0  12   5        383.05        392.71        60.52 o                         
   1  12   5        462.35        517.09        63.74 o                         
  -1  13   5        397.52        335.23        48.88 o                         
  -2 -11   6        713.86        734.11        80.60 o                         
  -1 -11   6        275.51        282.99        36.25 o                         
   0 -11   6         16.84          5.81        10.57 o                         
   1 -11   6        273.33        288.65        39.54 o                         
  -3 -10   6        536.24        600.03        76.69 o                         
  -2 -10   6          2.03        -14.47         9.64 o                         
  -1 -10   6        361.06        355.00        39.67 o                         
   0 -10   6        781.11        816.57        61.30 o                         
   1 -10   6        461.67        481.48        55.68 o                         
   2 -10   6         20.77         16.37        10.72 o                         
  -4  -9   6         36.28         52.74        21.59 o                         
  -3  -9   6        190.62        188.99        28.36 o                         
  -2  -9   6       1068.27       1151.97       130.27 o                         
  -1  -9   6        546.29        591.77        56.96 o                         
   0  -9   6        100.02         73.74        18.75 o                         
   1  -9   6        464.76        416.25        43.75 o                         
   2  -9   6        768.56        835.66        63.17 o                         
   3  -9   6        206.82        209.03        45.09 o                         
  -5  -8   6        292.83        307.86        54.12 o                         
  -4  -8   6        677.50        779.50        82.70 o                         
  -3  -8   6        434.10        439.89        41.33 o                         
  -2  -8   6         28.68         23.88        10.28 o                         
  -1  -8   6        858.63        859.42        57.40 o                         
   0  -8   6       1300.62       1332.56        92.25 o                         
   1  -8   6        227.20        205.14        29.18 o                         
   2  -8   6         44.11         50.15        21.66 o                         
   3  -8   6        281.44        216.93        44.21 o                         
  -5  -7   6        249.25        289.00        50.84 o                         
  -4  -7   6         40.07         47.27        21.40 o                         
  -3  -7   6        719.63        693.84        59.50 o                         
  -2  -7   6       2311.98       2287.37       241.87 o                         
  -1  -7   6        647.03        680.62        47.74 o                         
   0  -7   6         16.44         25.40        10.23 o                         
   1  -7   6        721.60        775.82        74.26 o                         
   2  -7   6       1398.82       1476.29       105.14 o                         
   3  -7   6        231.83        225.55        43.91 o                         
  -5  -6   6        442.59        451.46        62.17 o                         
  -4  -6   6       1004.55       1013.12        87.74 o                         
  -3  -6   6        627.00        679.18        46.69 o                         
  -2  -6   6         61.27         68.24        14.33 o                         
  -1  -6   6       1193.22       1180.15        60.03 o                         
   0  -6   6       1430.83       1418.12       131.06 o                         
   1  -6   6        408.38        459.46        53.48 o                         
   2  -6   6        144.67        123.45        30.76 o                         
   3  -6   6        771.90        917.58        83.06 o                         
   4  -6   6        639.47        698.87        78.68 o                         
  -6  -5   6        544.27        653.04        67.29 o                         
  -5  -5   6        615.64        723.80        63.26 o                         
  -4  -5   6         15.81         26.17         9.83 o                         
  -3  -5   6        796.73        790.67        41.52 o                         
  -2  -5   6        858.92        898.81        34.56 o                         
  -1  -5   6       1570.07       1503.47        65.47 o                         
   0  -5   6         25.23         22.24         6.28 o                         
   1  -5   6       1862.32       1832.05        71.61 o                         
   2  -5   6        842.47        853.28        40.93 o                         
   3  -5   6        597.78        576.67        36.09 o                         
   4  -5   6         55.42         25.74        16.82 o                         
  -6  -4   6          1.24          7.83         7.96 o                         
  -5  -4   6        348.25        326.67        72.67 o                         
  -4  -4   6       1321.79       1154.90        76.39 o                         
  -3  -4   6       1113.82       1143.02        36.59 o                         
  -2  -4   6         48.39         39.92         8.44 o                         
  -1  -4   6       1538.75       1676.79        53.82 o                         
   0  -4   6       2531.86       2659.16        59.65 o                         
   1  -4   6       1509.58       1521.75        52.54 o                         
   2  -4   6          0.14         -0.02         4.58 o                         
   3  -4   6       1051.00       1019.90        39.96 o                         
   4  -4   6        636.12        639.46        72.48 o                         
  -6  -3   6        649.84        553.03       236.90 o                         
  -5  -3   6        673.23        609.18       181.18 o                         
  -4  -3   6         41.89         19.75        25.54 o                         
  -3  -3   6       1566.31       1579.53        42.84 o                         
  -2  -3   6       2090.63       2148.37        74.15 o                         
  -1  -3   6        823.67        854.89        31.68 o                         
   0  -3   6         26.34         12.47         5.44 o                         
   1  -3   6       1485.73       1466.79        55.93 o                         
   2  -3   6       1461.37       1523.08        40.16 o                         
   3  -3   6        351.86        363.43        22.98 o                         
   4  -3   6         81.45         75.06        16.60 o                         
   5  -3   6        316.98        321.46        53.49 o                         
  -7  -2   6        315.49        190.00        42.67 o                         
  -6  -2   6         92.85         86.89        21.25 o                         
  -5  -2   6        506.65        392.50        75.95 o                         
  -4  -2   6       2133.43       2203.44        69.62 o                         
  -3  -2   6        859.94        858.25        43.78 o                         
  -2  -2   6         40.22         45.52         7.21 o                         
  -1  -2   6       1187.83       1174.38        35.71 o                         
   0  -2   6       3232.48       3374.16        84.77 o                         
   1  -2   6        598.14        552.65        17.06 o                         
   2  -2   6        174.79        162.13        12.33 o                         
   3  -2   6        897.40        912.42        35.84 o                         
   4  -2   6       1085.60       1087.59        92.52 o                         
   5  -2   6        194.54        188.75        41.20 o                         
  -7  -1   6         95.36         67.82        25.01 o                         
  -6  -1   6        730.78        783.47       113.94 o                         
  -5  -1   6        867.18        771.21        84.90 o                         
  -4  -1   6         14.18          8.66         4.91 o                         
  -3  -1   6        833.46        618.08       189.84 o                         
  -2  -1   6       3108.21       3055.69        90.65 o                         
  -1  -1   6       1562.90       1611.36        45.34 o                         
   0  -1   6         11.34         12.60         3.13 o                         
   1  -1   6       1301.61       1264.81        26.98 o                         
   2  -1   6       2952.00       2871.98        59.61 o                         
   3  -1   6        405.47        382.82        23.27 o                         
   4  -1   6         48.56         50.37        10.69 o                         
   5  -1   6        391.02        425.25        60.84 o                         
  -7   0   6        308.87        237.52        44.13 o                         
  -6   0   6          0.17        -18.34        13.42 o                         
  -5   0   6        300.87        298.06        53.85 o                         
  -4   0   6       1608.79       1493.60        47.14 o                         
  -3   0   6       1247.39       1156.15        81.24 o                         
  -2   0   6        248.81        244.70        14.72 o                         
  -1   0   6       1009.56        981.29        26.11 o                         
   0   0   6       2125.36       2117.93        40.25 o                         
   1   0   6       1837.36       1797.35        36.82 o                         
   2   0   6        151.68        156.09        11.94 o                         
   3   0   6       1080.68       1076.42        40.87 o                         
   4   0   6        667.22        686.35        34.23 o                         
   5   0   6        112.16        177.94        39.14 o                         
  -7   1   6         90.56         41.96        20.27 o                         
  -6   1   6        731.18        600.67        56.33 o                         
  -5   1   6        817.54        784.31       115.00 o                         
  -4   1   6         12.26          8.82         3.87 o                         
  -3   1   6        822.89        769.30        29.19 o                         
  -2   1   6       3146.52       3087.25        58.67 o                         
  -1   1   6       1493.94       1423.21        41.74 o                         
   0   1   6          7.73         11.13         2.92 o                         
   1   1   6       1267.46       1217.05        37.34 o                         
   2   1   6       2990.41       2886.03        62.29 o                         
   3   1   6        381.52        360.63        20.27 o                         
   4   1   6         50.87         48.13         9.67 o                         
   5   1   6        392.43        322.04        36.71 o                         
  -6   2   6         96.59         68.82        17.28 o                         
  -5   2   6        510.37        580.77        41.46 o                         
  -4   2   6       2160.96       2168.83        65.81 o                         
  -3   2   6        821.53        850.89        31.77 o                         
  -2   2   6         39.53         24.60         3.04 o                         
  -1   2   6       1176.01       1162.24        32.65 o                         
   0   2   6       3290.96       3161.30        86.89 o                         
   1   2   6        652.16        632.51        27.94 o                         
   2   2   6        164.97        161.54        14.70 o                         
   3   2   6        938.64        950.47        37.87 o                         
   4   2   6       1097.87       1079.17        50.16 o                         
   5   2   6        198.95        174.84        75.15 o                         
  -6   3   6        685.64        633.64       141.31 o                         
  -5   3   6        698.27        734.92        48.65 o                         
  -4   3   6         46.00         30.31         6.73 o                         
  -3   3   6       1553.32       1440.77        41.71 o                         
  -2   3   6       2098.01       1852.39        77.13 o                         
  -1   3   6        694.57        724.21        26.42 o                         
   0   3   6         21.80         47.44        10.79 o                         
   1   3   6       1518.28       1465.23        49.62 o                         
   2   3   6       1504.36       1482.23        46.48 o                         
   3   3   6        288.32        294.20        21.79 o                         
   4   3   6         72.65         50.81        15.81 o                         
   5   3   6        320.94        321.72        35.37 o                         
  -6   4   6          2.71          7.61         7.20 o                         
  -5   4   6        353.90        290.72        39.77 o                         
  -4   4   6       1375.11       1228.56       118.84 o                         
  -3   4   6       1101.41       1084.37        41.54 o                         
  -2   4   6         49.03         37.87        14.25 o                         
  -1   4   6       1570.55       1392.27        66.77 o                         
   0   4   6       2504.82       2394.03        78.10 o                         
   1   4   6       1491.81       1448.07        50.84 o                         
   2   4   6          0.79          7.87         4.69 o                         
   3   4   6       1049.07       1044.94        42.20 o                         
   4   4   6        587.55        597.55        32.61 o                         
   5   4   6        123.72         50.21        45.56 o                         
  -6   5   6        497.81        525.92        65.84 o                         
  -5   5   6        625.11        480.17       172.07 o                         
  -4   5   6         14.75          8.21        12.33 o                         
  -3   5   6        848.28        890.61       100.48 o                         
  -2   5   6        857.03        811.09       112.16 o                         
  -1   5   6       1639.32       1676.57        67.65 o                         
   0   5   6         19.48         25.30         9.05 o                         
   1   5   6       1855.41       1868.25        59.93 o                         
   2   5   6        880.46        910.28        43.40 o                         
   3   5   6        620.10        642.34        38.80 o                         
   4   5   6         57.98         72.70        14.30 o                         
   5   5   6        713.76        706.95        79.51 o                         
  -5   6   6        424.36        359.09        53.82 o                         
  -4   6   6        995.64       1084.06        98.51 o                         
  -3   6   6        622.95        583.67        43.57 o                         
  -2   6   6         64.15         74.78        15.63 o                         
  -1   6   6       1092.74       1093.10        56.27 o                         
   0   6   6       1387.36       1375.16        63.61 o                         
   1   6   6        424.57        439.05        29.54 o                         
   2   6   6        157.26        149.68        18.45 o                         
   3   6   6        782.01        768.56        46.21 o                         
   4   6   6        642.74        671.91        43.06 o                         
  -5   7   6        274.08        285.15        48.76 o                         
  -4   7   6         41.71         52.39        23.22 o                         
  -3   7   6        733.46        696.80        46.62 o                         
  -2   7   6       2221.27       2164.46        84.61 o                         
  -1   7   6        676.36        665.54        45.38 o                         
   0   7   6         20.16         32.81        11.34 o                         
   1   7   6        737.84        766.43        45.21 o                         
   2   7   6       1390.15       1459.81        58.60 o                         
   3   7   6        251.22        252.64        25.64 o                         
   4   7   6         39.82         21.55        19.90 o                         
  -5   8   6        282.25        278.61        49.54 o                         
  -4   8   6        687.25        760.70        88.31 o                         
  -3   8   6        446.98        450.66        64.69 o                         
  -2   8   6         29.42         28.16         9.73 o                         
  -1   8   6        855.14        836.84        52.97 o                         
   0   8   6       1331.21       1381.02        69.76 o                         
   1   8   6        257.17        232.24        22.79 o                         
   2   8   6         41.59         44.74        10.66 o                         
   3   8   6        279.94        308.70        28.75 o                         
   4   8   6        514.85        540.02        67.64 o                         
  -4   9   6         30.18         25.85        19.69 o                         
  -3   9   6        215.61        219.27        45.94 o                         
  -2   9   6       1069.24       1185.93        65.85 o                         
  -1   9   6        521.21        526.80        74.65 o                         
   0   9   6         95.87         96.71        19.71 o                         
   1   9   6        469.79        460.67        42.36 o                         
   2   9   6        739.57        706.10        54.33 o                         
   3   9   6        184.54        250.34        49.82 o                         
  -3  10   6        527.88        548.10        77.04 o                         
  -2  10   6          3.76          4.37        12.52 o                         
  -1  10   6        367.07        370.55        38.22 o                         
   0  10   6        788.91        798.10        62.52 o                         
   1  10   6        461.77        470.08        44.08 o                         
   2  10   6         22.55         38.61        13.95 o                         
  -2  11   6        726.59        829.42        97.07 o                         
  -1  11   6        266.60        287.19        34.67 o                         
   0  11   6         12.74          6.17         6.55 o                         
   1  11   6        268.77        255.12        33.75 o                         
  -1  12   6        407.68        389.91        54.90 o                         
   0  12   6        719.86        722.20        76.04 o                         
  -1 -11   7         29.03         11.79        13.14 o                         
  -3 -10   7         38.39         38.94        13.95 o                         
  -2 -10   7        260.68        281.53        37.89 o                         
  -1 -10   7        930.63        971.10       124.11 o                         
   0 -10   7        269.63        247.92        35.05 o                         
   1 -10   7          4.77          5.49        11.09 o                         
  -4  -9   7        110.22        122.52        34.86 o                         
  -3  -9   7        965.44        983.62        84.38 o                         
  -2  -9   7        281.07        288.99        74.77 o                         
  -1  -9   7         42.58         49.99        15.34 o                         
   0  -9   7        121.62        118.14        23.56 o                         
   1  -9   7       1012.68       1140.32        72.95 o                         
   2  -9   7        318.92        370.40        42.79 o                         
  -4  -8   7        789.07        865.59        88.52 o                         
  -3  -8   7         37.87         50.06        16.50 o                         
  -2  -8   7         81.20         64.28        16.67 o                         
  -1  -8   7        827.13        871.73        96.11 o                         
   0  -8   7        754.41        827.29        57.65 o                         
   1  -8   7         42.81         43.15        15.05 o                         
   2  -8   7        263.72        292.37        50.15 o                         
   3  -8   7        715.30        757.80        83.42 o                         
  -5  -7   7         87.16        108.15        32.44 o                         
  -4  -7   7        123.32        132.78        35.03 o                         
  -3  -7   7        814.67        886.19        60.87 o                         
  -2  -7   7        988.18       1111.31        66.26 o                         
  -1  -7   7         30.77         33.15        11.42 o                         
   0  -7   7        607.33        715.59        51.08 o                         
   1  -7   7        982.65       1113.56        66.17 o                         
   2  -7   7        640.66        710.74        74.29 o                         
   3  -7   7          1.69          3.06        10.51 o                         
  -5  -6   7        433.94        475.96        64.74 o                         
  -4  -6   7        643.52        803.78        79.34 o                         
  -3  -6   7         95.86         94.71        18.76 o                         
  -2  -6   7        523.69        520.06        45.60 o                         
  -1  -6   7       1064.46       1106.65        60.04 o                         
   0  -6   7       1013.57       1063.62        59.38 o                         
   1  -6   7        107.04        144.57        30.36 o                         
   2  -6   7        380.32        476.19        57.76 o                         
   3  -6   7        609.19        662.10        71.71 o                         
  -5  -5   7        192.96        192.44        38.67 o                         
  -4  -5   7        432.65        371.11       100.21 o                         
  -3  -5   7       1288.91       1358.29        49.17 o                         
  -2  -5   7        955.77        972.80        44.71 o                         
  -1  -5   7        143.98        148.92        17.59 o                         
   0  -5   7        614.00        651.71        36.80 o                         
   1  -5   7       1095.70       1111.00        48.72 o                         
   2  -5   7        594.08        584.14        36.03 o                         
   3  -5   7          2.89        -16.02        12.56 o                         
   4  -5   7        185.34        194.63        44.05 o                         
  -6  -4   7        200.65        230.04        41.44 o                         
  -5  -4   7        722.97        907.21        76.50 o                         
  -4  -4   7        662.90        729.92        45.70 o                         
  -3  -4   7        273.59        273.98        19.04 o                         
  -2  -4   7       1063.19       1049.28        44.86 o                         
  -1  -4   7       1601.79       1662.16        78.03 o                         
   0  -4   7        779.75        837.06        34.95 o                         
   1  -4   7         41.20         48.63        10.32 o                         
   2  -4   7        942.90        957.78        45.77 o                         
   3  -4   7        809.90        836.25        45.35 o                         
   4  -4   7        511.97        520.10        69.89 o                         
  -6  -3   7        570.83        596.64        67.20 o                         
  -5  -3   7         49.18         25.42        14.93 o                         
  -4  -3   7        132.94        141.81        15.98 o                         
  -3  -3   7        783.56        814.20        32.37 o                         
  -2  -3   7       1992.71       2071.60        60.69 o                         
  -1  -3   7        186.18        191.04        15.74 o                         
   0  -3   7        719.70        727.34        46.26 o                         
   1  -3   7       1091.94       1130.98        45.93 o                         
   2  -3   7       1041.33       1072.02        46.63 o                         
   3  -3   7         13.12         10.23         6.10 o                         
   4  -3   7        520.33        573.18        72.43 o                         
  -6  -2   7         64.08         64.22        25.34 o                         
  -5  -2   7        660.63        716.36        67.50 o                         
  -4  -2   7       1031.54       1062.24        60.01 o                         
  -3  -2   7        103.13         93.59        13.03 o                         
  -2  -2   7        504.98        534.35        25.31 o                         
  -1  -2   7       2321.24       2388.50        97.70 o                         
   0  -2   7       2007.13       2178.63        69.89 o                         
   1  -2   7         81.27         81.43        11.87 o                         
   2  -2   7        608.80        571.94        35.66 o                         
   3  -2   7        853.48        827.33        46.38 o                         
   4  -2   7        345.28        311.34        52.76 o                         
  -6  -1   7        483.14        304.27        52.49 o                         
  -5  -1   7         62.04         51.27        19.16 o                         
  -4  -1   7        239.61        269.97        27.49 o                         
  -3  -1   7       2011.27       2133.24       127.15 o                         
  -2  -1   7       1301.61       1286.46        40.05 o                         
  -1  -1   7         51.94         54.74         7.60 o                         
   0  -1   7        864.01        937.93        36.20 o                         
   1  -1   7       2387.19       2543.68        74.95 o                         
   2  -1   7        584.92        555.62        34.80 o                         
   3  -1   7         27.58         15.14        17.11 o                         
   4  -1   7        274.22        271.54        49.43 o                         
  -6   0   7        142.46        133.55        32.97 o                         
  -5   0   7       1168.34       1270.06        93.05 o                         
  -4   0   7        831.36        874.21        66.13 o                         
  -3   0   7        193.65        189.94        22.33 o                         
  -2   0   7         57.61         44.49         6.50 o                         
  -1   0   7       3111.70       3095.57        48.19 o                         
   0   0   7        638.10        627.85        21.84 o                         
   1   0   7          5.77          2.47         3.67 o                         
   2   0   7         65.49         61.62        14.29 o                         
   3   0   7       1742.66       1671.00        61.75 o                         
   4   0   7        409.64        396.55        39.04 o                         
  -6   1   7        505.13        472.90        61.75 o                         
  -5   1   7         69.15         70.06        23.23 o                         
  -4   1   7        235.76        199.11        33.71 o                         
  -3   1   7       1971.98       1997.91        88.27 o                         
  -2   1   7       1270.22       1217.08        29.94 o                         
  -1   1   7         61.79         60.86         5.84 o                         
   0   1   7        864.70        882.44        37.45 o                         
   1   1   7       2315.39       2264.27        60.71 o                         
   2   1   7        552.17        520.77        27.28 o                         
   3   1   7         30.02         36.10         8.66 o                         
   4   1   7        278.98        258.16        32.05 o                         
  -6   2   7         65.41         74.37        25.31 o                         
  -5   2   7        670.37        646.23        69.78 o                         
  -4   2   7       1043.67       1041.09        51.44 o                         
  -3   2   7         84.89         97.92        16.53 o                         
  -2   2   7        532.94        533.30        23.52 o                         
  -1   2   7       2387.91       2401.41        51.87 o                         
   0   2   7       2004.92       1994.11        58.45 o                         
   1   2   7         71.39         63.59        12.00 o                         
   2   2   7        594.11        561.70        29.22 o                         
   3   2   7        855.89        828.40        37.35 o                         
   4   2   7        351.60        320.81        35.84 o                         
  -6   3   7        546.63        554.51        68.52 o                         
  -5   3   7         44.17         58.47        21.56 o                         
  -4   3   7        134.96        128.61        18.78 o                         
  -3   3   7        777.22        776.42        39.75 o                         
  -2   3   7       2029.82       2081.48        75.76 o                         
  -1   3   7        202.13        192.84        13.81 o                         
   0   3   7        720.12        635.86        41.19 o                         
   1   3   7       1073.59       1068.72        45.10 o                         
   2   3   7       1052.63       1082.54        42.11 o                         
   3   3   7         14.01          0.74         8.98 o                         
   4   3   7        518.72        509.36        36.69 o                         
  -5   4   7        701.58        762.49        80.13 o                         
  -4   4   7        635.92        742.18        73.93 o                         
  -3   4   7        285.35        292.97        27.29 o                         
  -2   4   7       1003.00        966.36        80.95 o                         
  -1   4   7       1610.05       1545.52        74.03 o                         
   0   4   7        815.16        812.63        47.07 o                         
   1   4   7         34.94         35.24         9.03 o                         
   2   4   7        927.33        918.45        39.78 o                         
   3   4   7        828.05        847.28        40.18 o                         
   4   4   7        536.87        538.79        38.76 o                         
  -5   5   7        187.64        200.45        41.23 o                         
  -4   5   7        424.77        402.11        40.90 o                         
  -3   5   7       1265.96       1229.29        61.52 o                         
  -2   5   7        979.74        961.24        54.16 o                         
  -1   5   7        131.58        131.40        19.63 o                         
   0   5   7        663.58        644.13        58.69 o                         
   1   5   7       1107.52       1150.74        60.25 o                         
   2   5   7        569.29        584.22        37.01 o                         
   3   5   7          2.87          5.56         4.30 o                         
   4   5   7        191.85        204.55        30.24 o                         
  -5   6   7        444.55        477.11        65.60 o                         
  -4   6   7        632.49        643.94        76.04 o                         
  -3   6   7        105.06         90.08        17.59 o                         
  -2   6   7        530.18        510.66        40.70 o                         
  -1   6   7       1064.37       1055.18        58.02 o                         
   0   6   7        991.32       1073.44        59.66 o                         
   1   6   7        116.56        110.01        30.47 o                         
   2   6   7        363.69        386.39        30.85 o                         
   3   6   7        564.18        594.16        40.46 o                         
   4   6   7        286.05        277.47        49.81 o                         
  -5   7   7         74.28         42.27        19.86 o                         
  -4   7   7        130.10        139.02        37.33 o                         
  -3   7   7        803.70        781.17        51.85 o                         
  -2   7   7       1009.18       1015.34        59.83 o                         
  -1   7   7         23.14         25.01        10.63 o                         
   0   7   7        603.96        626.42        47.38 o                         
   1   7   7        975.93        993.58        71.43 o                         
   2   7   7        638.03        675.33        42.00 o                         
   3   7   7          1.99          4.01         5.42 o                         
  -4   8   7        775.36        832.43        92.18 o                         
  -3   8   7         46.11         55.60        25.43 o                         
  -2   8   7         89.19         78.81        38.12 o                         
  -1   8   7        864.28        836.27        55.84 o                         
   0   8   7        733.75        839.68        57.08 o                         
   1   8   7         37.55         45.43        14.06 o                         
   2   8   7        277.26        294.82        34.52 o                         
   3   8   7        721.82        800.46        60.27 o                         
  -4   9   7         93.04         78.65        32.24 o                         
  -3   9   7        947.28       1035.42       102.57 o                         
  -2   9   7        282.42        323.32        36.10 o                         
  -1   9   7         51.30         43.45        12.53 o                         
   0   9   7        114.94        122.26        22.65 o                         
   1   9   7       1007.64       1049.04        67.24 o                         
   2   9   7        326.41        378.55        59.26 o                         
  -3  10   7         28.74        -13.81        15.01 o                         
  -2  10   7        265.69        304.69        36.15 o                         
  -1  10   7        947.15       1025.37        66.38 o                         
   0  10   7        275.73        308.12        36.82 o                         
   1  10   7          4.10          5.42        10.80 o                         
  -1  11   7         28.21         28.57        14.26 o                         
   0  11   7        142.67        125.35        33.01 o                         
  -2 -10   8        271.05        284.40        52.83 o                         
  -1 -10   8        529.07        560.76        72.01 o                         
   0 -10   8         89.02         56.12        23.72 o                         
  -3  -9   8        601.74        687.59        82.34 o                         
  -2  -9   8        128.67        115.22        23.84 o                         
  -1  -9   8         97.28         95.01        20.28 o                         
   0  -9   8        518.67        588.52        52.11 o                         
   1  -9   8        481.33        528.40        68.31 o                         
  -4  -8   8         85.03        145.62        37.43 o                         
  -3  -8   8         96.05         91.66        21.26 o                         
  -2  -8   8        894.05       1013.62        90.38 o                         
  -1  -8   8        660.81        716.84        54.12 o                         
   0  -8   8        174.87        179.33        28.36 o                         
   1  -8   8         34.88         28.70        12.43 o                         
   2  -8   8        505.13        522.34        67.38 o                         
  -4  -7   8        516.55        559.83        69.51 o                         
  -3  -7   8        343.43        356.81        38.10 o                         
  -2  -7   8        127.98        114.95        21.59 o                         
  -1  -7   8         45.09         35.13        12.11 o                         
   0  -7   8        805.17        841.35        57.12 o                         
   1  -7   8        491.19        584.60        48.72 o                         
   2  -7   8         44.11         48.57        20.46 o                         
   3  -7   8         74.31         68.50        24.68 o                         
  -5  -6   8        613.52        642.83        77.46 o                         
  -4  -6   8        280.50        282.20        47.58 o                         
  -3  -6   8         56.05         34.48        13.03 o                         
  -2  -6   8        704.57        750.11        78.21 o                         
  -1  -6   8       1061.81       1113.22        57.39 o                         
   0  -6   8        118.58        103.30        16.44 o                         
   1  -6   8        279.20        304.68        35.01 o                         
   2  -6   8        686.04        790.91        75.60 o                         
   3  -6   8        466.45        557.91        65.66 o                         
  -5  -5   8          7.67         28.06        16.28 o                         
  -4  -5   8        448.01        588.96        66.32 o                         
  -3  -5   8       1177.33       1215.40       101.33 o                         
  -2  -5   8        314.68        343.29        30.49 o                         
  -1  -5   8        197.61        213.99        21.94 o                         
   0  -5   8        826.43        861.07        44.22 o                         
   1  -5   8       1061.26       1122.74        51.52 o                         
   2  -5   8        112.96        131.76        18.30 o                         
  -5  -4   8        613.96        678.85        73.29 o                         
  -4  -4   8        177.09        176.75        25.21 o                         
  -3  -4   8        240.81        237.85        19.08 o                         
  -2  -4   8        515.28        560.50        55.35 o                         
  -1  -4   8       1433.37       1481.55        92.23 o                         
   0  -4   8        216.00        214.25        18.57 o                         
   1  -4   8        253.94        252.88        23.81 o                         
   2  -4   8        530.48        554.63        36.24 o                         
   3  -4   8        605.91        609.26        58.99 o                         
  -6  -3   8        253.59        289.28        48.79 o                         
  -5  -3   8         50.74         50.36        14.16 o                         
  -4  -3   8       1032.60       1067.84        47.60 o                         
  -3  -3   8       1089.80       1173.08        63.28 o                         
  -2  -3   8        415.93        431.98        40.79 o                         
  -1  -3   8        185.89        189.64        16.33 o                         
   0  -3   8       1370.25       1457.20        52.37 o                         
   1  -3   8        997.95       1128.40        62.16 o                         
   2  -3   8        170.55        147.25        23.93 o                         
   3  -3   8        118.87         94.07        18.37 o                         
  -6  -2   8        396.37        316.97        52.39 o                         
  -5  -2   8        602.08        664.78        67.32 o                         
  -4  -2   8        415.32        449.60        30.75 o                         
  -3  -2   8        126.78        120.96        15.03 o                         
  -2  -2   8       1219.03       1290.85        66.34 o                         
  -1  -2   8        646.39        694.00        30.05 o                         
   0  -2   8        242.92        256.96        18.41 o                         
   1  -2   8        100.23         95.10        18.47 o                         
   2  -2   8       1243.18       1234.50       100.46 o                         
   3  -2   8        643.51        641.77        48.60 o                         
  -6  -1   8        129.78        150.97        37.10 o                         
  -5  -1   8          4.10         -5.35         8.28 o                         
  -4  -1   8        625.83        609.14        42.34 o                         
  -3  -1   8       1276.87       1293.21        48.81 o                         
  -2  -1   8        158.19        176.55        17.85 o                         
  -1  -1   8        142.04        149.34        17.08 o                         
   0  -1   8        985.29        977.73        57.11 o                         
   1  -1   8       1270.30       1249.39        65.02 o                         
   2  -1   8        129.38        116.92        20.52 o                         
   3  -1   8        251.72        241.38        24.64 o                         
  -6   0   8        273.03        268.14        48.34 o                         
  -5   0   8        873.76        845.46        79.79 o                         
  -4   0   8        235.90        229.20        27.30 o                         
  -3   0   8         67.24         43.59        10.91 o                         
  -2   0   8       1920.59       2004.78        61.29 o                         
  -1   0   8       1960.21       2008.76        61.53 o                         
   0   0   8        436.66        437.77        37.68 o                         
   1   0   8        211.65        185.03        24.64 o                         
   2   0   8       1146.38       1090.36        64.00 o                         
   3   0   8        426.71        412.55        32.43 o                         
  -6   1   8        128.18        159.91        37.91 o                         
  -5   1   8          3.78         13.35        14.04 o                         
  -4   1   8        634.72        559.21        60.52 o                         
  -3   1   8       1369.32       1471.99        68.97 o                         
  -2   1   8        156.98        153.44        13.77 o                         
  -1   1   8        138.03        131.57        15.20 o                         
   0   1   8       1011.61        962.32        56.24 o                         
   1   1   8       1370.06       1366.73        98.46 o                         
   2   1   8        111.93        118.28        16.69 o                         
   3   1   8        241.73        242.58        24.77 o                         
   4   1   8        562.68        481.59        60.64 o                         
  -5   2   8        589.04        681.43        74.97 o                         
  -4   2   8        405.47        389.29        38.45 o                         
  -3   2   8        111.42         96.85        17.86 o                         
  -2   2   8       1198.65       1239.99        49.68 o                         
  -1   2   8        621.03        627.38        27.33 o                         
   0   2   8        216.34        216.51        19.56 o                         
   1   2   8         87.03         56.77        13.79 o                         
   2   2   8       1264.59       1226.79        55.94 o                         
   3   2   8        660.93        712.44        43.28 o                         
   4   2   8         51.83         70.04        24.17 o                         
  -5   3   8         49.40         58.33        23.30 o                         
  -4   3   8       1013.15        989.77        55.72 o                         
  -3   3   8       1152.04       1180.02        51.09 o                         
  -2   3   8        386.95        361.60        27.60 o                         
  -1   3   8        187.36        184.73        19.30 o                         
   0   3   8       1309.40       1282.58        50.84 o                         
   1   3   8       1040.54        991.79        45.20 o                         
   2   3   8        164.20        177.64        21.11 o                         
   3   3   8        115.69         92.67        15.68 o                         
   4   3   8        451.33        418.38        60.75 o                         
  -5   4   8        641.12        705.54        80.55 o                         
  -4   4   8        173.19        168.06        36.22 o                         
  -3   4   8        248.36        221.31        22.71 o                         
  -2   4   8        537.29        543.41        34.42 o                         
  -1   4   8       1421.38       1433.27        55.38 o                         
   0   4   8        219.65        203.41        21.14 o                         
   1   4   8        238.79        219.59        22.08 o                         
   2   4   8        537.09        554.16        32.34 o                         
   3   4   8        600.92        615.44        42.16 o                         
  -5   5   8          7.80          8.39        15.68 o                         
  -4   5   8        454.13        439.16        54.68 o                         
  -3   5   8       1148.16       1132.49        53.23 o                         
  -2   5   8        300.75        292.93        36.88 o                         
  -1   5   8        190.95        163.56        22.88 o                         
   0   5   8        801.56        763.94        50.14 o                         
   1   5   8       1051.98       1072.69        82.32 o                         
   2   5   8        121.96        126.19        16.01 o                         
   3   5   8        296.72        280.03        29.57 o                         
  -4   6   8        310.92        285.14        36.46 o                         
  -3   6   8         58.64         65.28        15.52 o                         
  -2   6   8        727.79        796.40        52.93 o                         
  -1   6   8       1074.39       1085.29        61.66 o                         
   0   6   8        126.65        130.44        21.92 o                         
   1   6   8        280.87        276.85        32.19 o                         
   2   6   8        711.12        788.74        46.80 o                         
   3   6   8        475.69        472.07        37.71 o                         
  -4   7   8        534.62        510.57        71.55 o                         
  -3   7   8        320.91        298.61        33.22 o                         
  -2   7   8        136.53        110.12        20.58 o                         
  -1   7   8         50.63         67.60        16.73 o                         
   0   7   8        825.35        906.69        59.57 o                         
   1   7   8        461.49        491.80        44.28 o                         
   2   7   8         48.53         63.85        13.95 o                         
   3   7   8        100.48        151.22        36.76 o                         
  -4   8   8         78.32         59.17        26.90 o                         
  -3   8   8        108.30        107.76        33.66 o                         
  -2   8   8        871.23        875.35        59.56 o                         
  -1   8   8        622.60        599.14        49.40 o                         
   0   8   8        193.02        179.95        27.97 o                         
   1   8   8         36.29         46.80        14.87 o                         
   2   8   8        490.98        584.98        73.39 o                         
  -3   9   8        611.85        687.12        83.11 o                         
  -2   9   8        129.18        130.67        24.00 o                         
  -1   9   8         99.41         85.92        19.91 o                         
   0   9   8        511.94        526.26        49.15 o                         
   1   9   8        489.39        556.24        72.45 o                         
  -2  10   8        265.30        264.22        35.27 o                         
  -1  10   8        505.67        527.49        49.68 o                         
   0  10   8         79.60        113.47        34.49 o                         
  -2  -9   9         10.63         -2.02         9.70 o                         
  -1  -9   9        340.81        350.67        55.74 o                         
   0  -9   9        344.95        340.64        55.18 o                         
  -3  -8   9        239.87        271.66        50.63 o                         
  -2  -8   9        610.62        653.77        54.26 o                         
  -1  -8   9        176.03        207.31        29.79 o                         
   0  -8   9         92.98         79.15        26.11 o                         
   1  -8   9        305.29        269.40        48.30 o                         
  -4  -7   9        675.46        847.15        88.32 o                         
  -3  -7   9        341.95        382.16        41.53 o                         
  -2  -7   9         24.70         23.42        12.08 o                         
  -1  -7   9        333.98        346.99        36.82 o                         
   0  -7   9        655.89        686.03        52.88 o                         
   1  -7   9        164.42        199.22        38.74 o                         
  -4  -6   9         63.53         84.95        28.56 o                         
  -3  -6   9        453.51        497.59        71.52 o                         
  -2  -6   9        754.30        909.43        58.46 o                         
  -1  -6   9        252.90        252.84        25.63 o                         
   0  -6   9         12.62          2.45         5.20 o                         
   1  -6   9        384.09        372.64        44.86 o                         
  -5  -5   9        304.69        305.43        52.98 o                         
  -4  -5   9        321.05        357.19        53.08 o                         
  -3  -5   9        370.94        387.08        31.98 o                         
  -2  -5   9          3.51        -10.81         7.21 o                         
  -1  -5   9        682.27        702.21        50.49 o                         
   0  -5   9        644.96        658.59        52.54 o                         
   1  -5   9        300.57        284.28        31.85 o                         
   2  -5   9         27.01         16.43         9.69 o                         
  -5  -4   9        328.42        390.72        56.73 o                         
  -4  -4   9         34.50         18.54        15.18 o                         
  -3  -4   9        371.08        408.68        42.52 o                         
  -2  -4   9        727.54        768.72        60.24 o                         
  -1  -4   9        346.42        350.58        36.70 o                         
   0  -4   9         10.12          9.18         6.46 o                         
   1  -4   9        737.23        763.68        57.18 o                         
   2  -4   9        500.89        491.67        46.70 o                         
  -5  -3   9        222.59        293.72        45.39 o                         
  -4  -3   9        723.10        776.28        42.78 o                         
  -3  -3   9        411.31        409.07        38.98 o                         
  -2  -3   9         39.04         30.96        10.38 o                         
  -1  -3   9        604.30        571.72        37.18 o                         
   0  -3   9       1116.20       1198.58        55.10 o                         
   1  -3   9        299.49        305.95        35.21 o                         
   2  -3   9         99.14         71.87        17.36 o                         
   3  -3   9        304.11        271.72        33.71 o                         
  -5  -2   9        222.63        231.57        41.55 o                         
  -4  -2   9          2.50         -2.35         6.90 o                         
  -3  -2   9        383.79        369.49        35.66 o                         
  -2  -2   9       1515.17       1569.93        66.62 o                         
  -1  -2   9        630.43        663.54        39.11 o                         
   0  -2   9         78.68         62.08        12.55 o                         
   1  -2   9        511.34        551.26        46.00 o                         
   2  -2   9        607.03        667.07        51.45 o                         
   3  -2   9        156.96        168.57        26.11 o                         
  -5  -1   9        281.21        270.21        46.03 o                         
  -4  -1   9        718.03        724.42        51.80 o                         
  -3  -1   9        531.70        540.20        34.15 o                         
  -2  -1   9          8.85          6.35         6.02 o                         
  -1  -1   9        657.55        693.34        56.37 o                         
   0  -1   9       1177.01       1210.98        52.24 o                         
   1  -1   9        256.18        261.61        31.46 o                         
   2  -1   9         26.69         22.73        11.66 o                         
   3  -1   9        370.61        324.86        35.24 o                         
  -5   0   9        355.96        378.53        57.23 o                         
  -4   0   9         36.44          5.62         9.30 o                         
  -3   0   9        441.09        523.06        43.45 o                         
  -2   0   9        575.09        553.03        33.51 o                         
  -1   0   9        452.25        451.70        30.35 o                         
   0   0   9         46.75         33.80         8.40 o                         
   1   0   9        682.05        669.58        49.45 o                         
   2   0   9        830.52        821.62        55.89 o                         
   3   0   9        221.37        219.08        29.27 o                         
  -5   1   9        282.35        304.94        52.16 o                         
  -4   1   9        725.04        726.85        74.14 o                         
  -3   1   9        478.62        550.25        44.86 o                         
  -2   1   9          9.71          1.41         9.07 o                         
  -1   1   9        640.22        589.82        45.81 o                         
   0   1   9       1164.90       1186.61        49.46 o                         
   1   1   9        242.60        195.40        27.06 o                         
   2   1   9         22.36         16.21        25.43 o                         
   3   1   9        393.37        368.91        37.91 o                         
  -5   2   9        223.29        224.47        46.28 o                         
  -4   2   9          2.04          5.46        23.42 o                         
  -3   2   9        351.81        383.23        36.96 o                         
  -2   2   9       1539.21       1578.25        76.10 o                         
  -1   2   9        641.86        626.62        47.79 o                         
   0   2   9         74.36         71.28        16.20 o                         
   1   2   9        494.53        436.14        41.03 o                         
   2   2   9        616.45        572.05        53.12 o                         
   3   2   9        145.04        102.48        20.67 o                         
  -5   3   9        228.80        190.46        43.49 o                         
  -4   3   9        744.39        736.86        61.15 o                         
  -3   3   9        371.67        358.80        36.07 o                         
  -2   3   9         34.98         22.26        12.32 o                         
  -1   3   9        636.28        610.28        47.95 o                         
   0   3   9       1185.94       1158.35        67.32 o                         
   1   3   9        265.96        281.18        33.62 o                         
   2   3   9         89.65         68.04        17.01 o                         
   3   3   9        295.51        240.34        44.82 o                         
  -4   4   9         38.04         46.24        20.93 o                         
  -3   4   9        371.12        387.08        30.84 o                         
  -2   4   9        737.68        769.22        42.77 o                         
  -1   4   9        337.14        309.83        35.20 o                         
   0   4   9         14.72          8.36        14.00 o                         
   1   4   9        749.65        708.55        55.46 o                         
   2   4   9        498.77        479.50        46.18 o                         
   3   4   9        108.34        119.74        31.49 o                         
  -4   5   9        309.06        324.93        53.17 o                         
  -3   5   9        396.22        387.97        31.61 o                         
  -2   5   9          1.98         -5.03         5.61 o                         
  -1   5   9        667.39        696.14        41.31 o                         
   0   5   9        641.08        668.65        62.10 o                         
   1   5   9        300.62        241.65        32.71 o                         
   2   5   9         36.34         48.38        16.05 o                         
  -4   6   9         61.59         73.04        18.69 o                         
  -3   6   9        453.44        439.91        34.45 o                         
  -2   6   9        724.68        723.26        43.80 o                         
  -1   6   9        273.18        289.10        32.57 o                         
   0   6   9         16.38         12.71        10.14 o                         
   1   6   9        394.48        386.04        42.94 o                         
  -4   7   9        639.47        639.40        70.19 o                         
  -3   7   9        359.94        349.35        41.77 o                         
  -2   7   9         27.24         14.85        11.63 o                         
  -1   7   9        325.99        332.71        36.38 o                         
   0   7   9        634.43        642.66        51.81 o                         
   1   7   9        183.54        147.67        34.55 o                         
  -3   8   9        233.02        222.64        46.51 o                         
  -2   8   9        612.05        564.27        49.33 o                         
  -1   8   9        182.05        169.66        37.32 o                         
   0   8   9         89.26        120.06        33.47 o                         
   1   8   9        323.49        351.87        55.88 o                         
  -2   9   9         11.08         27.12        18.34 o                         
  -1   9   9        358.96        406.89        61.33 o                         
   0   9   9        352.77        353.86        58.37 o                         
  -3  -6  10        322.34        355.68        56.87 o                         
  -2  -6  10        326.46        371.24        57.93 o                         
  -1  -6  10         57.83         73.18        25.77 o                         
   0  -6  10        308.04        286.34        51.43 o                         
  -3  -5  10         36.42         30.42        13.76 o                         
  -2  -5  10        206.30        196.24        30.05 o                         
  -1  -5  10        585.71        611.83        89.75 o                         
   0  -5  10        254.06        254.81        38.86 o                         
  -4  -4  10        283.88        227.80        47.27 o                         
  -3  -4  10        656.42        613.47        51.83 o                         
  -2  -4  10        538.93        552.61       116.89 o                         
  -1  -4  10         24.20         22.45        11.01 o                         
   0  -4  10        287.03        296.01        29.33 o                         
   1  -4  10        352.88        361.23        32.73 o                         
  -4  -3  10        338.60        317.27        54.79 o                         
  -3  -3  10         63.62         63.90        16.92 o                         
  -2  -3  10        250.75        265.31        32.51 o                         
  -1  -3  10        591.20        680.83        46.84 o                         
   0  -3  10        401.52        419.68        33.78 o                         
   1  -3  10         52.50         60.89        13.71 o                         
   2  -3  10        378.13        359.86        58.41 o                         
  -5  -2  10         41.47         34.91        17.23 o                         
  -4  -2  10        123.24        112.56        21.83 o                         
  -3  -2  10        494.49        497.34        65.98 o                         
  -2  -2  10        427.49        469.85        34.34 o                         
  -1  -2  10         24.11         20.94         8.13 o                         
   0  -2  10        277.69        279.75        26.92 o                         
   1  -2  10        645.94        672.21        53.39 o                         
   2  -2  10        309.89        236.80        32.18 o                         
  -5  -1  10        451.61        446.61        62.81 o                         
  -4  -1  10        525.94        514.59        46.40 o                         
  -3  -1  10         13.76         23.78        10.35 o                         
  -2  -1  10        267.95        265.07        32.96 o                         
  -1  -1  10        814.05        899.93        46.40 o                         
   0  -1  10        450.04        494.39        34.71 o                         
   1  -1  10          0.37         -4.22        11.05 o                         
   2  -1  10        136.17        115.20        22.35 o                         
  -5   0  10         22.87         24.56        16.58 o                         
  -4   0  10         16.11         42.56        20.21 o                         
  -3   0  10       1176.31       1250.60        71.20 o                         
  -2   0  10        489.52        543.54        53.65 o                         
  -1   0  10          7.62        -10.58        16.74 o                         
   0   0  10         91.21         88.26        18.99 o                         
   1   0  10        877.64        948.01        61.95 o                         
   2   0  10        262.08        295.62        35.20 o                         
  -4   1  10        527.29        531.40        45.47 o                         
  -3   1  10         17.72         27.64        10.05 o                         
  -2   1  10        286.60        304.27        34.21 o                         
  -1   1  10        831.02        836.30        57.33 o                         
   0   1  10        439.56        439.96        41.87 o                         
   1   1  10          0.71         -3.76        13.46 o                         
   2   1  10        132.42        114.16        31.16 o                         
  -4   2  10        126.61        125.50        22.56 o                         
  -3   2  10        549.19        542.80        46.14 o                         
  -2   2  10        409.21        378.28        38.48 o                         
  -1   2  10         23.64         15.33        10.05 o                         
   0   2  10        272.01        257.14        32.35 o                         
   1   2  10        654.03        568.83        48.73 o                         
  -4   3  10        336.94        364.55        37.54 o                         
  -3   3  10         67.54         53.70        15.17 o                         
  -2   3  10        245.73        233.81        30.52 o                         
  -1   3  10        553.82        533.90        47.03 o                         
   0   3  10        398.05        396.75        40.89 o                         
   1   3  10         53.64         53.20        15.15 o                         
  -4   4  10        267.60        315.86        52.59 o                         
  -3   4  10        654.42        655.64        51.90 o                         
  -2   4  10        549.65        558.38        48.57 o                         
  -1   4  10         24.77         26.87        11.82 o                         
   0   4  10        273.26        256.21        33.58 o                         
   1   4  10        355.02        367.91        57.74 o                         
  -4   5  10        312.70        364.98        58.09 o                         
  -3   5  10         33.21         38.24        13.74 o                         
  -2   5  10        222.73        217.43        31.45 o                         
  -1   5  10        594.30        552.35        50.25 o                         
   0   5  10        251.47        223.28        32.98 o                         
  -4   6  10        115.61         84.88        29.57 o                         
  -3   6  10        307.39        272.79        46.35 o                         
  -2   6  10        323.69        321.05        38.44 o                         
  -1   6  10         54.67         80.79        27.54 o                         
  -2   7  10        212.76        179.66        39.54 o                         
  -2  -5  11        225.99        271.14        48.18 o                         
  -2  -4  11        108.38        115.95        31.62 o                         
  -1  -4  11        115.08        116.82        31.20 o                         
   0  -4  11        410.54        476.05        61.16 o                         
  -1  -3  11        365.09        394.93        53.68 o                         
   0  -3  11         31.69         18.27        13.44 o                         
  -4  -2  11        451.53        404.06        63.54 o                         
  -3  -2  11        388.88        349.48        57.03 o                         
  -2  -2  11         58.38         32.18        16.52 o                         
  -4  -1  11         35.52        -16.32        16.16 o                         
  -3  -1  11         42.98         21.31        11.43 o                         
  -2  -1  11        454.79        482.29        46.36 o                         
  -1  -1  11        533.18        547.05        49.68 o                         
  -4   0  11        234.76        209.48        44.10 o                         
  -3   0  11        333.90        373.30        60.26 o                         
  -2   0  11        175.79        190.94        29.21 o                         
  -1   0  11         65.26         73.56        17.52 o                         
  -4   1  11         32.73         -8.88        14.37 o                         
  -3   1  11         32.54         32.10        22.52 o                         
  -2   1  11        431.91        437.82        43.41 o                         
  -1   1  11        548.70        564.11        49.01 o                         
  -4   2  11        441.86        442.27        63.15 o                         
  -3   2  11        383.07        433.74        43.11 o                         
  -2   2  11         60.60         47.95        14.70 o                         
  -3   3  11         61.37         29.27        17.88 o                         
  -2   3  11        369.45        432.48        61.04 o                         
                                                                                
