# Supplementary material for: Crystal structures of three halide salts of l-asparagine: an isostructural series
Source: Acta Crystallogr E Crystallogr Commun. 2018 Oct 19;74(Pt 11):1619–23. doi: 10.1107/S2056989018014603 (PMC6218909; doi:10.1107/S2056989018014603)
Supplement: Supplementary file 5 [file e-74-01619-Isup5.cml]

<?xml version="1.0" encoding="UTF-8"?>
<cml convention="cmlDict:cmllite" xmlns="http://www.xml-cml.org/schema" xmlns:cmlDict="http://www.xml-cml.org/dictionary/cml/" xmlns:nameDict="http://www.xml-cml.org/dictionary/cml/name/">
  <molecule id="m1">
    <name dictRef="nameDict:unknown">L-Asparaginium chloride monohydrate</name>
    <atomArray>
      <atom id="a1" elementType="N" formalCharge="1">
        <label value="N" dictRef="cmlDict:locant"/>
      </atom>
      <atom id="a2" elementType="C">
        <atomParity atomRefs4="a1 a16 a3 a7">1</atomParity>
        <label value="2" dictRef="cmlDict:locant"/>
        <label value="alpha" dictRef="cmlDict:locant"/>
      </atom>
      <atom id="a3" elementType="C">
        <label value="3" dictRef="cmlDict:locant"/>
        <label value="beta" dictRef="cmlDict:locant"/>
      </atom>
      <atom id="a4" elementType="C" hydrogenCount="0">
        <label value="4" dictRef="cmlDict:locant"/>
        <label value="gamma" dictRef="cmlDict:locant"/>
      </atom>
      <atom id="a5" elementType="N">
        <label value="N'" dictRef="cmlDict:locant"/>
      </atom>
      <atom id="a6" elementType="O" hydrogenCount="0"/>
      <atom id="a7" elementType="C" hydrogenCount="0">
        <label value="1" dictRef="cmlDict:locant"/>
      </atom>
      <atom id="a9" elementType="O" hydrogenCount="0">
        <label value="O'" dictRef="cmlDict:locant"/>
      </atom>
      <atom id="a10" elementType="O">
        <label value="O" dictRef="cmlDict:locant"/>
      </atom>
      <atom id="a13" elementType="H"/>
      <atom id="a14" elementType="H"/>
      <atom id="a15" elementType="H"/>
      <atom id="a16" elementType="H"/>
      <atom id="a17" elementType="H"/>
      <atom id="a18" elementType="H"/>
      <atom id="a19" elementType="H"/>
      <atom id="a20" elementType="H"/>
      <atom id="a21" elementType="H"/>
      <atom id="a11" elementType="Cl" formalCharge="-1" hydrogenCount="0">
        <label value="Cl" dictRef="cmlDict:locant"/>
      </atom>
      <atom id="a12" elementType="O">
        <label value="O" dictRef="cmlDict:locant"/>
      </atom>
      <atom id="a22" elementType="H"/>
      <atom id="a23" elementType="H"/>
    </atomArray>
    <bondArray>
      <bond id="a1_a2" atomRefs2="a1 a2" order="S"/>
      <bond id="a2_a3" atomRefs2="a2 a3" order="S"/>
      <bond id="a3_a4" atomRefs2="a3 a4" order="S"/>
      <bond id="a4_a5" atomRefs2="a4 a5" order="S"/>
      <bond id="a4_a6" atomRefs2="a4 a6" order="D"/>
      <bond id="a2_a7" atomRefs2="a2 a7" order="S"/>
      <bond id="a7_a9" atomRefs2="a7 a9" order="D"/>
      <bond id="a7_a10" atomRefs2="a7 a10" order="S"/>
      <bond id="a1_a13" atomRefs2="a1 a13" order="S"/>
      <bond id="a1_a14" atomRefs2="a1 a14" order="S"/>
      <bond id="a1_a15" atomRefs2="a1 a15" order="S"/>
      <bond id="a2_a16" atomRefs2="a2 a16" order="S"/>
      <bond id="a3_a17" atomRefs2="a3 a17" order="S"/>
      <bond id="a3_a18" atomRefs2="a3 a18" order="S"/>
      <bond id="a5_a19" atomRefs2="a5 a19" order="S"/>
      <bond id="a5_a20" atomRefs2="a5 a20" order="S"/>
      <bond id="a10_a21" atomRefs2="a10 a21" order="S"/>
      <bond id="a12_a22" atomRefs2="a12 a22" order="S"/>
      <bond id="a12_a23" atomRefs2="a12 a23" order="S"/>
    </bondArray>
  </molecule>
</cml>
